# Supplementary material for: Peptidomic and glycomic profiling of commercial dairy products: identification, quantification and potential bioactivities
Source: NPJ Sci Food. 2019 Mar 14;3:4. doi: 10.1038/s41538-019-0037-9 (PMC6550233; doi:10.1038/s41538-019-0037-9)
Supplement: Supplementary file 1 — Supplementary Tables S1, S2, S3 and S4 [file 41538_2019_37_MOESM1_ESM.xlsx]

## Sheet: Supplementary table s1
Supplementary table s1: Relative abundance of peptide sequences identified by LC–Orbitrap MS/MS in 10 commercial dairy products, representing the most comprehensive peptidomic profiling of milk in the current literature.
Protein	Peptide	Length of Peptide	Precursor	Precursor Charge	Precursor Mz	Peptide Modified Sequence	Peptide start	Peptide end	Modifications	Library Name	Deluxe Organic Milk	Huanqing for bone	Pure Milk	Original Yoghurt	Xin Yang Dao	Chunzhen (Yoghurt)	Future star for brain	Future star for bone	Deluxe milk	Huanqing for heart
sp|P02666|CASB_BOVIN"	INKKIEKFQSEEQQQTEDELQDK	23	709.6056++++	4	709.606	INKKIEKFQSEEQQQTEDELQDK	41	63		Milk peptides only	3932379	2001834	3159618	27866424	2979182	5482299	2127898	2729692	3378713
sp|P02666|CASB_BOVIN"	YPQRDMPIQ	9	582.2793++	2	582.279	YPQRDM[+16]PIQ	195	203	1O	Milk peptides only		2008170			7386504
sp|P81265|PIGR_BOVIN"	DAAGGPGAPADPGRPTGYSGSSKA	24	1072.5038++ 715.3383+++	2 3	1072.503788 715.338284	DAAGGPGAPADPGRPTGYSGSSKA	608	631		Milk peptides only		2008708	2338671	56644488	2783952	56425377
sp|P02663|CASA2_BOVIN"	QKFALPQYLKTVYQHQ	16	659.0194+++	3	659.019	Q[-17]KFALPQYLKTVYQHQ	187	202	1G	Milk peptides only		2009762	2508119		3179834					2472470
sp|P02662|CASA1_BOVIN"	TDAPSFSDIPNPIGSEN	17	880.9023++	2	880.902	TDAPSFSDIPNPIGSEN	189	205		Milk peptides only		2010450		2697193	3045399	2062157
sp|P02668|CASK_BOVIN"	TIASGEPTSTPTTEAVESTVATLEDSPE	28	967.4322+++	3	967.432	TIASGEPTSTPTTEAVESTVATLEDS[+80]PE	145	172	1P	Milk peptides only		2012796								3190746
sp|Q9TUM6|PLIN2_BOVIN"	DELEKEAKKV	10	396.8872+++	3	396.887	DELEKEAKKV	196	205		Milk peptides only		2012903	3978956		2157028		2916536		2397671	2172848
sp|P02666|CASB_BOVIN"	LHLPLPLLQ	9	522.3342++	2	522.334	LHLPLPLLQ	148	156		Milk peptides only	2623882	2014643	4327204	8300946		3393297	3697214	3426868	3843083	3298928
sp|P02668|CASK_BOVIN"	LINNQFLPYPYYAKPAA	17	992.0224++ 661.6840+++	2 3	992.022368 661.684004	LINNQFLPYPYYAKPAA	71	87		Milk peptides only	11359099	2015891	9995512				11225701	9700662	14983108	11094692
sp|P02663|CASA2_BOVIN"	LPQYLKTV	8	481.2895++	2	481.289	LPQYLKTV	191	198		Milk peptides only	6820949	2015998	7856076				5669855	2405280	5629869	4425611
sp|P02663|CASA2_BOVIN"	IQPKTKVIPYVRYL	14	573.3503+++ 430.2645++++	3 4	573.350297 430.264542	IQPKTKVIPYVRYL	209	222		Milk peptides only		2018550		85354236		52197124
sp|P81265|PIGR_BOVIN"	SVKDAAGGPGAPAD	14	606.7964++	2	606.796	SVKDAAGGPGAPAD	605	618		Milk peptides only		2021252		5884211		24929682				3109412
sp|P31096|OSTP_BOVIN"	RISHELDSASSEVN	14	812.3541++ 541.9052+++ 541.9052+++	2 3 3	812.354148 541.905191 541.905191	RIS[+80]HELDSASSEVN RISHELDS[+80]ASSEVN RISHELDSAS[+80]SEVN	265	278	1P	Milk peptides only	9434470	2025985	12194224			2266874	6635854	3851188	6812467	4754400
sp|Q9MZ06|FGFP1_BOVIN"	GSKASADESLALGKPGKEPR	20	693.3474+++ 520.2624++++	3 4	693.347442 520.262401	GSKAS[+80]ADESLALGKPGKEPR	32	51	1P	Milk peptides only	2091460	2032205	2242604		2178296
sp|P02666|CASB_BOVIN"	YPQRDMPIQA	10	609.8004++	2	609.8	YPQRDMPIQA	195	204		Milk peptides only		2032919			4266096
sp|P02668|CASK_BOVIN"	SGEPTSTPTTE	11	1106.4848+ 553.7460++	1 2	1106.484789 553.746033	SGEPTSTPTTE	148	158		Milk peptides only		2032977		10669385		14154919
sp|P02666|CASB_BOVIN"	SWMHQPHQPLPPTVMFPPQSVL	22	862.7592+++	3	862.759	SWM[+16]HQPHQPLPPTVM[+16]FPPQSVL	157	178	2O	Milk peptides only		2035483		4591737	2147836
sp|P02663|CASA2_BOVIN"	IISQETYKQ	9	555.2955++	2	555.295	IISQETYKQ	29	37		Milk peptides only		2035559
sp|P02668|CASK_BOVIN"	ALINNQFLPYPYYAKPA	17	992.0224++ 661.6840+++	2 3	992.022368 661.684004	ALINNQFLPYPYYAKPA	70	86		Milk peptides only	2350850	2036850		1167460640		557915144			2025071
sp|P02662|CASA1_BOVIN"	PIKHQGLPQEVLNEN	15	572.6407+++	3	572.641	PIKHQGLPQEVLNEN	20	34		Milk peptides only		2042335
sp|P02666|CASB_BOVIN"	PPLTQTPVVVPPFLQPEVMGVSKVKEAM	28	1012.2167+++	3	1012.22	PPLTQTPVVVPPFLQPEVM[+16]GVSKVKEAM	90	117	1O	Milk peptides only		2042472
sp|P02666|CASB_BOVIN"	DELQDKIHPFAQTQSLVYPFPGPIPN	26	984.5028+++	3	984.503	DELQDKIHPFAQTQSLVYPFPGPIPN	58	83		Milk peptides only		2043146								3748544
sp|P02662|CASA1_BOVIN"	QYTDAPSFSDIPNPIGSENSEKT	23	1240.5586++	2	1240.56	Q[-17]YTDAPSFSDIPNPIGSENSEKT	187	209	1G	Milk peptides only	2651721	2044783					2548200	3183994	3412827	2048285
sp|P02668|CASK_BOVIN"	EQNQEQPIR	9	571.2835++	2	571.283	EQNQEQPIR	23	31		Milk peptides only		2046474				2063191
sp|P02668|CASK_BOVIN"	QILQWQVLSNTVPAKS	16	897.9911++	2	897.991	Q[-17]ILQWQVLSNTVPAKS	93	108	1G	Milk peptides only		2052886
sp|P81265|PIGR_BOVIN"	YSGSSKALVSTLVPL	15	761.4298++	2	761.43	YSGSSKALVSTLVPL	625	639		Milk peptides only	5452939	2057504	4629376				6782444	7035878	8702614	4310396
sp|P02666|CASB_BOVIN"	RELEELNVPGEIVESLSSSEESITR	25	988.1159+++	3	988.116	RELEELNVPGEIVES[+80]LS[+80]SSEESITR	16	40	2P	Milk peptides only	16218157	2058246	13521823	2806336	15278817	8420052	13567021	9536426	3294384	13649502
sp|P02662|CASA1_BOVIN"	EKVNELSKDIGSESTEDQAMED	22	1258.5227++	2	1258.52	E[-18]KVNELSKDIGSES[+80]TEDQAMED	50	71	1P 1DH	Milk peptides only		2060871
sp|P02668|CASK_BOVIN"	QQKPVALINNQFLPYP	16	927.0014++	2	927.001	Q[-17]QKPVALINNQFLPYP	65	80	1G	Milk peptides only		2063585			3234475
sp|P02666|CASB_BOVIN"	EELNVPGEIVESLSSSEESITRIN	24	877.7714+++	3	877.771	EELNVPGEIVESLSSSEESITRIN	19	42		Milk peptides only	3295638	2064793	2317839		3784783
sp|P02666|CASB_BOVIN"	ESLSSSEESITRIN	14	776.3785++	2	776.378	ESLSSSEESITRIN	29	42		Milk peptides only		2067518								2367197
sp|P81265|PIGR_BOVIN"	FAKESVKDAAGGPGAPADPGRPTGYSGSSKALVST	35	834.1732++++ "667.5400, +5"	4 5	834.173201 667.540016	FAKESVKDAAGGPGAPADPGRPTGYSGSSKALVST	601	635		Milk peptides only	3336107	2069119	3936984				4814466		3037654	2574045
sp|P02666|CASB_BOVIN"	QNIPPLTQTPVVVPPFLQPEVMGVSKVK	28	1009.2313+++	3	1009.23	Q[-17]NIPPLTQTPVVVPPFLQPEVMGVSKVK	87	114	1G	Milk peptides only		2069926
sp|P02663|CASA2_BOVIN"	PWDQVKR	7	310.1715+++	3	310.171	PWDQVKR	123	129		Milk peptides only		2078566			3998281	5552058	2279252	2877779
sp|P02662|CASA1_BOVIN"	YLGYLEQLL	9	1111.6034+ 556.3053++	1 2	1111.603388 556.305332	YLGYLEQLL	106	114		Milk peptides only	7444412	2079972	9564661				4729636		5861677	2772294
sp|P02663|CASA2_BOVIN"	QHQKAMKPWIQPK	13	405.7264++++	4	405.726	QHQKAMKPWIQPK	200	212		Milk peptides only		2080183		2539961				2065311
sp|P02662|CASA1_BOVIN"	VPSERYLGYLEQLL	14	840.4538++ 560.6383+++	2 3	840.453787 560.638284	VPSERYLGYLEQLL	101	114		Milk peptides only	32123879	2081643	31887164				17567929	9171262	31767486	10174257
sp|P02663|CASA2_BOVIN"	EEEKNRLN	8	507.2542++	2	507.254	E[-18]EEKNRLN	170	177	1DH	Milk peptides only		2087553			2181518
sp|P02662|CASA1_BOVIN"	VAPFPEVFGKEKVNELSKDIGSESTEDQAMEDIK	34	946.4634++++	4	946.463	VAPFPEVFGKEKVNELSKDIGSESTEDQAM[+16]EDIK	40	73	1O	Milk peptides only		2094871			3366910
sp|P02668|CASK_BOVIN"	TPTTEAVESTVATLEDSPEVIESPPEINTVQVTSTAV	37	1307.9591+++ 981.2212++++ 981.2212++++	3 4 4	1307.959115 981.221155 981.221155	TPTTEAVESTVATLEDS[+80]PEVIESPPEINTVQVTSTAV TPTTEAVESTVATLEDSPEVIES[+80]PPEINTVQVTSTAV	154	190	1P	Milk peptides only	2496848	2095233	3004575				2722548	2301616	3947175	2895956
sp|P02666|CASB_BOVIN"	LQPEVMGVSKVKEAMAPK	18	653.3532+++	3	653.353	LQPEVM[+16]GVSKVKEAMAPK	103	120	1O	Milk peptides only		2097554
sp|P02666|CASB_BOVIN"	QNIPPLTQTPVVVPPFLQPEVMGVSKVKEAMAPKH	35	952.2650++++	4	952.265	Q[-17]NIPPLTQTPVVVPPFLQPEVM[+16]GVSKVKEAMAPKH	87	121	1O 1G	Milk peptides only	4160828	2097824			2253663			2024498
sp|P02666|CASB_BOVIN"	DVENLHLPLPLLQ	13	750.9247++	2	750.925	DVENLHLPLPLLQ	144	156		Milk peptides only		2105129		3379724	8432958	2712272
sp|P81265|PIGR_BOVIN"	GGPGAPADPGRPTGYSGSSKALVSTLVPLA	30	927.4908+++	3	927.491	GGPGAPADPGRPTGYSGSSKALVSTLVPLA	611	640		Milk peptides only	2324466	2106277	2355255		2750044		3332271
sp|P02666|CASB_BOVIN"	DMPIQAFLLYQEPVLGPVRGPFPIIV	26	975.8697+++	3	975.87	DM[+16]PIQAFLLYQEPVLGPVRGPFPIIV	199	224	1O	Milk peptides only		2108419
sp|P02666|CASB_BOVIN"	HKEMPFPKYPVEPFTESQSLTLT	23	681.3413++++	4	681.341	HKEM[+16]PFPKYPVEPFTESQSLTLT	121	143	1O	Milk peptides only		2109206
sp|P02666|CASB_BOVIN"	IEKFQSEEQQQTEDELQDK	19	838.0103+++	3	838.01	IEKFQS[+80]EEQQQT[+80]EDELQDK	45	63	2P	Milk peptides only		2115359			4454920
sp|P31096|OSTP_BOVIN"	SNVQSPDATEEDFTSH	16	922.3545++	2	922.355	SNVQSPDAT[+80]EEDFTSH	170	185	1P	Milk peptides only		2115454			2646971
sp|P80195|GLCM1_BOVIN"	ILNKPEDETHLEAQPTDASAQFIRNLQISNEDLSKEP	37	1068.5180++++	4	1068.52	ILNKPEDETHLEAQPTDASAQFIRNLQIS[+80]NEDLSKEP	19	55	1P	Milk peptides only		2115474			3972475		4466396	3928926		4350507
sp|P02663|CASA2_BOVIN"	QEKNMAINPSKENLCSTFCK	20	762.0184+++	3	762.018	Q[-17]EKNM[+16]AINPSKENLCSTFCK	37	56	1O 1G	Milk peptides only	2794174	2115495		2382491	2193892	2911356	8679570	3773357	2882148
sp|P02663|CASA2_BOVIN"	SKKTVDMESTEVFT	14	809.3875++ 539.9274+++	2 3	809.387453 539.927394	SKKTVDM[+16]ESTEVFT	150	163	1O	Milk peptides only	6257506	2120860	5394226				4494522	2003362	4874865	4238216
sp|P02662|CASA1_BOVIN"	KEDVPSERYLGYLEQLLR	18	552.7969++++	4	552.797	KEDVPSERYLGYLEQLLR	98	115		Milk peptides only		2131905
sp|P81265|PIGR_BOVIN"	PSFFAKESVKDAAGGPGAPADPGRPTGYSGSSKA	34	816.9035++++ "653.7242, +5"	4 5	816.903456 653.72422	PSFFAKESVKDAAGGPGAPADPGRPTGYSGSSKA	598	631		Milk peptides only	4285736	2139657	3959899		3357221	6045727	4363086	2706375	3785815	2862392
sp|P02662|CASA1_BOVIN"	PKHPIKHQGLPQEVLNEN	18	520.2840++++	4	520.284	PKHPIKHQGLPQEVLNEN	17	34		Milk peptides only		2141890	5180418	5782745		10089202	16531487
sp|P02662|CASA1_BOVIN"	KVNELSKDIGSE	12	699.8292++	2	699.829	KVNELSKDIGS[+80]E	51	62	1P	Milk peptides only		2143586								2642292
sp|P02666|CASB_BOVIN"	NIPPLTQTPVVVPPFLQPEVMGVS	24	853.8012+++	3	853.801	NIPPLTQTPVVVPPFLQPEVMGVS	88	111		Milk peptides only		2145726				2375700
sp|P02666|CASB_BOVIN"	QTPVVVPPFLQPEVMGVSKVKEAMAPK	27	969.1904+++	3	969.19	Q[-17]TPVVVPPFLQPEVM[+16]GVSKVKEAMAPK	94	120	1O 1G	Milk peptides only		2147113
sp|P02666|CASB_BOVIN"	LQSWMHQPHQPLPPTVMFPPQS	22	872.4226+++	3	872.423	LQSWM[+16]HQPHQPLPPTVM[+16]FPPQS	155	176	2O	Milk peptides only		2150642			4125939					5991331
sp|P02662|CASA1_BOVIN"	STEDQAMEDIK	11	641.7770++	2	641.777	STEDQAM[+16]EDIK	63	73	1O	Milk peptides only		2153608				9763300
sp|P02666|CASB_BOVIN"	SLTLTDVENLHLPLPL	16	888.0011++	2	888.001	SLTLTDVENLHLPLPL	139	154		Milk peptides only		2158409
sp|P02668|CASK_BOVIN"	ASGEPTSTPTTEAVE	15	738.8387++	2	738.839	ASGEPTSTPTTEAVE	147	161		Milk peptides only		2158692
sp|P80025|PERL_BOVIN"	DTIAQAASTTTISDAVSKVKIQVN	24	821.1097+++	3	821.11	DTIAQAASTTTISDAVSKVKIQVN	23	46		Milk peptides only	2357117	2162235			3030832				3333598
tr|B5B3R8|B5B3R8_BOVIN"	DIPNPIGSENSGKTTMPLW	19	1037.0015++	2	1037	DIPNPIGSENSGKTTM[+16]PLW	196	214	1O	Milk peptides only		2162379			3374985					2223801
sp|P02663|CASA2_BOVIN"	MEHVSSSEESIISQETYKQE	20	781.0215+++	3	781.022	MEHVSSSEESIISQETYKQE	19	38		Milk peptides only		2163403			5577673
sp|P02663|CASA2_BOVIN"	AVPITPTLNRE	11	605.8431++	2	605.843	AVPITPTLNRE	131	141		Milk peptides only		2168124		29639606		51999420
sp|P60712|ACTB_BOVIN"	GDDAPRAV	8	400.6985++	2	400.698	GDDAPRAV	23	30		Milk peptides only	2609984	2169143	3170998		2815411		2959250	2274224	2611406	2182426
sp|P80025|PERL_BOVIN"	TAIRNGQVWEESL	13	751.8835++	2	751.884	TAIRNGQVWEESL	83	95		Milk peptides only	6929022	2169240	7102584						3885205
sp|P31096|OSTP_BOVIN"	SALPVKPTSSGSSEEKQLNNKYPDAVATWLKPDPSQ	36	988.2359++++	4	988.236	S[+80]ALPVKPTSSGSSEEKQLNNKYPDAVATWLKPDPSQ	15	50	1P	Milk peptides only		2171456					2177995		3477988
sp|P80195|GLCM1_BOVIN"	RQPQSQNPKLP	11	646.8571++ 431.5738+++	2 3	646.857117 431.573837	RQPQSQNPKLP	74	84		Milk peptides only	4557433	2175689	6136967				4320999	2815858	3847477	4497561
sp|P02666|CASB_BOVIN"	LNVPGEIVESLSSSEESITRIN	22	1227.0940++ 818.3984+++ 818.3984+++	2 3 3	1227.093991 818.398419 818.398419	LNVPGEIVES[+80]LSSSEESITRIN LNVPGEIVESLS[+80]SSEESITRIN	21	42	1P	Milk peptides only	9593602	2176419	12862756		8525381	50038524	7394139	3575895	6984701	5371074
sp|P02663|CASA2_BOVIN"	LNREQLSTSEENSKKT	16	648.6405+++	3	648.641	LNREQLST[+80]SEENSKKT	138	153	1P	Milk peptides only		2182929		66931492		56837732
sp|P02666|CASB_BOVIN"	KIEKFQSEEQQQTEDELQDKIHPFAQTQ	28	1161.5419+++ 871.4082++++ "697.3281, +5" 1161.5419+++	3 4 5 3	1161.541901 871.408245 697.328051 1161.541901	KIEKFQS[+80]EEQQQTEDELQDKIHPFAQTQ KIEKFQSEEQQQT[+80]EDELQDKIHPFAQTQ	44	71	1P	Milk peptides only	6.60001e+07	2183586	159223161			76821579	51894804		5.74025e+07
sp|P02666|CASB_BOVIN"	SLSQSKVLPVPQKAVPYPQRDMPIQAF	27	1008.8828+++ 756.9139++++	3 4	1008.882825 756.913938	SLSQSKVLPVPQKAVPYPQRDMPIQAF	179	205		Milk peptides only	4419386	2188409	4384530	19945058	6024328	27407388	2742652	6058978	3498360	4112877
sp|P02666|CASB_BOVIN"	EKFQSEEQQQTEDE	14	917.8544++	2	917.854	EKFQS[+80]EEQQQTEDE	46	59	1P	Milk peptides only		2189082
sp|P02666|CASB_BOVIN"	KKIEKFQSEEQQQTE	15	653.9735+++	3	653.973	KKIEKFQS[+80]EEQQQTE	43	57	1P	Milk peptides only		2189827		4386182		3704852				2688326
sp|P02754|LACB_BOVIN"	VEELKPTPEGDLE	13	728.3643++	2	728.364	VEELKPTPEGDLE	59	71		Milk peptides only		2191464
sp|P81265|PIGR_BOVIN"	SVKDAAGGPGAPADPGRPTGYSGSSKA	27	820.0701+++ 615.3044++++	3 4	820.070086 615.304383	SVKDAAGGPGAPADPGRPTGYSGSSKA	605	631		Milk peptides only		2197691		5993596	9194595	11762349
sp|P02668|CASK_BOVIN"	QDKTEIPTINTIASGEPTSTPTTEAVESTVATLED	35	1210.5862+++ 908.1915++++	3 4	1210.586179 908.191453	Q[-17]DKTEIPTINTIASGEPTSTPTTEAVESTVATLED	135	169	1G	Milk peptides only	2733599	2197830	3205821		3872372	17466956	3356184	3753129	3189062	3261427
sp|P02662|CASA1_BOVIN"	HPIKHQGLPQEVLNENLLR	19	745.7501+++ 559.5644++++	3 4	745.750071 559.564372	HPIKHQGLPQEVLNENLLR	19	37		Milk peptides only	2265698	2198997			16231500		2294255	3566286	3079973
sp|P02666|CASB_BOVIN"	PPLTQTPVVVPPFLQPEVMGVSKVKEAMAPKHKEMPFPK	39	1082.0870++++	4	1082.09	PPLTQTPVVVPPFLQPEVMGVSKVKEAM[+16]APKHKEMPFPK	90	128	1O	Milk peptides only		2202196
sp|P02662|CASA1_BOVIN"	QLEIVPNSAEERLHSM	16	918.4515++	2	918.451	Q[-17]LEIVPNSAEERLHSM	123	138	1G	Milk peptides only	5941392	2202728	7762316		7197378		4607697	3189354	3240003	3851094
sp|P02662|CASA1_BOVIN"	TQYTDAPSFSDIPNPIGSENSEKTTMP	27	981.7782+++	3	981.778	TQYTDAPSFSDIPNPIGSENSEKTTM[+16]P	186	212	1O	Milk peptides only		2203024	2181649				2022663
sp|P02663|CASA2_BOVIN"	VDMESTEVFTKK	12	747.3333++ 498.5580+++	2 3	747.333308 498.557964	VDMES[+80]TEVFTKK	154	165	1P	Milk peptides only		2212497		47429748	2919497	48082904		2630893
sp|P02662|CASA1_BOVIN"	GIHAQQKEPMIGVNQEL	17	631.3280+++	3	631.328	GIHAQQKEPMIGVNQEL	141	157		Milk peptides only		2217476		11070087		4299185	3254711
sp|P02662|CASA1_BOVIN"	EQLLRLK	7	450.2873++	2	450.287	EQLLRLK	111	117		Milk peptides only		2224209			7821274			2232276
sp|P02666|CASB_BOVIN"	ESITRINK	8	471.7720++ 314.8504+++	2 3	471.771991 314.850419	E[-18]SITRINK	36	43	1DH	Milk peptides only		2224807		8183410		5148880
sp|P80025|PERL_BOVIN"	TTLSSEAPTTQQLSEYFKHAKGRT	24	921.1113+++ 691.0853++++	3 4	921.111273 691.085273	TTLS[+80]SEAPTTQQLSEYFKHAKGRT	58	81	1P	Milk peptides only	7860164	2226114	5879953		3080434		5763634	5484853	4310794	4879413
sp|P02662|CASA1_BOVIN"	EKVNELSKD	9	531.2773++	2	531.277	EKVNELSKD	50	58		Milk peptides only	2396082	2227134	2891834			15724739
sp|P02668|CASK_BOVIN"	SGEPTSTPTTEAVE	14	703.3201++	2	703.32	SGEPTSTPTTEAVE	148	161		Milk peptides only		2229038		2414084		7280673				2101178
sp|P02666|CASB_BOVIN"	RELEELNVPGEIVESLSSSEESIT	24	1323.6533++ 882.7713+++	2 3	1323.653252 882.77126	RELEELNVPGEIVESLSSSEESIT	16	39		Milk peptides only	3750500	2231594	4078993		2973287		2095126	2765891	5008898	2295505
sp|P02662|CASA1_BOVIN"	DQAMEDIKQM	10	612.7654++ 612.7654++	2 2	612.765388 612.765388	DQAM[+16]EDIKQM DQAMEDIKQM[+16]	66	75	1O	Milk peptides only		2231878		11104004
sp|P02666|CASB_BOVIN"	SLSQSKVLPVPQKAVPYPQRDMPIQA	26	959.8600+++ 720.1468++++	3 4	959.860021 720.146835	SLSQSKVLPVPQKAVPYPQRDMPIQA	179	204		Milk peptides only	4670676	2232821	5070617	10073921	4391682	10815749	4355605	3272480	4689850	4895473
tr|B5B3R8|B5B3R8_BOVIN"	PIGSENSGKTTMPL	14	716.3610++	2	716.361	PIGSENSGKTTMPL	200	213		Milk peptides only		2233716
sp|P81265|PIGR_BOVIN"	GAAIQSRAGEIQN	13	657.8417++	2	657.842	GAAIQSRAGEIQN	580	592		Milk peptides only		2235284					4003193	4030744		2845224
sp|P80195|GLCM1_BOVIN"	LNKPEDETHLEAQPTDASAQF	21	807.6917+++	3	807.692	LNKPEDETHLEAQPTDAS[+80]AQF	20	40	1P	Milk peptides only	3408387	2241645	2844233		3923830				2092599
sp|P02668|CASK_BOVIN"	TIASGEPTSTPTTEAVESTVATLEDSPEVIESPPEINTVQV	41	1409.3585+++	3	1409.36	TIASGEPTSTPTTEAVESTVATLEDSPEVIESPPEINTVQV	145	185		Milk peptides only		2241717			3527023		2246610
sp|P02666|CASB_BOVIN"	QPHQPLPPTV	10	548.7929++	2	548.793	Q[-17]PHQPLPPTV	161	170	1G	Milk peptides only	2320210	2241823	3311594		9426509
sp|P02662|CASA1_BOVIN"	FVAPFPEVFGKEKVNELSKDIG	22	817.4370+++ 613.3296++++	3 4	817.437047 613.329604	FVAPFPEVFGKEKVNELSKDIG	39	60		Milk peptides only		2246806				11081220	2775924	2998265		6699199
sp|P81265|PIGR_BOVIN"	PGRPTGYSGSS	11	533.2516++	2	533.252	PGRPTGYSGSS	619	629		Milk peptides only		2247403	2506144		3111848	14124746
sp|P02662|CASA1_BOVIN"	VEQKHIQKEDVPSE	14	555.9529+++	3	555.953	VEQKHIQKEDVPSE	91	104		Milk peptides only	2278513	2248135	2492174							3814395
sp|P02754|LACB_BOVIN"	VDDEALEKF	9	533.2586++	2	533.259	VDDEALEKF	144	152		Milk peptides only	3227066	2248512	2984680		4043073		2939701		2404366	2688452
sp|P02662|CASA1_BOVIN"	LNENLLRF	8	509.7876++	2	509.788	LNENLLRF	31	38		Milk peptides only	3147746	2249481	4278041	2507132	3669866		3399473	2237910	3087159	2270770
sp|P02666|CASB_BOVIN"	LLQSWMHQ	8	521.7606++	2	521.761	LLQSWMHQ	154	161		Milk peptides only	7093201	2251762	8572243			2777019	4163520	2723606	4112058	9049433
sp|P02662|CASA1_BOVIN"	SVEQKHIQKEDVPSERYL	18	755.7019+++ 567.0282++++	3 4	755.701885 567.028233	S[+80]VEQKHIQKEDVPSERYL	90	107	1P	Milk peptides only	2342951	2251897			4862165	5546459		2479104	2312664	2494486
sp|P02666|CASB_BOVIN"	FPKYPVEPFTE	11	677.3399++	2	677.34	FPKYPVEPFTE	126	136		Milk peptides only		2253999			2744192	11045041		2106978
sp|P81265|PIGR_BOVIN"	ALLDPSFFAKE	11	619.3268++	2	619.327	ALLDPSFFAKE	594	604		Milk peptides only		2255350		10838238						4794620
sp|P02666|CASB_BOVIN"	KIEKFQSEEQQQ	12	507.9230+++	3	507.923	KIEKFQSEEQQQ	44	55		Milk peptides only		2257640
sp|P02666|CASB_BOVIN"	QTPVVVPPFLQPEVMGVSKVKEAMAPKH	28	765.4081++++	4	765.408	Q[-17]TPVVVPPFLQPEVM[+16]GVSKVKEAM[+16]APKH	94	121	2O 1G	Milk peptides only		2262419					4698772
sp|P02662|CASA1_BOVIN"	YTDAPSFSDIPNPIGSENSEKTTMPLW	27	999.7989+++	3	999.799	YTDAPSFSDIPNPIGSENSEKTTMPLW	188	214		Milk peptides only	4737415	2264392	6601036		6394157	3521314	2320988	3200011	2559555	6071929
sp|P02666|CASB_BOVIN"	KVLPVPQKAVPYPQRDMPIQAFL	23	884.4962+++ 663.6240++++	3 4	884.496243 663.624001	KVLPVPQKAVPYPQRDM[+16]PIQAFL	184	206	1O	Milk peptides only		2266092			9460913
sp|P02666|CASB_BOVIN"	QSKVLPVPQKAVPYPQRDMPIQ	22	840.1211+++	3	840.121	Q[-17]SKVLPVPQKAVPYPQRDM[+16]PIQ	182	203	1O 1G	Milk peptides only		2266317			2645142		4608358
sp|P02666|CASB_BOVIN"	SQSKVLPVPQKAVPYPQ	17	933.5278++ 622.6876+++	2 3	933.527818 622.687637	SQSKVLPVPQKAVPYPQ	181	197		Milk peptides only	22034922	2269054	20566240	353674880	20555396	401105056	9893881	4358602	10679954	9426244
sp|P80195|GLCM1_BOVIN"	ASLAATSLAILNKPEDETHLEAQPTDASAQFIRNLQ	36	1006.7330++++	4	1006.73	AS[+80]LAAT[+80]SLAILNKPEDETHLEAQPTDASAQFIRNLQ	10	45	2P	Milk peptides only	2691586	2269097	2858438	2152127	2943029		4156126	3663850	2206248	3917596
sp|P02663|CASA2_BOVIN"	KNTMEHVSSSEESIISQETYKQEK	24	991.4259+++	3	991.426	KNT[+80]MEHVS[+80]SSEESIISQETYKQEK	16	39	2P	Milk peptides only	4940420	2269857	3643255		2076106		3259003	3217269	2459433	2885246
sp|P02662|CASA1_BOVIN"	HIQKEDVPSERYLGYLE	17	1038.5235++ 692.6847+++	2 3	1038.523461 692.684733	HIQKEDVPSERYLGYLE	95	111		Milk peptides only	15523784	2270268	11420641	4216849			13613631	7792868	17467550	14178404
sp|P02666|CASB_BOVIN"	SLPQNIPPLTQTPVVVPPFLQPEVMGVSK	29	1038.2420+++	3	1038.24	SLPQNIPPLTQTPVVVPPFLQPEVMGVSK	84	112		Milk peptides only		2271322			2941272			2163883
sp|P02663|CASA2_BOVIN"	KTKLTEEEKNR	11	459.2562+++ 344.6939++++	3 4	459.256174 344.693949	KTKLTEEEKNR	165	175		Milk peptides only		2285039		2300845			3109312		3188866
sp|P02666|CASB_BOVIN"	RELEELNVPGEIVESLSSSEE	21	1173.0714++	2	1173.07	RELEELNVPGEIVESLSSSEE	16	36		Milk peptides only		2290445							2075944	2834719
sp|P02662|CASA1_BOVIN"	APSFSDIPNPIGSENSEKTT	20	1045.9975++	2	1046	APSFSDIPNPIGSENSEKTT	191	210		Milk peptides only		2297285				3646875
sp|P02666|CASB_BOVIN"	RELEELNVPGEIVESLSSSEESITRINKKIEKFQSEEQQQTEDELQD	47	1146.9233, +5	5	1146.92	RELEELNVPGEIVES[+80]LSSSEESITRINKKIEKFQS[+80]EEQQQT[+80]EDELQD	16	62	3P	Milk peptides only	4153956	2302442					2772604		3438881
sp|P02663|CASA2_BOVIN"	LNREQLSTSEENSKKTVDMESTEVFTKK	28	1166.8431+++ 875.3842++++	3 4	1166.843124 875.384162	LNREQLS[+80]T[+80]SEENSKKTVDMES[+80]TEVFTKK	138	165	3P	Milk peptides only	2972633	2303428	4303083	87090571	4960873	53798163		3706873	4218888	2024821
sp|P02668|CASK_BOVIN"	STVATLEDSPEVIESPPEIN	20	1104.0038++	2	1104	STVATLEDS[+80]PEVIESPPEIN	162	181	1P	Milk peptides only		2307736		3065572		4115411				2970218
sp|P02663|CASA2_BOVIN"	KNTMEHVSSSEESIISQETYK	21	863.0272+++	3	863.027	KNT[+80]MEHVSSSEESIIS[+80]QETYK	16	36	2P	Milk peptides only	5401584	2309496	7611052		2209547		8124719	3267265	16418256	13195413
sp|P81265|PIGR_BOVIN"	YSGSSKALVST	11	550.2851++	2	550.285	YSGSSKALVST	625	635		Milk peptides only		2311905			2374259
sp|P02662|CASA1_BOVIN"	VPQLEIVPNSAEERLHSMKEGIHAQQKEPMIGVN	34	972.9839++++	4	972.984	VPQLEIVPNSAEERLHS[+80]MKEGIHAQQKEPMIGVN	121	154	1P	Milk peptides only		2312675		2435850		2076533				3823457
sp|Q9MZ06|FGFP1_BOVIN"	RGSKASADESLALGKPGKEPR	21	559.2877++++	4	559.288	RGS[+80]KASADESLALGKPGKEPR	31	51	1P	Milk peptides only		2313933
sp|P02666|CASB_BOVIN"	LSSSEESITR	10	594.7608++	2	594.761	LSS[+80]SEESITR	31	40	1P	Milk peptides only		2314025
tr|Q56J78|Q56J78_BOVIN"	SGKDPNHFRPAGLPNKY	17	475.2471++++	4	475.247	SGKDPNHFRPAGLPNKY	115	131		Milk peptides only		2315914
sp|P02662|CASA1_BOVIN"	QGLPQEVLNENLLR	14	803.4334++	2	803.433	Q[-17]GLPQEVLNENLLR	24	37	1G	Milk peptides only		2317983
sp|P02666|CASB_BOVIN"	TDVENLHLPLPLLQSWMHQPHQPLPPTVMFPPQS	34	990.0011++++	4	990.001	TDVENLHLPLPLLQSWM[+16]HQPHQPLPPTVM[+16]FPPQS	143	176	2O	Milk peptides only		2318221
sp|P80195|GLCM1_BOVIN"	LPLSILKEK	9	520.8393++ 347.5620+++	2 3	520.839342 347.561987	LPLSILKEK	83	91		Milk peptides only	19765017	2320699	17060057				8602751	4484490	5592657	11007433
sp|P02662|CASA1_BOVIN"	VNELSKDIGSESTEDQAMEDIK	22	813.3795+++	3	813.379	VNELSKDIGSESTEDQAMEDIK	52	73		Milk peptides only	3849714	2324655	4159613		5070214		2811809	2672053	3907427	6304607
tr|A5D973|A5D973_BOVIN"	QKIGPILDN	9	490.7742++	2	490.774	Q[-17]KIGPILDN	545	553	1G	Milk peptides only		2325380			5916344	9627014
sp|P02662|CASA1_BOVIN"	QLEIVPNSAEER	12	684.3437++	2	684.344	Q[-17]LEIVPNSAEER	123	134	1G	Milk peptides only	7972939	2328574	5749201		4226825		2517084	3427924	3574893	3339856
sp|P02666|CASB_BOVIN"	MPFPKYPVEPFTESQSLTLTDVEN	24	923.7824+++	3	923.782	MPFPKYPVEPFTESQSLTLTDVEN	124	147		Milk peptides only		2330419			3398995
sp|P80195|GLCM1_BOVIN"	ASLAATSLAILNKPEDETHLEAQPTDASAQF	31	1133.8513+++	3	1133.85	AS[+80]LAAT[+80]SLAILNKPEDETHLEAQPTDASAQF	10	40	2P	Milk peptides only	126184688	2335190			245723728		148954512	16967432	51466856	141349632
sp|P02662|CASA1_BOVIN"	FVAPFPEVFGKEKVN	15	854.4589++ 569.9750+++	2 3	854.458873 569.975007	FVAPFPEVFGKEKVN	39	53		Milk peptides only	2304571	2338384	2777308	62465885	2378457	39306429	4704940	4738600	2705807	13041874
sp|P02702|FOLR1_BOVIN"	QAPRTP	6	326.6743++	2	326.674	Q[-17]APRTP	21	26	1G	Milk peptides only	4440822	2341711	5821224		2375440	3950436	4666997	3918837	3968303	2969145
sp|P02666|CASB_BOVIN"	MGVSKVKEAMAPK	13	459.2527+++ 344.6914++++	3 4	459.252719 344.691358	MGVSKVKEAMAPK	108	120		Milk peptides only	2549197	2345468	4965234				2519464	3173872		4161610
sp|P02663|CASA2_BOVIN"	QEKNMAINPSKENLCSTFCKEVV	23	865.7466+++	3	865.747	Q[-17]EKNMAINPSKENLCSTFCKEVV	37	59	1G	Milk peptides only	2793739	2345736	6941354		4298990		2495954			2986313
sp|P02668|CASK_BOVIN"	ARHPHPHLSFMAIPPKKN	18	693.3791+++ 520.2862++++ "416.4304, +5"	3 4 5	693.379144 520.286177 416.430397	ARHPHPHLSFMAIPPKKN	117	134		Milk peptides only	2547735	2346149	4656518	21802872		38942848	4405266
sp|P02666|CASB_BOVIN"	IHPFAQTQSLVYPFPGPIPN	20	1112.0835++ 741.7248+++	2 3	1112.083489 741.724751	IHPFAQTQSLVYPFPGPIPN	64	83		Milk peptides only	3009243	2346265	2924922				4106380	3665663	3640004	3370282
sp|P02666|CASB_BOVIN"	HQPHQPLPPTVMFPPQSVLSLSQ	23	855.7809+++	3	855.781	HQPHQPLPPTVMFPPQSVLSLSQ	160	182		Milk peptides only		2346626			2936831	4881855
sp|P02666|CASB_BOVIN"	NLHLPLPLLQS	11	622.8717++	2	622.872	NLHLPLPLLQS	147	157		Milk peptides only		2346697
sp|P02666|CASB_BOVIN"	RELEELNVPGEIVESLSS	18	1040.4959++ 1040.4959++	2 2	1040.495924 1040.495924	RELEELNVPGEIVES[+80]LSS RELEELNVPGEIVESLS[+80]S	16	33	1P	Milk peptides only	2486699	2346762	6368777		3238781	2371493	16688599	4601141	2770110	4730106
sp|P02666|CASB_BOVIN"	GVSKVKEAMAPK	12	622.8552++ 415.5726+++	2 3	622.855198 415.572557	GVSKVKEAMAPK	109	120		Milk peptides only		2355520	2124201	38212702	4302272	30303254			2409891	3150007
sp|P02662|CASA1_BOVIN"	PIGSENSEKT	10	531.2591++	2	531.259	PIGSENSEKT	200	209		Milk peptides only		2356662	2276277	4461390			2346088	2524256		2160821
sp|P80195|GLCM1_BOVIN"	LPLSILKE	8	456.7919++	2	456.792	LPLSILKE	83	90		Milk peptides only	5822581	2362676	7882004				3099046	2329635	2767654	4235897
sp|P02666|CASB_BOVIN"	SLVYPFPGPIPNSLPQN	17	920.4856++	2	920.486	SLVYPFPGPIPNSLPQN	72	88		Milk peptides only		2363088			4354118
sp|P02666|CASB_BOVIN"	RELEELNVPGEIVESLSS	18	1000.5128++	2	1000.51	RELEELNVPGEIVESLSS	16	33		Milk peptides only		2366890							3052124	3682326
sp|P81265|PIGR_BOVIN"	KESVKDAAGGPGAPADPGRPTGYSGSSKALVSTLVPLA	38	902.9784++++	4	902.978	KESVKDAAGGPGAPADPGRPTGYSGSSKALVSTLVPLA	603	640		Milk peptides only		2368114			2392851					4804977
sp|P02666|CASB_BOVIN"	SLVYPFPGPI	10	545.3026++	2	545.303	SLVYPFPGPI	72	81		Milk peptides only		2370000
sp|P02666|CASB_BOVIN"	PEVMGVSKVKEAMAPK	16	578.3039+++ 433.9798++++	3 4	578.303919 433.979758	PEVM[+16]GVSKVKEAM[+16]APK	105	120	2O	Milk peptides only	3385951	2372902	3013818		2507731		4527427	3000797	4855232	4145576
sp|P02666|CASB_BOVIN"	SLSQSKVLPVPQK	13	705.9194++ 470.9487+++	2 3	705.919383 470.948681	SLSQSKVLPVPQK	179	191		Milk peptides only		2373108		7672284	15052232	9218071	3931382	4804720	2718930	2609560
sp|P02663|CASA2_BOVIN"	QEKNMAINPSKENLCSTFC	19	1070.4790++	2	1070.48	Q[-17]EKNMAINPSKENLCSTFC	37	55	1G	Milk peptides only	4798404	2378018	6221576	2270201	4863692	3547681		2342596	2191703	3488713
sp|P02754|LACB_BOVIN"	LRVYVEELKPTPEGDLE	17	663.0176+++	3	663.018	LRVYVEELKPTPEGDLE	55	71		Milk peptides only		2381567								3051116
sp|P31096|OSTP_BOVIN"	ISHELDSASSEVN	13	694.3204++	2	694.32	ISHELDSASSEVN	266	278		Milk peptides only	5520671	2384709	7886304				3959642	8090533	5386913	4467082
sp|P02666|CASB_BOVIN"	LTLTDVENLHLPLPLLQS	18	1008.5724++ 672.7174+++	2 3	1008.572423 672.717374	LTLTDVENLHLPLPLLQS	140	157		Milk peptides only	7206613	2384761	4326640				5650730	5106699	7384411	5448055
sp|P02666|CASB_BOVIN"	KFQSEEQQQTEDE	13	853.3331++	2	853.333	KFQS[+80]EEQQQTEDE	47	59	1P	Milk peptides only		2387400
sp|P02666|CASB_BOVIN"	SWMHQPHQPLPPTVMFPPQSV	21	819.7329+++	3	819.733	SWMHQPHQPLPPTVM[+16]FPPQSV	157	177	1O	Milk peptides only		2388546			2297656
sp|P02663|CASA2_BOVIN"	KTVDMESTEVFT	12	733.8097++	2	733.81	KTVDMES[+80]TEVFT	152	163	1P	Milk peptides only	12912818	2390988	21630150				3491546		8233248	8816258
sp|P02666|CASB_BOVIN"	SSSEESITRIN	11	611.7991++	2	611.799	SSSEESITRIN	32	42		Milk peptides only		2393367		2962932	2112517
sp|P02666|CASB_BOVIN"	LYQEPVLGPVRG	12	664.3721++	2	664.372	LYQEPVLGPVRG	207	218		Milk peptides only	3245298	2393530	2713898				2240392		2155593
sp|P02662|CASA1_BOVIN"	EVFGKEKVNE	10	589.8062++	2	589.806	EVFGKEKVNE	45	54		Milk peptides only	2013876	2393649			2571869		2075758
sp|P02662|CASA1_BOVIN"	EGIHAQQKEPMIG	13	718.3536++	2	718.354	E[-18]GIHAQQKEPM[+16]IG	140	152	1O 1DH	Milk peptides only		2396314
sp|P02666|CASB_BOVIN"	GVSKVKEAMAPKH	13	461.2589+++ 346.1960++++	3 4	461.258861 346.195965	GVSKVKEAMAPKH	109	121		Milk peptides only		2398347		17602414		43070126				2024280
sp|P02668|CASK_BOVIN"	TIASGEPTSTPTTEAVESTVATLEDSPEVIESPPEINTVQ	40	1402.9911+++ 1052.4952++++	3 4	1402.991143 1052.495177	TIASGEPTSTPTTEAVESTVATLEDS[+80]PEVIESPPEINTVQ	145	184	1P	Milk peptides only	4479960	2402124	4632566		4280140	8310124		3226440	3565379	2682658
sp|P02666|CASB_BOVIN"	PPLTQTPVVVPPFLQPEVMGVSKV	24	1280.2164++ 853.8133+++	2 3	1280.216385 853.813349	PPLTQTPVVVPPFLQPEVMGVSKV	90	113		Milk peptides only		2406248				2739117
sp|P02663|CASA2_BOVIN"	QETYKQEK	8	518.7509++	2	518.751	Q[-17]ETYKQEK	32	39	1G	Milk peptides only	4180375	2407369	5271230			7860430	2124217	2735657	3456351	2512629
sp|P02663|CASA2_BOVIN"	KLTEEEKNRLNF	12	507.6071+++	3	507.607	KLTEEEKNRLNF	167	178		Milk peptides only	3488177	2407509	5687442				3026268		3070467
sp|P02662|CASA1_BOVIN"	DVPSERYLGYLEQL	14	841.4252++	2	841.425	DVPSERYLGYLEQL	100	113		Milk peptides only		2407787			2384815
sp|P02666|CASB_BOVIN"	LEELNVPGEIVESL	14	810.8920++	2	810.892	LEELNVPGEIVES[+80]L	18	31	1P	Milk peptides only		2409054			6955728		3073848	2901168		5663750
sp|P02662|CASA1_BOVIN"	ERYLGYLE	8	521.7638++	2	521.764	ERYLGYLE	104	111		Milk peptides only		2412495		14971862		2875806	4015913
sp|P02662|CASA1_BOVIN"	VPSERYLGYLE	11	663.3404++	2	663.34	VPSERYLGYLE	101	111		Milk peptides only	3380506	2413634	3422429		9912955	6205226	2386366		2571359	2305891
sp|P02662|CASA1_BOVIN"	QLEIVPNSAEERLH	14	809.4152++	2	809.415	Q[-17]LEIVPNSAEERLH	123	136	1G	Milk peptides only	1995677	2416017	3036122	15130851	6213779	8082621			2120487
sp|P02662|CASA1_BOVIN"	PSFSDIPNPIGSENSEKTTMPLW	23	1274.1072++ 849.7406+++	2 3	1274.107229 849.740578	PSFSDIPNPIGSENSEKTTMPLW	192	214		Milk peptides only	8598298	2416867	27379888	5403098	6708626		5417885	8192508	4988977	4759477
sp|P80195|GLCM1_BOVIN"	QPQSQNPKLP	10	560.2933++	2	560.293	Q[-17]PQSQNPKLP	75	84	1G	Milk peptides only	3281598	2419147	3824249		5539671		3000866	2158868	3707900	2572768
sp|P02702|FOLR1_BOVIN"	PTSGSTPQGI	10	472.7378++	2	472.738	PTSGSTPQGI	232	241		Milk peptides only	2865485	2419379	3476413		2447588		3230390	5801178	2467634	2953863
sp|P02662|CASA1_BOVIN"	EGIHAQQKEPM	11	642.3061++	2	642.306	EGIHAQQKEPM[+16]	140	150	1O	Milk peptides only		2420470
sp|P02666|CASB_BOVIN"	ESLSSSEESITR	12	702.7981++	2	702.798	ESLSSS[+80]EESITR	29	40	1P	Milk peptides only		2429669
sp|P80195|GLCM1_BOVIN"	ILNKPEDETHLEAQPTDASAQFIRNLQISNEDLSKEPSISREDLISKE	48	1122.5405, +5	5	1122.54	ILNKPEDETHLEAQPTDASAQFIRNLQISNEDLS[+80]KEPS[+80]ISREDLISKE	19	66	2P	Milk peptides only		2429950				2804687				3071282
sp|P02662|CASA1_BOVIN"	DIPNPIGSENSEKTTMPL	18	971.9750++	2	971.975	DIPNPIGSENSEKTTMPL	196	213		Milk peptides only	2558447	2440986			11111330
sp|P02666|CASB_BOVIN"	VKEAMAPKHKEMPFPK	16	633.9988+++ 475.7509++++	3 4	633.99883 475.750941	VKEAM[+16]APKHKEM[+16]PFPK	113	128	2O	Milk peptides only	3503236	2443068	4276793		3025270		3516781	3351083	3419743	2230544
sp|P80025|PERL_BOVIN"	NGQVWEESLKRL	12	729.8886++ 486.9282+++	2 3	729.888615 486.928168	NGQVWEESLKRL	87	98		Milk peptides only		2446376	3206005		14033274		4055325		3086069
sp|P02666|CASB_BOVIN"	QDKIHPFAQTQS	12	691.8386++	2	691.839	Q[-17]DKIHPFAQTQS	61	72	1G	Milk peptides only	2149424	2449447		16865218	6335626	43139328	2307372	2029755		4657395
sp|P02666|CASB_BOVIN"	SQSLTLTDVE	10	546.7746++	2	546.775	SQSLTLTDVE	137	146		Milk peptides only		2451655								3029385
tr|B5B3R8|B5B3R8_BOVIN"	YTDAPSFSDIPNPIGSENSGK	21	1098.5082++	2	1098.51	YTDAPSFSDIPNPIGSENSGK	188	208		Milk peptides only		2454510
sp|P02663|CASA2_BOVIN"	NAVPITPTLNREQLSTSEENSKKTVDMESTEVFTKK	36	827.2089, +5	5	827.209	NAVPIT[+80]PTLNREQLSTSEENSKKTVDMESTEVFTKK	130	165	1P	Milk peptides only	4778998	2456950	10358595	9025199	12141040	6448497	4991021	9340712	4592546	2169847
sp|P02668|CASK_BOVIN"	GAQEQNQEQPIRCEKDE	17	667.9692+++	3	667.969	GAQEQNQEQPIRCEKDE	20	36		Milk peptides only		2457661
sp|P31096|OSTP_BOVIN"	DGRGDSVAYGLK	12	413.2106+++	3	413.211	DGRGDSVAYGLK	150	161		Milk peptides only	3137842	2459703	3614495		3202239		2264099	4045988		2162265
sp|P02663|CASA2_BOVIN"	KNTMEHVSSSEESIISQETYKQEK	24	938.1150+++ 703.8381++++	3 4	938.115032 703.838093	KNTMEHVSSSEESIISQETYKQEK	16	39		Milk peptides only	6125271	2461710	10658865		3043407		4049228	6709962	4939886	4189655
sp|P02663|CASA2_BOVIN"	NAVPITPTLNREQLSTSEEN	20	1187.0222++	2	1187.02	NAVPITPTLNREQLS[+80]T[+80]SEEN	130	149	2P	Milk peptides only	5186629	2463838	3281659	19557674	3217177	14500112	2614777	3835778	3676494	3848909
sp|P08037|B4GT1_BOVIN"	RLPQLVGVHPPLQGSSHGAAAIGQPSGELRL	31	786.4363++++	4	786.436	RLPQLVGVHPPLQGSSHGAAAIGQPSGELRL	49	79		Milk peptides only	3131169	2465094	4097283				2895743	2412617	3499858	2387255
tr|B5B3R8|B5B3R8_BOVIN"	IGSENSGKTTMPLW	14	768.8718++	2	768.872	IGSENSGKTTM[+16]PLW	201	214	1O	Milk peptides only	11243025	2468318	13443754		22347682		10732330	3239092	7638348	4390296
sp|P80195|GLCM1_BOVIN"	LPLSILKEKH	10	393.2483+++	3	393.248	LPLSILKEKH	83	92		Milk peptides only	11255186	2471453	11889495				14230064	6139113	8123670	8686363
tr|F1MBH4|F1MBH4_BOVIN"	LPPPPPP	7	357.7129++	2	357.713	LPPPPPP	5	11		Milk peptides only	3092940	2471899	6624942		5073013	2857747	2742492	4559062	3719905	2073736
sp|P02663|CASA2_BOVIN"	LNREQLSTSEENSKKT	16	972.4571++ 648.6405+++	2 3	972.457134 648.640514	LNREQLSTS[+80]EENSKKT	138	153	1P	Milk peptides only		2473349		73462882		62262293
sp|P02668|CASK_BOVIN"	SPPEINTVQVTST	13	686.8514++	2	686.851	SPPEINTVQVTST	176	188		Milk peptides only		2473858		4875356	3125254	4534838
sp|P02666|CASB_BOVIN"	QSWMHQPHQPLPPTVMFPPQS	21	823.7208+++	3	823.721	Q[-17]SWM[+16]HQPHQPLPPTVMFPPQS	156	176	1O 1G	Milk peptides only		2474340					2413701	2942676		2182171
sp|P02666|CASB_BOVIN"	MHQPHQPLPPTVMFPPQSVL	20	771.7221+++	3	771.722	M[+16]HQPHQPLPPTVM[+16]FPPQSVL	159	178	2O	Milk peptides only		2475674	3238492					3027616
sp|P02666|CASB_BOVIN"	QNIPPLTQTPVVVPPFLQPEVMGVSKVKEAMAP	33	1186.2980+++ 889.9753++++	3 4	1186.297976 889.975301	Q[-17]NIPPLTQTPVVVPPFLQPEVM[+16]GVSKVKEAM[+16]AP	87	119	2O 1G	Milk peptides only	3118476	2480942	2328503		3496674		3292146	2289153	5456617
sp|P02662|CASA1_BOVIN"	VPNSAEERL	9	507.7644++	2	507.764	VPNSAEERL	127	135		Milk peptides only		2483318	2046328		5005435		2995563	2371507	2247643
sp|P80195|GLCM1_BOVIN"	SRQPQSQNPKLPLSILKEK	19	548.5694++++ "439.0570, +5"	4 5	548.569389 439.056966	SRQPQSQNPKLPLSILKEK	73	91		Milk peptides only		2485137			8771985		2385691
sp|P02666|CASB_BOVIN"	LEELNVPGEIVESLSSSEESITRINK	26	1011.4753+++	3	1011.48	LEELNVPGEIVES[+80]LS[+80]SSEESITRINK	18	43	2P	Milk peptides only		2487620			5437144		2938182	2391800		3666463
sp|P02666|CASB_BOVIN"	EVMGVSKVKEAMAPK	15	540.6214+++ 405.7178++++	3 4	540.621359 405.717838	EVM[+16]GVSKVKEAMAPK	106	120	1O	Milk peptides only	2572737	2493746	7456073				127733561	3316898	2718526	3240058
sp|P02666|CASB_BOVIN"	QSEEQQQTEDELQDK	15	949.3704++	2	949.37	Q[-17]S[+80]EEQQQTEDELQDK	49	63	1P 1G	Milk peptides only		2498120			10228839
sp|P02666|CASB_BOVIN"	QSKVLPVPQKAVPYPQRD	18	678.3775+++	3	678.377	Q[-17]SKVLPVPQKAVPYPQRD	182	199	1G	Milk peptides only		2505119			3631242	6458350
sp|P02666|CASB_BOVIN"	HQPHQPLPPTVMFPPQSVLSLS	22	813.0947+++	3	813.095	HQPHQPLPPTVMFPPQSVLSLS	160	181		Milk peptides only		2507116		2382451	4820284	2732138
sp|P02666|CASB_BOVIN"	MAPKHKEMPFPKYPVEPFTESQSL	24	713.3515++++	4	713.351	M[+16]APKHKEM[+16]PFPKYPVEPFTESQSL	117	140	2O	Milk peptides only	2734304	2508183	2744677		3990053		2469760	2387149	2675994
sp|P02662|CASA1_BOVIN"	QKHIQKEDVPSE	12	474.2404+++	3	474.24	Q[-17]KHIQKEDVPSE	93	104	1G	Milk peptides only		2510310
sp|P81265|PIGR_BOVIN"	SKALVSTLVPLA	12	599.8739++	2	599.874	SKALVSTLVPLA	629	640		Milk peptides only		2511230					2279544
sp|P02666|CASB_BOVIN"	NIPPLTQTPVVVPPFLQPEVM	21	1166.6347++ 778.0922+++	2 3	1166.634697 778.092223	NIPPLTQTPVVVPPFLQPEVM[+16]	88	108	1O	Milk peptides only		2511588				3154220
sp|P80195|GLCM1_BOVIN"	KPEDETHLEAQPTDASAQ	18	983.9531++ 656.3045+++	2 3	983.953065 656.304469	KPEDETHLEAQPTDASAQ	22	39		Milk peptides only		2513854		3422446	7403079	12558908				2519044
tr|B5B3R8|B5B3R8_BOVIN"	GTQYTDAPSFSDIPNPIGSENSGK	24	828.0505+++	3	828.05	GTQYTDAPSFSDIPNPIGSENSGK	185	208		Milk peptides only	3201974	2519706			2237759				2338301
tr|B5B3R8|B5B3R8_BOVIN"	PIGSENSGKTTMP	13	659.8190++	2	659.819	PIGSENSGKTTMP	200	212		Milk peptides only		2521898		28419434		32253602
sp|P80195|GLCM1_BOVIN"	QNPKLPLSILKEKHL	15	581.0172+++ 436.0147++++	3 4	581.017206 436.014724	Q[-17]NPKLPLSILKEKHL	79	93	1G	Milk peptides only		2526032			4847707		13237554	2459979		3933865
sp|P02663|CASA2_BOVIN"	NMAINPSKE	9	510.2449++	2	510.245	NM[+16]AINPSKE	40	48	1O	Milk peptides only		2526617		2190820
sp|P02666|CASB_BOVIN"	LEELNVPGEIVESLSSSEESITRIN	25	915.4661+++	3	915.466	LEELNVPGEIVESLSSSEESITRIN	18	42		Milk peptides only		2538591			2975517					3739157
sp|P02666|CASB_BOVIN"	LLQSWMH	7	457.7313++	2	457.731	LLQSWMH	154	160		Milk peptides only	8739612	2539292	12880801				4071168	4141521	3436387	9455054
sp|P02666|CASB_BOVIN"	QKAVPYPQRDMPIQAF	16	936.4773++	2	936.477	Q[-17]KAVPYPQRDMPIQAF	190	205	1G	Milk peptides only	3492398	2542660	2551392		4139571			3224578	2128511	6356086
sp|P02666|CASB_BOVIN"	INKKIEKFQSEEQQQTEDELQD	22	929.7622+++	3	929.762	INKKIEKFQS[+80]EEQQQTEDELQD	41	62	1P	Milk peptides only	3980274	2546587	5366303		3461943		2209495		3442049	3516452
sp|P80195|GLCM1_BOVIN"	ILNKPEDETHLEAQPTDASAQFIRNLQISNEDL	33	1277.2809+++ 958.2125++++ 958.2125++++ "766.7714, +5"	3 4 4 5	1277.280857 958.212462 958.212462 766.771425	ILNKPEDETHLEAQPT[+80]DASAQFIRNLQISNEDL ILNKPEDETHLEAQPTDAS[+80]AQFIRNLQISNEDL ILNKPEDETHLEAQPTDASAQFIRNLQIS[+80]NEDL	19	51	1P	Milk peptides only	8875675	2548023	5487536	174552700	4082965	51575810	9724400	7138140	5586869
sp|P02663|CASA2_BOVIN"	VYQHQKAMKPWIQPKTKVIPYVRYL	25	1044.2511+++ 783.4401++++ "626.9536, +5"	3 4 5	1044.251072 783.440123 626.953554	VYQHQKAM[+16]KPWIQPKTKVIPYVRYL	198	222	1O	Milk peptides only		2548045		77094625		74308732
sp|P02668|CASK_BOVIN"	ASGEPTSTPTTEAVES	16	782.3547++	2	782.355	ASGEPTSTPTTEAVES	147	162		Milk peptides only		2552191				6093024
sp|P02662|CASA1_BOVIN"	DQAMEDIKQM	10	620.7628++	2	620.763	DQAM[+16]EDIKQM[+16]	66	75	2O	Milk peptides only		2552346		9311941
sp|P02666|CASB_BOVIN"	LNVPGEIVESLSSSEESITR	20	769.3449+++	3	769.345	LNVPGEIVESLS[+80]S[+80]SEESITR	21	40	2P	Milk peptides only	2015065	2554455	2031149		6796619
sp|P02662|CASA1_BOVIN"	VNELSKDIGSESTEDQAMEDIK	22	840.0349+++	3	840.035	VNELSKDIGS[+80]ESTEDQAMEDIK	52	73	1P	Milk peptides only	4524059	2556493	4027048		3436197			2036091		3716810
tr|Q56J78|Q56J78_BOVIN"	GMTRDQVREDSKADQAANEWGR	22	846.0580+++ 634.7953++++ "508.0377, +5"	3 4 5	846.057963 634.795291 508.037688	GM[+16]TRDQVREDSKADQAANEWGR	93	114	1O	Milk peptides only	3145675	2558245	7142228		5254584		3350901	3079496	6103233
sp|P18892|BT1A1_BOVIN"	EIPLSPMGEDSASGDIETLHSKLIPLQPSQ	30	1069.2026+++	3	1069.2	EIPLSPM[+16]GEDSASGDIETLHSKLIPLQPSQ	494	523	1O	Milk peptides only	3691419	2562738	3842367		4447065		4206004	3741826	6524895	3826510
sp|P02666|CASB_BOVIN"	EMPFPKYPVEPFTESQSLTLTDVENL	26	1009.8230+++	3	1009.82	EM[+16]PFPKYPVEPFTESQSLTLTDVENL	123	148	1O	Milk peptides only	3643550	2563977	3930861		3083341		4009510	3030360	5190966
sp|P02662|CASA1_BOVIN"	IVPNSVEQK	9	547.2681++	2	547.268	IVPNS[+80]VEQK	86	94	1P	Milk peptides only		2565231		25942498		9033254
sp|P02662|CASA1_BOVIN"	GSENSEKTTMPLW	13	748.3403++	2	748.34	GSENSEKTTM[+16]PLW	202	214	1O	Milk peptides only		2565357			225122128		4678495	4254277	2590756
sp|P02666|CASB_BOVIN"	VVPPFLQPEVM	11	628.3414++	2	628.341	VVPPFLQPEVM	98	108		Milk peptides only		2565559		6325023		6533630
sp|P02666|CASB_BOVIN"	TDVENLH	7	414.1983++	2	414.198	TDVENLH	143	149		Milk peptides only		2569739			11296989
sp|P02666|CASB_BOVIN"	QSLVYPFPGP	10	544.2766++	2	544.277	Q[-17]SLVYPFPGP	71	80	1G	Milk peptides only		2572195
sp|P02666|CASB_BOVIN"	PFPKYPVEPFTESQS	15	876.9276++	2	876.928	PFPKYPVEPFTESQS	125	139		Milk peptides only		2572326	2219856							3483182
tr|B5B3R8|B5B3R8_BOVIN"	APSFSDIPNPIGSENSGKTTMPLW	24	1273.6152++ 849.4126+++	2 3	1273.615221 849.412573	APSFSDIPNPIGSENSGKTTMPLW	191	214		Milk peptides only	9153229	2575336	28708971	5564298	6568069	274262104	5738037	8137876	5099324	4687898
sp|P02668|CASK_BOVIN"	QDKTEIPTIN	10	1141.5735+ 571.2904++	1 2	1141.573545 571.29041	Q[-17]DKTEIPTIN	135	144	1G	Milk peptides only		2576435	2448732	39723731		165202540	3242012			2488423
sp|P02662|CASA1_BOVIN"	APSFSDIPNPIGSEN	15	1544.7227+ 772.8650++	1 2	1544.722728 772.865002	APSFSDIPNPIGSEN	191	205		Milk peptides only	8536418	2582469	10177954	12227240	2476690	35921235	12535325	13119677	7249833	9017489
sp|P02662|CASA1_BOVIN"	YVPLGTQYTDAPSFSDIPNPIGSENSE	27	1449.6694++ 966.7820+++	2 3	1449.669433 966.782047	YVPLGTQYTDAPSFSDIPNPIGSENSE	181	207		Milk peptides only		2587235	3457358	14623444	3885973	8181440			2088539
sp|P02666|CASB_BOVIN"	LPVPQKA	7	376.7369++	2	376.737	LPVPQKA	186	192		Milk peptides only	4601873	2593836	7011722		10951953		5804278	4412589	5184314	3697559
sp|P02662|CASA1_BOVIN"	QLEIVPNSAEERLHS	15	852.9312++	2	852.931	Q[-17]LEIVPNSAEERLHS	123	137	1G	Milk peptides only	4150408	2593886	9198800		4281061		3346224	2928471	3212541	4999396
sp|P02663|CASA2_BOVIN"	KNTMEHVSSSEESIISQETYKQEK	24	723.8297++++	4	723.83	KNTMEHVSS[+80]SEESIISQETYKQEK	16	39	1P	Milk peptides only	12291002	2596248	11351625		4958533		6319832	8361604	6003868	17532260
tr|B5B3R8|B5B3R8_BOVIN"	YVPLGTQYTDAPSFSDIPNPIGSENSGKTTMPL	33	1171.8959+++	3	1171.9	YVPLGTQYTDAPSFSDIPNPIGSENSGKTTM[+16]PL	181	213	1O	Milk peptides only		2603020
sp|P02666|CASB_BOVIN"	VPYPQRDMPIQAFL	14	845.9347++	2	845.935	VPYPQRDM[+16]PIQAFL	193	206	1O	Milk peptides only		2604917	6885796		7439265		4142267	4144888	2785537	8144313
sp|Q9TUM6|PLIN2_BOVIN"	VEEAKRKGQETISQLH	16	618.3340+++ 464.0023++++	3 4	618.334034 464.002345	VEEAKRKGQETISQLH	239	254		Milk peptides only	3164862	2609744	6271619		3828005		4353560	2486217	3987656	4356246
tr|B5B3R8|B5B3R8_BOVIN"	SDIPNPIGSENSGKTTMPL	19	987.4779++	2	987.478	SDIPNPIGSENSGKTTM[+16]PL	195	213	1O	Milk peptides only		2616563			4833778
sp|P02662|CASA1_BOVIN"	YYVPLGTQYTDAPSFSDIPNPIGSENSEKTTMPL	34	1250.2573+++	3	1250.26	YYVPLGTQYTDAPSFSDIPNPIGSENSEKTTM[+16]PL	180	213	1O	Milk peptides only		2618442					2051705			2061543
sp|P02666|CASB_BOVIN"	KIEKFQSEEQQQTEDELQDKIHPFAQ	26	794.1401++++	4	794.14	KIEKFQSEEQQQTEDELQDKIHPFAQ	44	69		Milk peptides only	3725354	2624476	2678958		2108503		2439032	2911860	5174268	3916453
sp|P02666|CASB_BOVIN"	KIEKFQSE	8	504.7717++	2	504.772	KIEKFQSE	44	51		Milk peptides only		2625371		2060234						3517905
tr|F1N2B6|F1N2B6_BOVIN"	GPPPPPPPP	9	426.7343++	2	426.734	GPPPPPPPP	355	363		Milk peptides only	3673165	2626806	5548665		4315263	2201062	4137661	6197688	3593544	2881914
sp|P02666|CASB_BOVIN"	SEESITRIN	9	564.7503++	2	564.75	S[+80]EESITRIN	34	42	1P	Milk peptides only	6977316	2630966	9055318		6057796		5136622	2695200	3975527	4163858
sp|P02754|LACB_BOVIN"	DKALKALPMH	10	380.5462+++	3	380.546	DKALKALPM[+16]H	153	162	1O	Milk peptides only		2633800			5879904
sp|P18892|BT1A1_BOVIN"	THRGEEFPSMSESRNPDEEGLFT	23	667.7950++++	4	667.795	THRGEEFPSM[+16]SESRNPDEEGLFT	179	201	1O	Milk peptides only		2635589			3859935
sp|Q9TUM6|PLIN2_BOVIN"	ASVAVEPQLS	10	521.7744++	2	521.774	A[+42]SVAVEPQLS	2	11	1Ac	Milk peptides only	5599994	2638487	5644312	2895972	4636563	3018354	4186998	3433191	4846107	4332796
sp|P02666|CASB_BOVIN"	VPPFLQPEVM	10	578.8072++	2	578.807	VPPFLQPEVM	99	108		Milk peptides only		2638630	2646123		4349824					2005931
sp|P02668|CASK_BOVIN"	VLSRYPSYGLNYYQQKPVALINNQFLPYPYYAKPA	35	1035.5412++++	4	1035.54	VLSRYPSYGLNYYQQKPVALINNQFLPYPYYAKPA	52	86		Milk peptides only	5521440	2644216		2198083	4147970	6720308			5189133
sp|P02666|CASB_BOVIN"	HQPLPPTVMFPPQS	14	796.4005++	2	796.401	HQPLPPTVM[+16]FPPQS	163	176	1O	Milk peptides only		2646067			3278970
sp|P02666|CASB_BOVIN"	IVESLSSSEESITRIN	16	922.4379++	2	922.438	IVESLSS[+80]SEESITRIN	27	42	1P	Milk peptides only	14837178	2648109	12033379		2732111		8308630	6067981	9808865	9654343
sp|P02668|CASK_BOVIN"	IESPPEINTVQVTST	15	807.9147++	2	807.915	IESPPEINTVQVTST	174	188		Milk peptides only		2655167			5820710
sp|P02666|CASB_BOVIN"	LSLSQSKVLPVPQ	13	698.4139++	2	698.414	LSLSQSKVLPVPQ	178	190		Milk peptides only		2658382		5370052	2502741	9168460	2112494	2826276	2335846	4650040
sp|P02663|CASA2_BOVIN"	QEKNMAINPSKEN	13	751.3512++	2	751.351	Q[-17]EKNM[+16]AINPSKEN	37	49	1O 1G	Milk peptides only	2745414	2659404	4588805		4193856	2283794	3171729	3058815	3318627	3074120
sp|P02666|CASB_BOVIN"	MHQPHQPLPPTV	12	466.5713+++	3	466.571	M[+16]HQPHQPLPPTV	159	170	1O	Milk peptides only		2666522
sp|P02666|CASB_BOVIN"	KIEKFQSEEQQQTE	14	876.4260++ 584.6197+++	2 3	876.425955 584.619729	KIEKFQSEEQQQTE	44	57		Milk peptides only		2672097		2500724						5592887
sp|P02662|CASA1_BOVIN"	FPEVFGK	7	412.2211++	2	412.221	FPEVFGK	43	49		Milk peptides only		2674350			7359657		2993985	2293441
sp|P02666|CASB_BOVIN"	QSEEQQQTEDELQDKIHPFAQT	22	898.0519+++	3	898.052	Q[-17]S[+80]EEQQQTEDELQDKIHPFAQT	49	70	1P 1G	Milk peptides only		2676424			6833044		2694697	2438355		2285036
sp|P02668|CASK_BOVIN"	MAIPPKKNQDKTEIPTINTIASGEPTSTPTTEAVESTVATLED	43	1132.3231++++	4	1132.32	MAIPPKKNQDKTEIPTINTIASGEPTSTPTTEAVESTVATLED	127	169		Milk peptides only	2341493	2679148	2738530			8094273	2869924	2210938		2720122
sp|P18892|BT1A1_BOVIN"	EDHIAEGSVAVR	12	428.2177+++	3	428.218	EDHIAEGSVAVR	99	110		Milk peptides only	2958536	2680853	2736885		7310972		3332990	3253415		2546293
sp|P08037|B4GT1_BOVIN"	RLPQLVGVHPPLQGSSHGAAAIGQPSGELR	30	758.1652++++	4	758.165	RLPQLVGVHPPLQGSSHGAAAIGQPSGELR	49	78		Milk peptides only	3349488	2684431			3709604		3044605	4072223	3192158
sp|P02666|CASB_BOVIN"	LNVPGEIVESL	11	585.3243++	2	585.324	LNVPGEIVESL	21	31		Milk peptides only	3235033	2687411	3263920					2939121	4738411	3108599
sp|P02666|CASB_BOVIN"	NLHLPLPLLQ	10	579.3557++	2	579.356	NLHLPLPLLQ	147	156		Milk peptides only		2689286		4952096		4262713
sp|P02666|CASB_BOVIN"	LTDVENLHLPLPLLQ	15	857.9905++	2	857.991	LTDVENLHLPLPLLQ	142	156		Milk peptides only		2690113								3765462
sp|P02662|CASA1_BOVIN"	LGYLEQLLR	9	552.8242++	2	552.824	LGYLEQLLR	107	115		Milk peptides only		2698532
sp|P02666|CASB_BOVIN"	DVENLHLPLPLLQS	14	794.4407++	2	794.441	DVENLHLPLPLLQS	144	157		Milk peptides only		2702791			4676426
sp|P02662|CASA1_BOVIN"	LEQLLRLKKY	10	435.2747+++	3	435.275	LEQLLRLKKY	110	119		Milk peptides only	14408865	2705676	15642204				13550437	15193322	17392514	13861931
sp|P02662|CASA1_BOVIN"	PIKHQGLPQEVLNENLL	17	648.0301+++	3	648.03	PIKHQGLPQEVLNENLL	20	36		Milk peptides only	3176795	2705855	3169021		3801849		3653381	3796949	2577799	3308658
sp|P02666|CASB_BOVIN"	SLVYPFPGPIPNSLPQNIPPLTQTPV	26	929.5091+++	3	929.509	SLVYPFPGPIPNSLPQNIPPLTQTPV	72	97		Milk peptides only		2707590			2714934
sp|P02662|CASA1_BOVIN"	EGIHAQQKEPMIGVNQELAYFYPELFRQ	28	838.6671++++	4	838.667	EGIHAQQKEPM[+16]IGVNQELAYFYPELFRQ	140	167	1O	Milk peptides only		2707786
sp|P80195|GLCM1_BOVIN"	LSKEPSISRE	10	613.2948++	2	613.295	LSKEPS[+80]ISRE	51	60	1P	Milk peptides only		2708425				2902333				4447039
sp|P02663|CASA2_BOVIN"	KLTEEEKNRL	10	420.5700+++	3	420.57	KLTEEEKNRL	167	176		Milk peptides only		2711279	3161514			7227845
sp|P81265|PIGR_BOVIN"	LLDPSFFAKESVKDAAGGPGAPADPGRPTGYSGSSKALVSTLVPLA	46	1125.5919++++	4	1125.59	LLDPSFFAKESVKDAAGGPGAPADPGRPTGYSGSSKALVSTLVPLA	595	640		Milk peptides only	4079181	2711650	3279839		3712351		5169077	5434775	4516399	2807694
sp|P18892|BT1A1_BOVIN"	KEIPLSPMGEDSASGDIETLHSKLIPLQPSQGVP	34	893.4645++++	4	893.464	KEIPLSPMGEDSASGDIETLHSKLIPLQPSQGVP	493	526		Milk peptides only	3609379	2716206	3927748	2327041	3498675	2825062	2314649	2923773	2415586	3428927
sp|P02666|CASB_BOVIN"	QTQSLVYPFPGPIPN	15	829.4329++	2	829.433	QTQSLVYPFPGPIPN	69	83		Milk peptides only	3870127	2716537	2811577				5923106	5534103	3781142	5036838
sp|P02666|CASB_BOVIN"	SQSKVLPVPQKAVPYPQRDMPIQA	24	893.1547+++ 670.1178++++	3 4	893.154657 670.117812	SQSKVLPVPQKAVPYPQRDMPIQA	181	204		Milk peptides only		2718196		6826698	14175176	7388709				4156877
sp|P02663|CASA2_BOVIN"	NAVPITPTLNREQLSTSEE	19	1090.0176++	2	1090.02	NAVPITPTLNREQLS[+80]TSEE	130	148	1P	Milk peptides only		2718453		7085417		6875628				2490714
sp|P02662|CASA1_BOVIN"	QAMEDIKQ	8	481.2184++	2	481.218	Q[-17]AM[+16]EDIKQ	67	74	1O 1G	Milk peptides only		2721797		5563460		3474077
sp|P02663|CASA2_BOVIN"	HVSSSEESIISQETYKQEK	19	790.3364+++	3	790.336	HVSS[+80]SEESIIS[+80]QETYKQEK	21	39	2P	Milk peptides only		2722758			2073932
sp|P02666|CASB_BOVIN"	KEMPFPKYPVEPFTESQSL	19	757.3732+++	3	757.373	KEM[+16]PFPKYPVEPFTESQSL	122	140	1O	Milk peptides only	5353941	2735488	5005879				4838429	5556432	6904037	4583233
sp|P02662|CASA1_BOVIN"	QKEDVPSERYL	11	673.8330++	2	673.833	Q[-17]KEDVPSERYL	97	107	1G	Milk peptides only	9078839	2737286	8397850	4006948	8173550	11994741	2547301	2490637	3443635	2759138
sp|P80195|GLCM1_BOVIN"	LNKPEDETHLE	11	662.8226++ 442.2175+++	2 3	662.822606 442.217496	LNKPEDETHLE	20	30		Milk peptides only		2738280	7030535	50638805		10776721	3013227		3289094	3352253
sp|P02662|CASA1_BOVIN"	EGIHAQQKEPMIGVNQE	17	636.6475+++	3	636.648	EGIHAQQKEPMIGVNQE	140	156		Milk peptides only		2743359								2278071
sp|P02663|CASA2_BOVIN"	LNREQLSTSEENS	13	753.8552++	2	753.855	LNREQLSTSEENS	138	150		Milk peptides only		2746043
sp|P02666|CASB_BOVIN"	PPLTQTPVVVPPFLQPEVMGVSKVKE	26	944.8575+++	3	944.858	PPLTQTPVVVPPFLQPEVM[+16]GVSKVKE	90	115	1O	Milk peptides only	2427890	2746212			3669636		3285069	3018950	3036942	2746310
sp|P02666|CASB_BOVIN"	IVESLSSSEESITRINK	17	684.6481+++	3	684.648	IVES[+80]LS[+80]SSEESITRINK	27	43	2P	Milk peptides only	7213179	2747983	7339497		4978199		10632230	7897217	9331967	9880608
sp|P02666|CASB_BOVIN"	NIPPLTQTPVVVPPFLQPEV	20	1093.1170++ 729.0804+++	2 3	1093.116997 729.080423	NIPPLTQTPVVVPPFLQPEV	88	107		Milk peptides only		2748043
sp|P80195|GLCM1_BOVIN"	ASAQFIRNLQISNEDL	16	909.9709++	2	909.971	ASAQFIRNLQISNEDL	36	51		Milk peptides only	5799345	2749385	4696368	2652652	2189069		5947143	4915593	6507555	5654706
sp|P80195|GLCM1_BOVIN"	SQNPKLPLS	9	492.2796++	2	492.28	SQNPKLPLS	78	86		Milk peptides only		2750738
sp|P02663|CASA2_BOVIN"	LNREQLSTSEENSKKTVDMESTEVFTK	27	823.3688++++	4	823.369	LNREQLS[+80]T[+80]SEENSKKTVDMESTEVFTK	138	164	2P	Milk peptides only	3596259	2754057	7700515		5346365		2714814	3016238	3113035	4032424
sp|P02668|CASK_BOVIN"	SPPEINTVQVT	11	1184.6157+ 592.8115++	1 2	1184.615744 592.81151	SPPEINTVQVT	176	186		Milk peptides only		2757760		38510369		17506334
sp|P02668|CASK_BOVIN"	FMAIPPKKN	9	523.2968++ 349.2003+++	2 3	523.296787 349.200283	FMAIPPKKN	126	134		Milk peptides only		2758434		142961132		41574456
sp|P02666|CASB_BOVIN"	INKKIEKFQSEEQQQTEDEL	20	848.7337+++	3	848.734	INKKIEKFQS[+80]EEQQQTEDEL	41	60	1P	Milk peptides only		2762816	2010905	6999043		2837316			3566130
sp|P02754|LACB_BOVIN"	LIVTQTMKGL	10	560.3257++	2	560.326	LIVTQTM[+16]KGL	17	26	1O	Milk peptides only	7050423	2772055	6195881	4790903		12564548	8540838	7845423	8524385	4587408
sp|P02663|CASA2_BOVIN"	LNREQLSTSEENSKKTV	17	681.6633+++	3	681.663	LNREQLST[+80]SEENSKKTV	138	154	1P	Milk peptides only	2795825	2774822	2949034				3127760	2918309	5254122	2709310
sp|P02662|CASA1_BOVIN"	FSDIPNPIGSENSE	14	753.3414++	2	753.341	FSDIPNPIGSENSE	194	207		Milk peptides only		2777154		8507842		2897759
tr|B5B3R8|B5B3R8_BOVIN"	SDIPNPIGSENSGKTTMP	18	930.9358++	2	930.936	SDIPNPIGSENSGKTTM[+16]P	195	212	1O	Milk peptides only		2779679			9114171
sp|P02666|CASB_BOVIN"	IVESLSSSEESITR	14	808.8744++	2	808.874	IVESLSSS[+80]EESITR	27	40	1P	Milk peptides only	2845945	2780433	5120351				2127502	3449146	3975847	2496498
sp|P02666|CASB_BOVIN"	ELNVPGEIVESLSSSEESITRIN	23	1251.6321++ 834.7572+++	2 3	1251.632122 834.757174	ELNVPGEIVESLSSSEESITRIN	20	42		Milk peptides only		2784538								3663895
sp|P31096|OSTP_BOVIN"	SVAYGLKS	8	412.7293++	2	412.729	SVAYGLKS	155	162		Milk peptides only	3019639	2788680	4066236			4878517	2888305	3998804		2313779
sp|P02666|CASB_BOVIN"	RELEELNVPGEIV	13	748.9014++	2	748.901	RELEELNVPGEIV	16	28		Milk peptides only	4304891	2803944	5867098			3877500	9244043	10590145	4064707	3941776
sp|P02666|CASB_BOVIN"	GVSKVKEAMAPKH	13	466.5905+++ 350.1947++++	3 4	466.590499 350.194694	GVSKVKEAM[+16]APKH	109	121	1O	Milk peptides only	2401717	2805204	3066689	11199169	4338831	18399042	2808230	2534297	2752336	2631964
sp|P02666|CASB_BOVIN"	TESQSLTLTDVENL	14	775.3832++	2	775.383	TESQSLTLTDVENL	135	148		Milk peptides only		2807239
sp|P80195|GLCM1_BOVIN"	NKPEDETHLEAQPTDASAQF	20	769.9970+++	3	769.997	NKPEDETHLEAQPTDAS[+80]AQF	21	40	1P	Milk peptides only		2810256			6133951					2902207
sp|P02668|CASK_BOVIN"	ASGEPTSTPTTE	12	589.2646++	2	589.265	ASGEPTSTPTTE	147	158		Milk peptides only		2810297		2498695		2616478				3905155
sp|P02663|CASA2_BOVIN"	PWDQVKRN	8	521.7751++ 348.1858+++	2 3	521.775065 348.185802	PWDQVKRN	123	130		Milk peptides only	2959708	2810632	3369266	38527993	2702353	81100552	3316185	4507555	2611748	4349749
tr|B5B3R8|B5B3R8_BOVIN"	IGSENSGKTTMPL	13	675.8321++	2	675.832	IGSENSGKTTM[+16]PL	201	213	1O	Milk peptides only		2811183
sp|P81265|PIGR_BOVIN"	AGEIQNKALLDPSFFAKE	18	660.0142+++	3	660.014	AGEIQNKALLDPSFFAKE	587	604		Milk peptides only		2814261								2493708
sp|P02663|CASA2_BOVIN"	SIISQETYKQ	10	598.8115++	2	598.812	SIISQETYKQ	28	37		Milk peptides only		2816227		3449925
sp|P02666|CASB_BOVIN"	KFQSEEQQQTED	12	788.8118++	2	788.812	KFQS[+80]EEQQQTED	47	58	1P	Milk peptides only		2821465		92224760		10924841
sp|P02663|CASA2_BOVIN"	TVDMESTEVFTKK	13	505.5851+++	3	505.585	TVDMESTEVFTKK	153	165		Milk peptides only	2071640	2822108	3281648		4182340		3660671	4472488
sp|P02662|CASA1_BOVIN"	SVEQKHIQKEDVPSER	16	636.9973+++ 477.9998++++	3 4	636.997311 477.999802	SVEQKHIQKEDVPSER	90	105		Milk peptides only	2022001	2830393	3118335	5979261	2006970	4625548
sp|P02666|CASB_BOVIN"	KFQSEEQQQTE	11	731.2983++	2	731.298	KFQS[+80]EEQQQTE	47	57	1P	Milk peptides only		2833799		25557584		14505226
sp|P02662|CASA1_BOVIN"	EKVNELSKDIGSESTEDQAMED	22	824.0306+++	3	824.031	EKVNELSKDIGSESTEDQAM[+16]ED	50	71	1O	Milk peptides only	5635229	2833835	5629074		5645132		4428269	3528849	4036362	3665855
sp|P02662|CASA1_BOVIN"	TDAPSFSDIPNPIGSENSE	19	988.9396++	2	988.94	TDAPSFSDIPNPIGSENSE	189	207		Milk peptides only		2835720		22996244	7661315	13039098
sp|P02668|CASK_BOVIN"	STVATLEDSPEVIESPPEINTVQVTSTAV	29	1058.4857+++	3	1058.49	STVATLEDS[+80]PEVIESPPEINTVQVT[+80]STAV	162	190	2P	Milk peptides only		2836148							2678114	5562959
sp|P31096|OSTP_BOVIN"	GRGDSVAYGLK	11	561.7987++ 374.8682+++	2 3	561.798737 374.86825	GRGDSVAYGLK	151	161		Milk peptides only	4022418	2836828	5112704		2991420	23929399	4683496	6269863	3901129
sp|P02662|CASA1_BOVIN"	GIHAQQKEPMIGVNQELA	18	660.3387+++	3	660.339	GIHAQQKEPM[+16]IGVNQELA	141	158	1O	Milk peptides only		2840317
sp|P02666|CASB_BOVIN"	RDMPIQAFLL	10	610.3288++	2	610.329	RDM[+16]PIQAFLL	198	207	1O	Milk peptides only	4166704	2843235	3628562	5038907		6524330	5732553	7642488		3462183
sp|P02668|CASK_BOVIN"	RYPSYGLNYYQQKPVALINN	20	801.0815+++	3	801.081	RYPSYGLNYYQQKPVALINN	55	74		Milk peptides only		2843677		4450836	5962636	8481666		2655107
sp|P02663|CASA2_BOVIN"	LPQYLKT	7	862.5033+ 431.7553++	1 2	862.50328 431.755278	LPQYLKT	191	197		Milk peptides only	5950829	2852110	7524464	17057917	8302380	73532777	5504628	2897198	4089111	4812436
sp|P02668|CASK_BOVIN"	TIASGEPTSTPTTEAVESTVATLED	25	1254.0978++ 836.4009+++	2 3	1254.097778 836.400944	TIASGEPTSTPTTEAVESTVATLED	145	169		Milk peptides only	3351434	2852417	3377312			12234811				5424396
sp|P02666|CASB_BOVIN"	SKVLPVPQKA	10	533.8346++	2	533.835	SKVLPVPQKA	183	192		Milk peptides only		2857078
sp|P02662|CASA1_BOVIN"	VPQLEIVPNSAEERLHS	17	640.0058+++	3	640.006	VPQLEIVPNSAEERLHS	121	137		Milk peptides only	4610076	2857640	4883848		7808744		4287521	3805331	4722325	3406392
sp|P02666|CASB_BOVIN"	DKIHPFAQTQ	10	592.8066++	2	592.807	DKIHPFAQTQ	62	71		Milk peptides only	2040401	2860174	2225001	72372456		37071784	2826349			3659381
sp|P02666|CASB_BOVIN"	SWMHQPHQPLPPTVMFPPQS	20	781.3785+++	3	781.378	SWMHQPHQPLPPTVMFPPQS	157	176		Milk peptides only		2862495			6892446			3537526
sp|P02666|CASB_BOVIN"	VLSLSQSKVLPVPQKAVPYPQR	22	812.1442+++ 609.3600++++	3 4	812.144198 609.359967	VLSLSQSKVLPVPQKAVPYPQR	177	198		Milk peptides only		2863118	2041135	2276247	18192802		7193307	13733259	8579675
sp|P02668|CASK_BOVIN"	SGEPTSTPTTEAVESTVATLEDSPEVIESPPEINTVQVTSTAV	43	1494.0353+++ 1120.7783++++	3 4	1494.0353 1120.778294	SGEPTSTPTTEAVESTVATLEDS[+80]PEVIESPPEINTVQVTSTAV	148	190	1P	Milk peptides only	4681349	2863296	4128362		15066420		4341510	7794867	10239129	4313152
sp|P02663|CASA2_BOVIN"	AMKPWIQPKTK	11	448.5883+++ 336.6931++++	3 4	448.588319 336.693058	AM[+16]KPWIQPKTK	204	214	1O	Milk peptides only	3275154	2868502	4439353	11609114		19754939	5156378	8773038	5276423
sp|P02666|CASB_BOVIN"	EQQQTEDELQDKIHPFAQT	19	762.3609+++	3	762.361	EQQQTEDELQDKIHPFAQT	52	70		Milk peptides only		2871936								4632054
sp|P02668|CASK_BOVIN"	IASGEPTSTPTTEAVE	16	795.3807++	2	795.381	IASGEPTSTPTTEAVE	146	161		Milk peptides only		2877724		3028117		2354870				2197381
sp|P31096|OSTP_BOVIN"	DGRGDSVAYGLKS	13	442.2212+++	3	442.221	DGRGDSVAYGLKS	150	162		Milk peptides only		2878133	4111400		3207500		2719418	2940865		2446713
sp|P02663|CASA2_BOVIN"	RNAVPITPTLNREQLSTSEENSK	23	888.7711+++	3	888.771	RNAVPITPTLNREQLST[+80]SEENSK	129	151	1P	Milk peptides only	5918277	2878775	5664718		4657874		3652349	3158926	4560426	2248345
sp|P02666|CASB_BOVIN"	SLSQSKVLPVPQKAVPYPQ	19	1033.5859++ 689.3930+++	2 3	1033.585864 689.393001	SLSQSKVLPVPQKAVPYPQ	179	197		Milk peptides only		2881131		335934304	10142292	233604896	3722064		3878007	2889891
sp|P02666|CASB_BOVIN"	DVENLHLPLPLL	12	686.8954++	2	686.895	DVENLHLPLPLL	144	155		Milk peptides only		2881420			7052698
sp|P02666|CASB_BOVIN"	SWMHQPHQPLPPTVMFPPQSVLSLSQSKVLPVPQ	34	963.2509++++	4	963.251	SWM[+16]HQPHQPLPPTVM[+16]FPPQSVLSLSQSKVLPVPQ	157	190	2O	Milk peptides only		2885603
sp|P02662|CASA1_BOVIN"	EKVNELSK	8	473.7638++	2	473.764	EKVNELSK	50	57		Milk peptides only		2891796	2951709				4869258	5501065
sp|P02666|CASB_BOVIN"	QKAVPYPQRD	10	592.8066++	2	592.807	Q[-17]KAVPYPQRD	190	199	1G	Milk peptides only	2015361	2894084	2243824	73416392		36919028	2843874	2000585	2000040	3185075
sp|P02662|CASA1_BOVIN"	EGIHAQQKEPMIG	13	727.3588++	2	727.359	EGIHAQQKEPM[+16]IG	140	152	1O	Milk peptides only		2897465
sp|P02666|CASB_BOVIN"	LNVPGEIVESL	11	625.3074++	2	625.307	LNVPGEIVES[+80]L	21	31	1P	Milk peptides only	5398641	2899928	3989046				6674458	5704009	6780987	4973221
sp|P02662|CASA1_BOVIN"	VLNENLLRF	9	559.3218++	2	559.322	VLNENLLRF	30	38		Milk peptides only	4296479	2902108	6015248	4956849	2973806		5354491	4279250	4383211	8846186
sp|P02663|CASA2_BOVIN"	KNTMEHVSSSEESIISQETYK	21	815.0480+++ 611.5378++++	3 4	815.047959 611.537788	KNTM[+16]EHVSSSEESIISQETYK	16	36	1O	Milk peptides only	13871998	2903235	12198717				10200547	9100737	17436692	8326526
sp|P02662|CASA1_BOVIN"	KEDVPSERYLGYLEQLLRL	19	774.4215+++ 581.0680++++	3 4	774.421508 581.06795	KEDVPSERYLGYLEQLLRL	98	116		Milk peptides only		2911149
sp|P02754|LACB_BOVIN"	TQTMKGLDIQK	11	421.5640+++	3	421.564	TQTMKGLDIQK	20	30		Milk peptides only		2911216
sp|P02666|CASB_BOVIN"	PPLTQTPVVVPPFLQPEVMGVSKVKEAMAPKHKEM	35	964.7698++++	4	964.77	PPLTQTPVVVPPFLQPEVMGVSKVKEAM[+16]APKHKEM	90	124	1O	Milk peptides only	2670748	2911303
sp|P02666|CASB_BOVIN"	QSKVLPVPQKA	11	589.3506++	2	589.351	Q[-17]SKVLPVPQKA	182	192	1G	Milk peptides only		2916576					2177359
sp|P02666|CASB_BOVIN"	SKVLPVPQKAVPYPQRD	17	641.3668+++ 481.2769++++	3 4	641.366787 481.276909	SKVLPVPQKAVPYPQRD	183	199		Milk peptides only		2921320			5906974	11212391
sp|P02666|CASB_BOVIN"	EMPFPKYPVEPFTESQSLT	19	1114.0350++	2	1114.04	EMPFPKYPVEPFTESQSLT	123	141		Milk peptides only	2645413	2924251	2886387		4199479			2914177		3032039
sp|P02663|CASA2_BOVIN"	QKAMKPWIQPK	11	451.9164+++	3	451.916	Q[-17]KAM[+16]KPWIQPK	202	212	1O 1G	Milk peptides only		2924852	3844868	2971701	5796464	10464163		2280528
sp|P02666|CASB_BOVIN"	LLQSWMHQPHQPLPPTVMFPPQSV	24	937.8085+++	3	937.808	LLQSWM[+16]HQPHQPLPPTVMFPPQSV	154	177	1O	Milk peptides only	6480628	2925377	7449917		3329748		4761376	4669952	6770542	5175380
sp|P02666|CASB_BOVIN"	ELQDKIHPFAQTQSLVYPFPGPIPN	25	946.1605+++	3	946.16	ELQDKIHPFAQTQSLVYPFPGPIPN	59	83		Milk peptides only	6709595	2926024	11544840		2050205	17508742	10576778	7572395	7283996	4576054
sp|P02666|CASB_BOVIN"	HQPHQPLPPTVMFPPQSVLSLSQ	23	861.1126+++	3	861.113	HQPHQPLPPTVM[+16]FPPQSVLSLSQ	160	182	1O	Milk peptides only	2140619	2926483			4498904
sp|P02666|CASB_BOVIN"	YPVEPFTESQSLTLTDVENLHLPLP	25	947.1515+++	3	947.152	YPVEPFTESQSLTLTDVENLHLPLP	129	153		Milk peptides only	3168023	2928403
sp|P02666|CASB_BOVIN"	ELNVPGEIVES	11	593.3035++	2	593.304	ELNVPGEIVES	20	30		Milk peptides only		2929860			2810750					2274069
sp|P80195|GLCM1_BOVIN"	NKPEDETHLEAQPTDASAQFI	21	781.0363+++	3	781.036	NKPEDETHLEAQPTDASAQFI	21	41		Milk peptides only		2930470			5091364		2158604		2556511	5853064
sp|P02666|CASB_BOVIN"	RELEELNVPGEIVESLSSSEESITRINKKIEKFQSE	36	1077.5237++++	4	1077.52	RELEELNVPGEIVESLSSSEES[+80]IT[+80]RINKKIEKFQSE	16	51	2P	Milk peptides only	4936659	2934805	4994386				3628867	5092956	4643523	4780214
sp|P02662|CASA1_BOVIN"	QEVLNENLLR	10	605.8250++	2	605.825	Q[-17]EVLNENLLR	28	37	1G	Milk peptides only		2938171			3857412
sp|P02662|CASA1_BOVIN"	KYKVPQLEIVPNSAEERLHSM	21	617.8296++++	4	617.83	KYKVPQLEIVPNSAEERLHSM	118	138		Milk peptides only	5896565	2945076	6575255				2264105			2572825
sp|P02666|CASB_BOVIN"	DKIHPFAQT	9	528.7773++	2	528.777	DKIHPFAQT	62	70		Milk peptides only		2945467		2865660	9539008					4781024
sp|P80025|PERL_BOVIN"	TAIRNGQVWEESLK	14	815.9310++ 544.2898+++	2 3	815.931011 544.289766	TAIRNGQVWEESLK	83	96		Milk peptides only	9734760	2947244	5555290				9344978	4256276	6465263	6452601
tr|B5B3R8|B5B3R8_BOVIN"	IPNPIGSENSGKTTMPLW	18	971.4906++ 647.9961+++	2 3	971.490575 647.996142	IPNPIGSENSGKTTMPLW	197	214		Milk peptides only	5361990	2954278	10432819	3166183	4641636	200120822	2630055	4728964		2633418
sp|P02662|CASA1_BOVIN"	LEIVPNSAEERLHS	14	531.9459+++	3	531.946	LEIVPNSAEERLHS	124	137		Milk peptides only	6155688	2954988	8194969						2504335
sp|P02662|CASA1_BOVIN"	VNELSKDIGSESTEDQAMEDIK	22	866.6904+++	3	866.69	VNELSKDIGS[+80]ES[+80]TEDQAMEDIK	52	73	2P	Milk peptides only	7063706	2956043	11715714		5692154		2315363	3171083	2051866	6111395
sp|P02666|CASB_BOVIN"	QKAVPYPQRDMPIQ	14	835.4220++	2	835.422	Q[-17]KAVPYPQRDM[+16]PIQ	190	203	1O 1G	Milk peptides only		2957759			4091245
sp|Q9TUM6|PLIN2_BOVIN"	LPIIQK	6	356.2418++	2	356.242	LPIIQK	66	71		Milk peptides only		2962914					2313080	2097451	2444984
sp|P02662|CASA1_BOVIN"	VPQLEIVPNSAEERL	15	887.4428++	2	887.443	VPQLEIVPNS[+80]AEERL	121	135	1P	Milk peptides only	2533419	2965882		14820633	4227880	5159674	2107460
sp|P80195|GLCM1_BOVIN"	ILNKPEDETHLEAQPTDAS	19	703.3429+++	3	703.343	ILNKPEDETHLEAQPTDAS	19	37		Milk peptides only	2344035	2971854	2993375		4259040	2072824	3358048	2595551	2291202	2252258
sp|P02666|CASB_BOVIN"	LEELNVPGEIVES	13	714.3668++	2	714.367	LEELNVPGEIVES	18	30		Milk peptides only		2973931	2371775	3113751	11085354	7592647	3904967	2421568		4008240
sp|P02668|CASK_BOVIN"	SPEVIESPPEINTVQVTSTAV	21	1179.0317++ 786.3569+++	2 3	1179.031687 786.356883	S[+80]PEVIESPPEINT[+80]VQVTSTAV S[+80]PEVIESPPEINTVQVT[+80]STAV	170	190	2P	Milk peptides only	7349891	2981954	7822453			10135739	7438827	7417972	7583388	5010853
sp|P02663|CASA2_BOVIN"	ALPQYLK	7	832.4927+ 416.7500++	1 2	832.492716 416.749996	ALPQYLK	190	196		Milk peptides only		2982312		129339847		266087082	3826347	2043636
sp|P81265|PIGR_BOVIN"	APAGAAIQ	8	698.3832+ 349.6952++	1 2	698.383165 349.695221	APAGAAIQ	577	584		Milk peptides only	17412502	2982916	18399142				13474941	10236858	15375477	9946581
sp|P81265|PIGR_BOVIN"	PGRPTGYSGSSKALVST	17	555.6249+++	3	555.625	PGRPTGYSGSSKALVST	619	635		Milk peptides only	2954283	2991743	3731785		2971878		2769021	2653774	2616741
sp|P02666|CASB_BOVIN"	QQQTEDELQDKIHPFAQTQSLVYPFPGP	28	1075.5227+++	3	1075.52	Q[-17]QQTEDELQDKIHPFAQTQSLVYPFPGP	53	80	1G	Milk peptides only		2992017								3266557
sp|P02666|CASB_BOVIN"	SQSKVLPVPQKAVPYPQRDMPIQAFL	26	985.2038+++ 739.1547++++	3 4	985.203788 739.15466	SQSKVLPVPQKAVPYPQRDM[+16]PIQAFL	181	206	1O	Milk peptides only	3465555	2995192	2484904	36171742	8365279	16670468	3304949	4942702	4235229	4979381
sp|P02668|CASK_BOVIN"	IASGEPTSTPTTE	13	645.8066++	2	645.807	IASGEPTSTPTTE	146	158		Milk peptides only		2999076		5448054		4097018				2639203
sp|P02666|CASB_BOVIN"	LLQSWMHQPHQPLPPTVMFPPQSVLSLSQSK	31	893.4614++++	4	893.461	LLQSWM[+16]HQPHQPLPPTVM[+16]FPPQSVLSLSQSK	154	184	2O	Milk peptides only	3307689	3004503	3927748	2245634	3868158	3142221	3126065	3466275	4167668	3105246
sp|P02666|CASB_BOVIN"	QNIPPLTQTPVVVPPFLQPEVMGVSKVKEAMAPK	34	1218.3330+++ 914.0016++++	3 4	1218.333021 914.001585	Q[-17]NIPPLTQTPVVVPPFLQPEVMGVSKVKEAMAPK	87	120	1G	Milk peptides only		3005014			2334120		4144918
sp|P02662|CASA1_BOVIN"	AMEDIKQM	8	491.2226++	2	491.223	AMEDIKQM[+16]	68	75	1O	Milk peptides only		3006713		10737527
sp|P02662|CASA1_BOVIN"	NSAEERLHSM	10	627.2527++	2	627.253	NS[+80]AEERLHSM	129	138	1P	Milk peptides only		3007566	2404611
sp|P02666|CASB_BOVIN"	VLPVPQKAVPYPQRD	15	853.9830++ 569.6578+++	2 3	853.983046 569.65779	VLPVPQKAVPYPQRD	185	199		Milk peptides only		3008412		4022597		14087018				2247076
sp|P02668|CASK_BOVIN"	KTEIPTINTIASGE	14	737.3934++	2	737.393	KTEIPTINTIASGE	137	150		Milk peptides only	4687736	3012662				7082307	3961636
sp|P02666|CASB_BOVIN"	QTQSLVYPFPGP	12	658.8297++	2	658.83	Q[-17]TQSLVYPFPGP	69	80	1G	Milk peptides only	3525820	3013036	2839871		2348783		4169083	6753683	4823736	3847851
sp|P02668|CASK_BOVIN"	QDKTEIPTINTIASGEPT	18	997.9695++	2	997.97	QDKTEIPTINTIAS[+80]GEPT	135	152	1P	Milk peptides only		3013816		9297500
sp|P02666|CASB_BOVIN"	LLQSWMHQPHQPLPPTVMFPPQSVLS	26	1004.5139+++	3	1004.51	LLQSWM[+16]HQPHQPLPPTVMFPPQSVLS	154	179	1O	Milk peptides only	11004826	3017511	3831741		2696642		3498024	2410027	4288207	4793559
sp|P02666|CASB_BOVIN"	MPFPKYPVEPFTESQSLT	18	1049.5137++ 700.0116+++	2 3	1049.513716 700.011569	MPFPKYPVEPFTESQSLT	124	141		Milk peptides only		3028389			8967173
sp|P02668|CASK_BOVIN"	QDKTEIPTINTIASGEPTSTPTTEAVESTVATLEDSPEVIESPPE	45	1194.3087++++	4	1194.31	Q[-17]DKTEIPTINTIASGEPTST[+80]PTTEAVESTVATLEDSPEVIESPPE	135	179	1P 1G	Milk peptides only		3032084								2910202
sp|P02662|CASA1_BOVIN"	YKVPQLEIVPNSAEERLHSM	20	780.7387+++ 585.8059++++	3 4	780.738732 585.805868	YKVPQLEIVPNSAEERLHSM	119	138		Milk peptides only	5719753	3036889	8279729				2569017	3517493	2777273	5078031
sp|P02662|CASA1_BOVIN"	IQKEDVPSERYLGYLEQLL	19	765.0740+++	3	765.074	IQKEDVPSERYLGYLEQLL	96	114		Milk peptides only	10976523	3038803	7979768				4418818	2652296	5786320	2223209
sp|P02666|CASB_BOVIN"	SLPQNIPPLTQTPVVVPPFLQPEVMGVSKVKEAMAP	36	964.5254++++	4	964.525	SLPQNIPPLTQTPVVVPPFLQPEVMGVSKVKEAM[+16]AP	84	119	1O	Milk peptides only	2619468	3040992	2748679		3106003			2630136
sp|P02666|CASB_BOVIN"	IVESLSSSEESITR	14	848.8575++	2	848.858	IVESLS[+80]S[+80]SEESITR	27	40	2P	Milk peptides only	3836080	3042162	2660774		6312968		2847111	2624164	4467747	2844368
tr|B5B3R8|B5B3R8_BOVIN"	FSDIPNPIGSENSGKTTMPLW	21	1154.0517++ 769.7036+++	2 3	1154.051725 769.703576	FSDIPNPIGSENSGKTTM[+16]PLW	194	214	1O	Milk peptides only		3044145	2084695	4917433		16883606	5284297	9728890		3405284
sp|P80195|GLCM1_BOVIN"	LNKPEDETHLEAQPTDASA	19	689.3273+++	3	689.327	LNKPEDETHLEAQPTDASA	20	38		Milk peptides only	2828988	3048648	3127642		11181841		4393298	3100112	3846376	4145748
sp|P02662|CASA1_BOVIN"	QKEPMIGVNQELA	13	728.3610++	2	728.361	Q[-17]KEPM[+16]IGVNQELA	146	158	1O 1G	Milk peptides only	3063984	3052819		9643933	6257812	5645750	3309797		3718788
sp|P02666|CASB_BOVIN"	LEELNVPGEIVESLSSSE	18	1005.9614++	2	1005.96	LEELNVPGEIVES[+80]LSSSE	18	35	1P	Milk peptides only		3056225								5547367
sp|P02666|CASB_BOVIN"	SSEESITRIN	10	568.2831++	2	568.283	SSEESITRIN	33	42		Milk peptides only		3057999		2003726	13080901
sp|P02663|CASA2_BOVIN"	EVKITVDDKHYQ	12	492.2561+++ 369.4439++++	3 4	492.256062 369.443866	EVKITVDDKHYQ	83	94		Milk peptides only		3063742	2271337	18995447		8722378	2078681
sp|P02668|CASK_BOVIN"	SPEVIESPPE	10	1083.5204+ 542.2639++	1 2	1083.520447 542.263861	SPEVIESPPE	170	179		Milk peptides only		3065102								6206789
sp|P02662|CASA1_BOVIN"	DVPSERYL	8	489.7482++	2	489.748	DVPSERYL	100	107		Milk peptides only	2146316	3071997	3594433	317922592	5777782	127523664			2086274
sp|P02754|LACB_BOVIN"	GLDIQKVAGT	10	501.2849++	2	501.285	GLDIQKVAGT	25	34		Milk peptides only		3075397			12146282
sp|P02668|CASK_BOVIN"	QFLPYPYYAKPA	12	1440.7198+ 720.8635++	1 2	1440.719815 720.863546	Q[-17]FLPYPYYAKPA	75	86	1G	Milk peptides only		3079629		10350289		60438891
sp|P02666|CASB_BOVIN"	TEDELQDKIHPFAQTQSLVYPFPGPIPN	28	1061.1995+++	3	1061.2	TEDELQDKIHPFAQTQSLVYPFPGPIPN	56	83		Milk peptides only		3084398			2982795	6886365				2153604
sp|P02666|CASB_BOVIN"	WMHQPHQPLPPTVMFPPQSVLSLSQS	26	1001.1615+++	3	1001.16	WM[+16]HQPHQPLPPTVM[+16]FPPQSVLSLSQS	158	183	2O	Milk peptides only		3086483				21615116				7298659
sp|P02662|CASA1_BOVIN"	DIGSESTEDQAMEDIK	16	892.3806++	2	892.381	DIGSESTEDQAM[+16]EDIK	58	73	1O	Milk peptides only	11118805	3088355	10534360		4855058		4929655	3182373	8111864	3207678
sp|P02662|CASA1_BOVIN"	QYTDAPSFSDIPNPIGSENSEKTTMPL	27	980.4587+++	3	980.459	QYTDAPSFSDIPNPIGSENSEKTTMPL	187	213		Milk peptides only		3095199			2378048
sp|P02668|CASK_BOVIN"	AVRSPAQILQ	10	1082.6317+ 541.8195++	1 2	1082.631669 541.819472	AVRSPAQILQ	87	96		Milk peptides only		3095866		313237753		269144137
sp|Q9TUM6|PLIN2_BOVIN"	LPIIQKLEPQIA	12	681.9214++	2	681.921	LPIIQKLEPQIA	66	77		Milk peptides only	10212935	3100614	16802982		2248958		14639162	10773804	13636814	10636217
sp|P80025|PERL_BOVIN"	LKTTLSSEAPTTQQLSEYFKHAKGRT	26	751.3800++++ "601.3055, +5"	4 5	751.38003 601.305479	LKT[+80]TLSSEAPTTQQLSEYFKHAKGRT	56	81	1P	Milk peptides only	19247028	3102638	16669572				13735904	12739475	10597518	5554065
sp|P02666|CASB_BOVIN"	IEKFQSEEQQQTED	14	909.8751++	2	909.875	IEKFQS[+80]EEQQQTED	45	58	1P	Milk peptides only	3530036	3102969	4366138	41944596	4100969	28252752		2378702
sp|P02754|LACB_BOVIN"	LIVTQTMKG	9	495.7863++	2	495.786	LIVTQTMKG	17	25		Milk peptides only	2719325	3111094	4759811			13682596	2849773	2612058		2955315
sp|P80195|GLCM1_BOVIN"	QPQSQNPKLPLSILK	15	837.4829++	2	837.483	Q[-17]PQSQNPKLPLSILK	75	89	1G	Milk peptides only	5302049	3112234	6864896		4481823	3177084	5839396	8150696	4439279	3461461
sp|P02666|CASB_BOVIN"	IEKFQSEEQQQTEDELQD	18	1152.4812++	2	1152.48	IEKFQS[+80]EEQQQTEDELQD	45	62	1P	Milk peptides only	8103796	3112458	11965324		4201255	3205453	3147842	2440376	3537515	2582630
sp|P02666|CASB_BOVIN"	LPVPQKAVPYPQRDMPIQA	19	722.0576+++	3	722.058	LPVPQKAVPYPQRDM[+16]PIQA	186	204	1O	Milk peptides only	9149776	3116255	8356234		6525611		3128915	3075655	6069804
sp|P02663|CASA2_BOVIN"	KVIPYVRY	8	519.3108++	2	519.311	KVIPYVRY	214	221		Milk peptides only	5423368	3116653	8653563				3467414	2225189	2320924	6053591
sp|P02666|CASB_BOVIN"	LVYPFPGPIPNS	12	650.8504++	2	650.85	LVYPFPGPIPNS	73	84		Milk peptides only		3117181					3108925			2319076
sp|P81265|PIGR_BOVIN"	LVSTLVPLA	9	912.5764+ 456.7919++	1 2	912.576445 456.791861	LVSTLVPLA	632	640		Milk peptides only	3983188	3117531	4376339				8307839	6850979	7655609	14457097
sp|P02668|CASK_BOVIN"	MAIPPKKNQDKTEIPTINTIASGEPTSTPTTEAVESTVATLEDSPE	46	1230.5965++++	4	1230.6	MAIPPKKNQDKTEIPTINTIASGEPTSTPTTEAVESTVATLEDS[+80]PE	127	172	1P	Milk peptides only		3122218								2560075
sp|P18892|BT1A1_BOVIN"	RNPDEEGLFTVR	12	478.2442+++	3	478.244	RNPDEEGLFTVR	192	203		Milk peptides only		3122443								6602905
sp|P02666|CASB_BOVIN"	QNIPPLTQTPVVVPPFLQPEVMGV	24	1300.1957++ 867.1329+++	2 3	1300.19565 867.132859	Q[-17]NIPPLTQTPVVVPPFLQPEVM[+16]GV	87	110	1O 1G	Milk peptides only	2622340	3129870	3408676		4432628		2627349	2761266	4941688	3119657
tr|Q56J78|Q56J78_BOVIN"	GLPNKY	6	346.1923++	2	346.192	GLPNKY	126	131		Milk peptides only	2335679	3136857	3192273				3819777	2729055	3280773
sp|P02662|CASA1_BOVIN"	QKEDVPSERYLGYLEQL	17	1025.5100++ 684.0091+++	2 3	1025.510019 684.009105	Q[-17]KEDVPSERYLGYLEQL	97	113	1G	Milk peptides only		3137709			7261637
sp|Q9TUM6|PLIN2_BOVIN"	LPLTKDELEK	10	395.8957+++	3	395.896	LPLTKDELEK	191	200		Milk peptides only	3251691	3138369	5583400		3029293		4432897	3036105	3982607	4003943
sp|P81265|PIGR_BOVIN"	AKESVKDAAGGPGAPAD	17	770.8837++ 514.2582+++	2 3	770.883726 514.258243	AKESVKDAAGGPGAPAD	602	618		Milk peptides only		3141587				6288534
sp|P02754|LACB_BOVIN"	PTQLEEQCHI	10	639.2652++	2	639.265	PT[+80]QLEEQCHI	169	178	1P	Milk peptides only	2770221	3145555	3506784
sp|P02663|CASA2_BOVIN"	NAVPITPTLNREQLSTSEENSK	22	1294.5857++	2	1294.59	NAVPIT[+80]PTLNREQLSTS[+80]EENSK	130	151	2P	Milk peptides only	5249353	3146044	6679502	2296786		2031796			4456961	3493788
sp|P02668|CASK_BOVIN"	QEQNQEQPIRCEKD	14	864.3863++	2	864.386	Q[-17]EQNQEQPIRCEKD	22	35	1G	Milk peptides only		3151257
sp|P02663|CASA2_BOVIN"	NAVPITPTLNRE	12	662.8646++	2	662.865	NAVPITPTLNRE	130	141		Milk peptides only	3098065	3155411	2966655	32102480		31952350	2314121		4274676	8792002
sp|P80195|GLCM1_BOVIN"	ILNKPEDETHLEAQPTDASAQFIRNLQISNEDLSKEPSI	39	1158.5302++++	4	1158.53	ILNKPEDETHLEAQPT[+80]DASAQFIRNLQISNEDLS[+80]KEPS[+80]I	19	57	3P	Milk peptides only	6298766	3155725	6366889		5068456	2250172	4975563	8708744	6370339	4997033
sp|P80195|GLCM1_BOVIN"	SRQPQSQNPKLPLSILK	17	645.3776+++ 484.2850++++	3 4	645.377574 484.285	SRQPQSQNPKLPLSILK	73	89		Milk peptides only	9331993	3166819	14420986	14036694	9168230	5422570	8500774	3042326	9333967	4219532
sp|P80195|GLCM1_BOVIN"	SQNPKLPLSILKEKHL	16	462.0294++++	4	462.029	SQNPKLPLSILKEKHL	78	93		Milk peptides only	3377101	3176082			6455691
sp|P02668|CASK_BOVIN"	AVESTVATLED	11	1134.5525+	1	1134.55	AVESTVATLED	159	169		Milk peptides only		3176885	2065486	5818900		27655564			3898848	7351035
sp|P80195|GLCM1_BOVIN"	QIVIRSSRQPQSQNPKLPLS	20	753.7571+++	3	753.757	Q[-17]IVIRSSRQPQSQNPKLPLS	67	86	1G	Milk peptides only		3177027								2746246
sp|P02666|CASB_BOVIN"	ELNVPGEIVESLSSSE	16	884.8981++	2	884.898	ELNVPGEIVES[+80]LSSSE	20	35	1P	Milk peptides only		3183233								4097747
sp|P80195|GLCM1_BOVIN"	SILKEKHL	8	484.3004++	2	484.3	SILKEKHL	86	93		Milk peptides only		3186734				2678196				2209383
sp|P02666|CASB_BOVIN"	IEKFQSEEQQQTEDELQDKIH	21	894.7359+++	3	894.736	IEKFQS[+80]EEQQQTEDELQDKIH	45	65	1P	Milk peptides only	2043030	3190325					4464122			2139595
sp|P02666|CASB_BOVIN"	RELEELNVPGEIVESLSSSEESITRINK	28	1053.2123+++ 790.1610++++	3 4	1053.212282 790.16103	RELEELNVPGEIVESLSSSEESITRINK	16	43		Milk peptides only	3746298	3191753	2784509		2995563		6310188	7803636	3875081
sp|P80195|GLCM1_BOVIN"	ILNKPEDETHLEAQPTDASAQFIRNLQISNEDLSK	35	1031.9858++++	4	1031.99	ILNKPEDETHLEAQPT[+80]DAS[+80]AQFIRNLQISNEDLSK	19	53	2P	Milk peptides only	5160527	3192409	3806523		2543143	3045874	5539605	3534632	4334969	3450036
sp|P80195|GLCM1_BOVIN"	LNKPEDETHLEAQPTDASAQFI	22	818.7310+++	3	818.731	LNKPEDETHLEAQPTDASAQFI	20	41		Milk peptides only	8097595	3194605	6029331		4576455		5305468	5749434	5394364	3732959
sp|P02662|CASA1_BOVIN"	RPKHPIKHQ	9	570.8411++ 380.8965+++	2 3	570.841073 380.896474	RPKHPIKHQ	16	24		Milk peptides only	2943116	3197347	5345988	7786967		46938818	8198261	2308349		2989725
sp|P80195|GLCM1_BOVIN"	LSILKEKH	8	484.3004++	2	484.3	LSILKEKH	85	92		Milk peptides only		3198659								2219463
sp|P02663|CASA2_BOVIN"	HVSSSEESIISQETYKQEK	19	816.9918+++	3	816.992	HVS[+80]S[+80]SEESIIS[+80]QETYKQEK	21	39	3P	Milk peptides only		3199082			3541552					2502786
sp|P02668|CASK_BOVIN"	YAKPAAVRSPA	11	565.8195++ 377.5487+++	2 3	565.819472 377.54874	YAKPAAVRSPA	82	92		Milk peptides only		3203267		16084114		18725343
sp|P02662|CASA1_BOVIN"	IGSENSEKTTMPL	13	703.8452++	2	703.845	IGSENSEKTTMPL	201	213		Milk peptides only		3207025			18264470	3003742
sp|P02666|CASB_BOVIN"	QNIPPLTQTPVVVPPFLQPEVMGVSKVK	28	1014.5630+++	3	1014.56	Q[-17]NIPPLTQTPVVVPPFLQPEVM[+16]GVSKVK	87	114	1O 1G	Milk peptides only	4523594	3208254	3605982		4946252		3531607	4601857	5951392	2455794
sp|P02666|CASB_BOVIN"	EPVLGPVRGP	10	510.7955++	2	510.795	EPVLGPVRGP	210	219		Milk peptides only		3215562	2502536		4083930					3163135
sp|P02754|LACB_BOVIN"	LIVTQTMKGLDIQ	13	738.4105++	2	738.411	LIVTQTM[+16]KGLDIQ	17	29	1O	Milk peptides only	8233864	3225956	8414005				10414235	4703350	7818848	6311344
sp|P02666|CASB_BOVIN"	NSLPQNIPPLTQTPVVVPPFLQPEVMGVS	29	1038.8896+++	3	1038.89	NSLPQNIPPLTQTPVVVPPFLQPEVM[+16]GVS	83	111	1O	Milk peptides only	2908844	3226311	2605648		3744874		3602824		4398079
sp|P02662|CASA1_BOVIN"	MEDIKQM	7	455.7041++	2	455.704	MEDIKQM[+16]	69	75	1O	Milk peptides only		3227221
sp|P80025|PERL_BOVIN"	SEAPTTQQLSEYFKHAKGRT	20	570.5408++++	4	570.541	SEAPTTQQLSEYFKHAKGRT	62	81		Milk peptides only		3229607			5166497
sp|P02662|CASA1_BOVIN"	IQKEDVPSERYL	12	492.9279+++	3	492.928	IQKEDVPSERYL	96	107		Milk peptides only	3508374	3231387	3652299			5888043	4158436	2376146	4259832	2544705
sp|P80195|GLCM1_BOVIN"	LNKPEDETHLEAQPTDASAQFIRNL	25	999.7845+++	3	999.785	LNKPEDETHLEAQPT[+80]DAS[+80]AQFIRNL	20	44	2P	Milk peptides only	3063065	3232689	3599071		8878274		2526416	2864618	4786491	2675089
sp|P31096|OSTP_BOVIN"	IRISHELDSASSEVN	15	868.8962++ 579.5999+++	2 3	868.89618 579.599879	IRISHELDS[+80]ASSEVN	264	278	1P	Milk peptides only	5174889	3236441	7359949				8218751	3311336	3443452	3999510
sp|P80195|GLCM1_BOVIN"	ILNKPEDETHLEAQP	15	578.6283+++	3	578.628	ILNKPEDETHLEAQP	19	33		Milk peptides only	2713525	3236799	3438101	2635577			3094800	3151577	2460793	2619101
sp|P18892|BT1A1_BOVIN"	AKDISKEIPLSPMGEDSASGDIETLHSKLIPLQPSQGVP	39	1026.0320++++ "821.0270, +5"	4 5	1026.031962 821.027024	AKDISKEIPLSPM[+16]GEDSASGDIETLHSKLIPLQPSQGVP	488	526	1O	Milk peptides only	5604194	3239019	4990342		7127582	7368576	7595111	5305080	5733616	4657160
sp|P02666|CASB_BOVIN"	VLGPVRGPFPIIV	13	682.4266++	2	682.427	VLGPVRGPFPIIV	212	224		Milk peptides only		3248147
sp|P02662|CASA1_BOVIN"	IQKEDVPSERYLGYLEQL	18	727.3793+++	3	727.379	IQKEDVPSERYLGYLEQL	96	113		Milk peptides only		3256281
sp|P02662|CASA1_BOVIN"	IPNPIGSENSEKTTMPL	17	914.4615++	2	914.461	IPNPIGSENSEKTTMPL	197	213		Milk peptides only	2187106	3268365	3130811		19818570	4879184		3883463
sp|P02663|CASA2_BOVIN"	TVDMESTEVFTK	12	693.8265++	2	693.827	TVDMESTEVFTK	153	164		Milk peptides only	5420973	3269256	10298828	2857091			4235472	3808649	2213694	4915275
sp|P02666|CASB_BOVIN"	QNIPPLTQTPVVVPPFLQPEVMGV	24	1292.1982++ 861.8012+++	2 3	1292.198193 861.80122	Q[-17]NIPPLTQTPVVVPPFLQPEVMGV	87	110	1G	Milk peptides only		3269800			2416673
sp|P02663|CASA2_BOVIN"	AMKPWIQPKT	10	400.5584+++	3	400.558	AMKPWIQPKT	204	213		Milk peptides only	4224318	3273284	10029745			5107483				3806981
sp|Q9TUM6|PLIN2_BOVIN"	LPIIQKLEPQ	10	589.8608++	2	589.861	LPIIQKLEPQ	66	75		Milk peptides only		3278561			5564494
sp|P02662|CASA1_BOVIN"	EKVNELSKDIGSESTE	16	962.8949++	2	962.895	EKVNELSKDIGS[+80]ES[+80]TE	50	65	2P	Milk peptides only		3282988		3827893		4604371				3621790
sp|P02666|CASB_BOVIN"	QNIPPLTQTPVVVPPFLQPEVMGVS	25	1343.7117++ 896.1435+++	2 3	1343.711664 896.143535	Q[-17]NIPPLTQTPVVVPPFLQPEVM[+16]GVS	87	111	1O 1G	Milk peptides only	3638157	3284993	3750714		5019877		3289192	2202568	7155931	3999299
sp|P02666|CASB_BOVIN"	SWMHQPHQPLPPTV	14	557.6084+++	3	557.608	SWM[+16]HQPHQPLPPTV	157	170	1O	Milk peptides only		3298807			2195622
tr|B5B3R8|B5B3R8_BOVIN"	HIQKDDVPSER	11	441.8932+++	3	441.893	HIQKDDVPSER	95	105		Milk peptides only		3298853							2356763
sp|P31096|OSTP_BOVIN"	RISHELDSASSEVN	14	772.3710++ 515.2497+++	2 3	772.370983 515.249747	RISHELDSASSEVN	265	278		Milk peptides only	7336194	3311414	10751636				5215481	5360588	5450425	4094264
sp|P02662|CASA1_BOVIN"	IVPNSAEERLHS	12	716.3350++	2	716.335	IVPNS[+80]AEERLHS	126	137	1P	Milk peptides only		3312429	2520747
sp|P02663|CASA2_BOVIN"	NAVPITPTLNREQLSTSEENS	21	1150.5719++	2	1150.57	NAVPITPTLNREQLSTSEENS	130	150		Milk peptides only	5244620	3312901	6683367		3151006		4980321		6380669	3472061
sp|P02663|CASA2_BOVIN"	QGPIVLNPWDQV	12	683.3617++	2	683.362	QGPIVLNPWDQV	116	127		Milk peptides only		3316616		2809331
tr|B5B3R8|B5B3R8_BOVIN"	IGSENSGKTTMP	12	619.2901++	2	619.29	IGSENSGKTTM[+16]P	201	212	1O	Milk peptides only		3320066			10015906
sp|P02666|CASB_BOVIN"	KFQSEEQQQTEDELQDKIHPFAQTQSL	27	1104.8401+++	3	1104.84	KFQS[+80]EEQQQTEDELQDKIHPFAQTQSL	47	73	1P	Milk peptides only		3322790			8485858
sp|P02666|CASB_BOVIN"	SLPQNIPPLTQTPVVVPPFLQPEVMGVSK	29	1043.5737+++	3	1043.57	SLPQNIPPLTQTPVVVPPFLQPEVM[+16]GVSK	84	112	1O	Milk peptides only		3325611			5119453		5357086	10259781	3293889
sp|P02666|CASB_BOVIN"	SLSQSKVLPVPQKAVPYPQRDMPIQAFL	28	1046.5775+++ 785.1850++++	3 4	1046.577513 785.184954	SLSQSKVLPVPQKAVPYPQRDMPIQAFL	179	206		Milk peptides only	2624753	3327291	2499716	46630266		11101895		3510256		2852147
sp|P02662|CASA1_BOVIN"	EKVNELSKDIGSESTEDQAME	21	785.6883+++	3	785.688	EKVNELSKDIGSESTEDQAM[+16]E	50	70	1O	Milk peptides only	6122557	3330259	8875913			2367616			5006218	2719647
sp|P81265|PIGR_BOVIN"	VKDAAGGPGAPADPGRPTGYS	21	970.9767++ 647.6535+++	2 3	970.976678 647.653544	VKDAAGGPGAPADPGRPTGYS	606	626		Milk peptides only		3331955		22744416		32215522
sp|P02666|CASB_BOVIN"	QSLTLTDVENLHLPLP	16	886.9751++	2	886.975	Q[-17]SLTLTDVENLHLPLP	138	153	1G	Milk peptides only		3332834
sp|P02663|CASA2_BOVIN"	KNTMEHVSSSEESIISQETYKQEK	24	964.7705+++	3	964.77	KNT[+80]MEHVSSSEESIISQETYKQEK	16	39	1P	Milk peptides only	7353738	3337296	6419612		3678979		6515211	6548949	5340976	13125419
sp|P02666|CASB_BOVIN"	DMPIQAFL	8	475.7362++	2	475.736	DM[+16]PIQAFL	199	206	1O	Milk peptides only		3340843					2108080
sp|P81265|PIGR_BOVIN"	ESVKDAAGGPGAPADPGRPTGYSGSSKALVSTLVPLA	37	870.9547++++	4	870.955	ESVKDAAGGPGAPADPGRPTGYSGSSKALVSTLVPLA	604	640		Milk peptides only	3773675	3343165	4847425	2902817	6523529	2510672	3530089	2306538	2511037	2708636
sp|P02662|CASA1_BOVIN"	HPIKHQGLPQ	10	577.8251++	2	577.825	HPIKHQGLPQ	19	28		Milk peptides only		3345305			2168580
tr|Q5E9D4|Q5E9D4_BOVIN"	QLENELFQMKQQHGEANKENIRQD	24	728.3504++++	4	728.35	Q[-17]LENELFQMKQQHGEANKENIRQD	201	224	1G	Milk peptides only	7702965	3347007	9918389		5670744		3118604	4197822		3934976
sp|P02666|CASB_BOVIN"	LQPEVMGVSKVKEAMAPK	18	658.6848+++	3	658.685	LQPEVM[+16]GVSKVKEAM[+16]APK	103	120	2O	Milk peptides only		3349713					5474002
sp|P02666|CASB_BOVIN"	ESLSSSEESITRIN	14	856.3448++ 856.3448++	2 2	856.344805 856.344805	ESLS[+80]S[+80]SEESITRIN ESLSS[+80]S[+80]EESITRIN	29	42	2P	Milk peptides only		3360598			3829565		2184784			14309214
sp|P02662|CASA1_BOVIN"	GYLEQLLRLK	10	616.8717++ 411.5836+++	2 3	616.871705 411.583562	GYLEQLLRLK	108	117		Milk peptides only	6345667	3365408	5256496	54147154	3032218	3793250	9153412	8576745	7471301	3104542
sp|P80195|GLCM1_BOVIN"	LNKPEDETH	9	541.7593++ 361.5086+++	2 3	541.759277 361.50861	LNKPEDETH	20	28		Milk peptides only	3537584	3366910	4422545		4383405		2703217	2557522	3166617	2980092
sp|P02662|CASA1_BOVIN"	VPQLEIVPNSAEERLHSMKEG	21	815.0611+++	3	815.061	VPQLEIVPNS[+80]AEERLHSMKEG	121	141	1P	Milk peptides only	2765680	3369056	5983639		2580829		2181085			4742818
sp|P02666|CASB_BOVIN"	SQSKVLPVPQKAVPYPQRDMPIQAF	25	942.1775+++ 706.8849++++	3 4	942.177461 706.884915	SQSKVLPVPQKAVPYPQRDMPIQAF	181	205		Milk peptides only	3497114	3372227	5003673	15260645	8433512	15450108	2196056	4706634	2990899	7995438
sp|P02668|CASK_BOVIN"	PTSTPTTEAVESTVATLEDSPEVIESPPEINTVQVTSTAV	40	1403.0033+++ 1052.5043++++	3 4	1403.003272 1052.504273	PTSTPTTEAVESTVATLEDS[+80]PEVIESPPEINTVQVTSTAV	151	190	1P	Milk peptides only	4012962	3373372	5646945		5495768		5422444	4688170	6195382	3777029
sp|P02662|CASA1_BOVIN"	VEQKHIQKEDVPSERYLGY	19	580.2998++++	4	580.3	VEQKHIQKEDVPSERYLGY	91	109		Milk peptides only	2778275	3378651	2356562				3427865	4212398	2859547
sp|P31096|OSTP_BOVIN"	GRGDSVAYGLKS	12	605.3148++ 403.8789+++	2 3	605.314751 403.878926	GRGDSVAYGLKS	151	162		Milk peptides only	4315167	3381369	4504469		4561463		4442735	5890924	2838831	3205711
sp|P02666|CASB_BOVIN"	QNIPPLTQTPVVVPPFLQPEVMGVSK	26	933.5102+++	3	933.51	Q[-17]NIPPLTQTPVVVPPFLQPEVMGVSK	87	112	1G	Milk peptides only	2053761	3383148			5124728			2052194
sp|P02663|CASA2_BOVIN"	LNREQLSTSEENSK	14	545.6042+++	3	545.604	LNREQLSTSEENSK	138	151		Milk peptides only		3383207	2290656						3172042
sp|P02668|CASK_BOVIN"	MAIPPKKNQDKTEIPTINT	19	719.0524+++	3	719.052	M[+16]AIPPKKNQDKTEIPTINT	127	145	1O	Milk peptides only		3383435
sp|P02668|CASK_BOVIN"	NQDKTEIPTINTI	13	743.8910++	2	743.891	NQDKTEIPTINTI	134	146		Milk peptides only		3384480
sp|P02666|CASB_BOVIN"	QTEDELQDKIHPFAQTQSLVYPFPGPIPN	29	1098.2102+++	3	1098.21	Q[-17]TEDELQDKIHPFAQTQSLVYPFPGPIPN	55	83	1G	Milk peptides only		3387705				2124242	6434033
sp|P02663|CASA2_BOVIN"	RNAVPITPTLN	11	598.3433++	2	598.343	RNAVPITPTLN	129	139		Milk peptides only		3394513								2748202
sp|P02666|CASB_BOVIN"	PVLGPVRGP	9	446.2742++	2	446.274	PVLGPVRGP	211	219		Milk peptides only		3396880								3022429
tr|B5B3R8|B5B3R8_BOVIN"	APSFSDIPNPIGSENSGKTTMPLW	24	1281.6127++ 854.7442+++	2 3	1281.612679 854.744211	APSFSDIPNPIGSENSGKTTM[+16]PLW	191	214	1O	Milk peptides only	26671231	3397852	55969032	7423064	3320634	131976712	31492312	22323684	23695701	12041802
sp|P02666|CASB_BOVIN"	SLPQNIPPLTQTPVVVPPFLQPEVMG	26	933.5102+++	3	933.51	SLPQNIPPLTQTPVVVPPFLQPEVMG	84	109		Milk peptides only	2054054	3401146			5139984			2051697
sp|P02663|CASA2_BOVIN"	NMAINPSKENLCSTFCKEVVR	21	795.0571+++	3	795.057	NMAINPSKENLCSTFCKEVVR	40	60		Milk peptides only	9066442	3404955	19981960		6334082		6425078	8116755	4914700	6709381
sp|P80195|GLCM1_BOVIN"	ASLAATSLAILNKPEDETHLEAQPTDASAQFIR	33	1223.5797+++ 917.9366++++	3 4	1223.579677 917.936577	AS[+80]LAAT[+80]SLAILNKPEDETHLEAQPTDASAQFIR	10	42	2P	Milk peptides only	41837962	3410887	2177389		57554387		35749235	19838757	27207910
sp|P02662|CASA1_BOVIN"	VPQLEIVPNSAEERLH	16	610.9951+++	3	610.995	VPQLEIVPNSAEERLH	121	136		Milk peptides only	2702863	3411617	2149950		4549039	2971548	3148061	3143948	3350559
sp|P02668|CASK_BOVIN"	LEDSPEVIESPPEINTVQVTSTAV	24	1277.6422++ 852.0972+++	2 3	1277.642156 852.097196	LEDSPEVIESPPEINTVQVTSTAV	167	190		Milk peptides only	5664355	3417343	6281428		9423709		6138145	6252620	8732247	3239555
sp|P02666|CASB_BOVIN"	EMPFPKYPVEPFTES	15	907.4213++	2	907.421	EM[+16]PFPKYPVEPFTES	123	137	1O	Milk peptides only	5061123	3417835	6252860		2126070		6979151	8280831	4846176	4462814
sp|P02663|CASA2_BOVIN"	SIISQETYKQEKN	13	824.3849++	2	824.385	SIIS[+80]QETYKQEKN	28	40	1P	Milk peptides only		3425466								4054877
sp|P80195|GLCM1_BOVIN"	ILNKPEDETHLEAQPTDASAQFIRNLQISNEDLSKEPSISRE	42	1231.5826++++ "985.4675, +5" "985.4675, +5" "985.4675, +5" "985.4675, +5"	4 5 5 5 5	1231.582588 985.467526 985.467526 985.467526 985.467526	ILNKPEDETHLEAQPT[+80]DASAQFIRNLQISNEDLSKEPS[+80]ISRE ILNKPEDETHLEAQPTDAS[+80]AQFIRNLQISNEDLSKEPS[+80]ISRE ILNKPEDETHLEAQPTDASAQFIRNLQIS[+80]NEDLSKEPS[+80]ISRE ILNKPEDETHLEAQPTDASAQFIRNLQISNEDLSKEPS[+80]IS[+80]RE	19	60	2P	Milk peptides only		3426130		67410776		61837468				7429789
sp|P31096|OSTP_BOVIN"	DGRGDSVAYGLKSRSKKF	18	493.5156++++ "395.0140, +5"	4 5	493.515619 395.013951	DGRGDSVAYGLKSRSKKF	150	167		Milk peptides only	3197685	3432135	6981687		5761277		3639302	4713916	3233169	3931953
sp|P02668|CASK_BOVIN"	DSPEVIESPPEINTVQVTSTAV	22	1196.5620++	2	1196.56	DS[+80]PEVIESPPEINTVQVTSTAV	169	190	1P	Milk peptides only	2362489	3436648	5334442		5090596	18759340	3379014	4766381	3766895	9217847
sp|P02754|LACB_BOVIN"	LIVTQTMKGLDIQK	14	529.9761+++	3	529.976	LIVTQTMKGLDIQK	17	30		Milk peptides only		3440998						2153002		2291459
sp|P02662|CASA1_BOVIN"	AYPSGAWYYVPLGTQYTDAPSFSDIPNPIGSENSEKTTMPLW	42	1556.3915+++ 1167.5454++++	3 4	1556.391486 1167.545433	AYPSGAWYYVPLGTQYTDAPSFSDIPNPIGSENSEKTTM[+16]PLW	173	214	1O	Milk peptides only	6602742	3442377	2203513						2739752
sp|P02666|CASB_BOVIN"	NIPPLTQTPVVVPPFLQPEVMGVSKV	26	934.8540+++	3	934.854	NIPPLTQTPVVVPPFLQPEVM[+16]GVSKV	88	113	1O	Milk peptides only		3448122
sp|P02662|CASA1_BOVIN"	QYTDAPSFSDIPNPIGSENSEKTTMP	26	948.0956+++	3	948.096	QYTDAPSFSDIPNPIGSENSEKTTM[+16]P	187	212	1O	Milk peptides only	5608873	3452110	4075891	2590323	5765556		3791280	2748436	4345330	3474789
sp|P02662|CASA1_BOVIN"	FVAPFPEVFGKEKVNE	16	612.9892+++	3	612.989	FVAPFPEVFGKEKVNE	39	54		Milk peptides only	7938516	3453173	7791691		2417940		9239425	8998054	7278250	15810953
sp|P02668|CASK_BOVIN"	SPEVIESPPEINTVQVT	17	959.9559++	2	959.956	S[+80]PEVIESPPEINTVQVT	170	186	1P	Milk peptides only		3456016		2386516	4270113	7004514	2131434	3049067	2040433	2613835
sp|P02662|CASA1_BOVIN"	NPIGSENSEKTTMPLW	16	902.4327++ 601.9576+++	2 3	902.432726 601.957576	NPIGSENSEKTTMPLW	199	214		Milk peptides only	2711595	3457746	2870440	2483481	63184466	7195361		2200964	2413190	2643060
sp|P80195|GLCM1_BOVIN"	NKPEDETHLEAQPTDASAQFIRNLQISNE	29	1125.8545+++	3	1125.85	NKPEDETHLEAQPTDASAQFIRNLQIS[+80]NE	21	49	1P	Milk peptides only		3457828						2113976		2413942
sp|P02662|CASA1_BOVIN"	DAPSFSDIPNPIGSENSEK	19	1002.4633++	2	1002.46	DAPSFSDIPNPIGSENSEK	190	208		Milk peptides only	3009335	3459530		4561355	2945321	7250193	2258021	4083344
sp|P02666|CASB_BOVIN"	SITRINKKIEKFQSEE	16	677.3488+++ 508.2634++++	3 4	677.348783 508.263406	SITRINKKIEKFQS[+80]EE	37	52	1P	Milk peptides only		3466731		2011512		2102436		3336171		4211988
sp|P02663|CASA2_BOVIN"	NAVPITPTLNREQL	14	783.4359++	2	783.436	NAVPITPTLNREQL	130	143		Milk peptides only	11922928	3474661	7539184	43580232	4642538	27802512	4856215	9767558	8207920	9237402
sp|P81265|PIGR_BOVIN"	IQSRAGEIQN	10	558.2938++	2	558.294	IQSRAGEIQN	583	592		Milk peptides only	10626872	3475449	12941176				8269917	8301463	7090378	8443423
sp|P02666|CASB_BOVIN"	ELQDKIHPFAQTQS	14	821.4152++	2	821.415	ELQDKIHPFAQTQS	59	72		Milk peptides only	7250156	3478709	4292565	28251636	5644519	5284569	11368428	7346303	5189172	7863902
sp|P02663|CASA2_BOVIN"	KNTMEHVSSSEESIISQETYKQE	23	895.4167+++ 671.8144++++	3 4	895.416711 671.814352	KNTMEHVSSSEESIISQETYKQE	16	38		Milk peptides only	8332690	3482815	13248269		3017636		3076838	2882577	2848065	8612129
sp|P80195|GLCM1_BOVIN"	QIVIRSSRQPQSQNPK	16	617.0061+++	3	617.006	Q[-17]IVIRSSRQPQSQNPK	67	82	1G	Milk peptides only		3484084								2282694
sp|P02663|CASA2_BOVIN"	IVLNPWDQVK	10	606.3428++	2	606.343	IVLNPWDQVK	119	128		Milk peptides only	4357892	3486054	6969178				2997808	3348685	3559615	3750907
sp|P80195|GLCM1_BOVIN"	QPQSQNPKLPLSIL	14	773.4354++	2	773.435	Q[-17]PQSQNPKLPLSIL	75	88	1G	Milk peptides only	10370841	3490219	12575486	2802185	5316040	2987924	9922176	7803323	10760906	7366546
sp|P02666|CASB_BOVIN"	QKAVPYPQRDMPIQAFL	17	993.0193++ 662.3486+++	2 3	993.019303 662.348627	Q[-17]KAVPYPQRDMPIQAFL	190	206	1G	Milk peptides only	5494127	3491422	4381119		4394490		2807251	5186164	2487990	6170760
sp|P31096|OSTP_BOVIN"	IRISHELDSASSEVN	15	948.8625++	2	948.863	IRIS[+80]HELDS[+80]AS[+80]SEVN	264	278	3P	Milk peptides only	8818658	3491556	9676582	4569999	5753954	2710323	5247187	3199601	11449135	9309653
sp|P02666|CASB_BOVIN"	FPKYPVEPFTESQSL	15	884.9433++	2	884.943	FPKYPVEPFTESQSL	126	140		Milk peptides only	8536989	3493080	7456770		13880405		10383417	5736641	6819550	6306555
sp|P02662|CASA1_BOVIN"	YYVPLGTQYTDAPSFSDIPNPIGSENSEK	29	1063.8348+++	3	1063.83	YYVPLGTQYTDAPSFSDIPNPIGSENSEK	180	208		Milk peptides only	4073982	3511446			3430630		3794904	3200061	2481851	2097695
sp|P02668|CASK_BOVIN"	KTEIPTINTIASGEPTSTPTTEAVE	25	863.1044+++	3	863.104	KTEIPTINTIASGEPTSTPTTEAVE	137	161		Milk peptides only		3515449				6054510				2263440
sp|P02663|CASA2_BOVIN"	MESTEVFTK	9	576.2381++	2	576.238	MES[+80]TEVFTK	156	164	1P	Milk peptides only		3517523		3247642	12002069	21254560
sp|P02666|CASB_BOVIN"	PVLGPVRGPFP	11	568.3348++	2	568.335	PVLGPVRGPFP	211	221		Milk peptides only		3518005	2005729				2075318	5245442	3515210
sp|P02663|CASA2_BOVIN"	EEKNRLNFLKKISQ	14	583.0002+++	3	583	EEKNRLNFLKKISQ	171	184		Milk peptides only		3518983			8190713
sp|P24627|TRFL_BOVIN"	LVPVLAENRK	10	569.8508++	2	569.851	LVPVLAENRK	426	435		Milk peptides only		3525356
tr|Q58DR7|Q58DR7_BOVIN"	MALSDADVQKQIKHMMAFIEQEA	23	1325.6373++	2	1325.64	M[+16]ALSDADVQKQIKHMMAFIEQEA	1	23	1O	Milk peptides only	7156925	3534957	8031957	2256980	2997490	3488432	43123540	4990749	2551117	10801664
sp|P02662|CASA1_BOVIN"	KHPIKHQGLPQEVLNENLLR	20	473.4719, +5	5	473.472	KHPIKHQGLPQEVLNENLLR	18	37		Milk peptides only		3535361			3409434		2495122	4403629		2887581
sp|P02666|CASB_BOVIN"	QTQSLVYPFPGPIPNSLP	18	969.5040++	2	969.504	Q[-17]TQSLVYPFPGPIPNSLP	69	86	1G	Milk peptides only	4295780	3538672	2559106		5040018		7250894	4669216	4727204	5821552
sp|P02666|CASB_BOVIN"	LQDKIHPFAQTQS	13	756.8939++ 504.9317+++	2 3	756.893897 504.93169	LQDKIHPFAQTQS	60	72		Milk peptides only	9427900	3545154	9773748		2888309		6685215	6201971	9662758	8600138
sp|P80195|GLCM1_BOVIN"	ILNKPEDETHLEAQPTDASAQFIRNLQISNEDLSKEPSISRE	42	1251.5742++++ "1001.4608, +5" 1251.5742++++ "1001.4608, +5" "1001.4608, +5"	4 5 4 5 5	1251.574171 1001.460792 1251.574171 1001.460792 1001.460792	ILNKPEDETHLEAQPT[+80]DAS[+80]AQFIRNLQISNEDLSKEPS[+80]ISRE ILNKPEDETHLEAQPT[+80]DASAQFIRNLQISNEDLSKEPS[+80]IS[+80]RE ILNKPEDETHLEAQPTDAS[+80]AQFIRNLQIS[+80]NEDLSKEPS[+80]ISRE ILNKPEDETHLEAQPTDAS[+80]AQFIRNLQISNEDLSKEPS[+80]IS[+80]RE	19	60	3P	Milk peptides only	3884780	3546463	2481377	165491920		17723944	2403323	2448444	3056878	4664078
sp|P02663|CASA2_BOVIN"	STEVFTKK	8	1019.4809+ 510.2441++	1 2	1019.480904 510.24409	S[+80]TEVFTKK	158	165	1P	Milk peptides only		3547231		161175634		172234763
sp|P02663|CASA2_BOVIN"	KTKLTEEEKNRL	12	744.9227++ 496.9509+++ 372.9650++++	2 3 4	744.922654 496.950862 372.964965	KTKLTEEEKNRL	165	176		Milk peptides only		3551543		36599949		91901721
sp|P02662|CASA1_BOVIN"	DAPSFSDIPNPIGSENSEKTTMPL	24	855.0671+++	3	855.067	DAPSFSDIPNPIGSENSEKTTM[+16]PL	190	213	1O	Milk peptides only		3562098			3184211
sp|P02666|CASB_BOVIN"	LEELNVPGEI	10	556.7953++	2	556.795	LEELNVPGEI	18	27		Milk peptides only		3563015
sp|P80195|GLCM1_BOVIN"	LISKEQIVIR	10	599.8795++ 400.2554+++	2 3	599.87953 400.255445	LISKEQIVIR	62	71		Milk peptides only	8108013	3563859	8701667	18127170		12192275	8962886	8463103	12293084	7711016
sp|P02666|CASB_BOVIN"	SLPQNIPPLTQTPVVVPPFLQPE	23	1256.1965++ 837.8001+++	2 3	1256.196507 837.800097	SLPQNIPPLTQTPVVVPPFLQPE	84	106		Milk peptides only		3564467				4817909				2792357
sp|P02662|CASA1_BOVIN"	SMKEGIHAQQKEPMIGVNQEL	21	789.7314+++	3	789.731	SMKEGIHAQQKEPMIGVNQEL	137	157		Milk peptides only		3565827		2513035		4858795
sp|P02663|CASA2_BOVIN"	QFYQKFPQ	8	534.7611++	2	534.761	Q[-17]FYQKFPQ	102	109	1G	Milk peptides only		3569601
sp|P02666|CASB_BOVIN"	TLTDVENLHLP	11	626.3326++	2	626.333	TLTDVENLHLP	141	151		Milk peptides only		3570944			6735514
sp|Q9TUM6|PLIN2_BOVIN"	ASVAVEPQLSVVTR	14	749.4172++	2	749.417	A[+42]SVAVEPQLSVVTR	2	15	1Ac	Milk peptides only	4219798	3573813	5946282		3544325	3340241	4459389	8671120	4417905	7706207
sp|P02662|CASA1_BOVIN"	NELSKDIG	8	438.2271++	2	438.227	NELSKDIG	53	60		Milk peptides only	2073174	3579174		130045120	2995853	4105667		2969525	2598357	2112970
sp|P02668|CASK_BOVIN"	TVATLEDSPEVIESPPEINTVQVTSTAV	28	1002.8196+++	3	1002.82	TVATLEDS[+80]PEVIESPPEINTVQVTSTAV	163	190	1P	Milk peptides only		3580082	6645455	5421046	11922116	5179809	9199192	6953711	9343167	8270806
sp|P18892|BT1A1_BOVIN"	VEDHIAEGSVA	11	563.7724++	2	563.772	VEDHIAEGSVA	98	108		Milk peptides only	4229650	3581235	5356796		7105662		14862765	9251152	2741387	6498875
sp|P02666|CASB_BOVIN"	SQSKVLPVPQKAVPYPQRDMPIQAFL	26	979.8721+++ 735.1559++++	3 4	979.872149 735.155931	SQSKVLPVPQKAVPYPQRDMPIQAFL	181	206		Milk peptides only	2289137	3584893		52850034	4944688	12085638		2132924		2457388
sp|P02666|CASB_BOVIN"	KFQSEEQQQTEDELQDKIHPFAQT	24	995.4485+++ 746.8382++++ 995.4485+++	3 4 3	995.448502 746.838195 995.448502	KFQS[+80]EEQQQTEDELQDKIHPFAQT KFQSEEQQQT[+80]EDELQDKIHPFAQT	47	70	1P	Milk peptides only	3669223	3586687					6325120
sp|P80195|GLCM1_BOVIN"	THLEAQPTDASAQ	13	684.8231++	2	684.823	THLEAQPTDASAQ	27	39		Milk peptides only		3588062								3124712
sp|P02668|CASK_BOVIN"	IASGEPTSTPTTEAVESTVATLEDSPEVIESPPEINTVQVTSTAV	45	1555.4090+++ 1166.8086++++	3 4	1555.409026 1166.808589	IASGEPTSTPTTEAVESTVATLEDS[+80]PEVIESPPEINTVQVTSTAV	146	190	1P	Milk peptides only	5202096	3588245	6197589		16011111		5405818	6065218	8473690	4980879
sp|P02668|CASK_BOVIN"	IASGEPTSTPTTEAVESTVATLEDSPEVIESPPEINTVQVTSTAV	45	1166.8086++++	4	1166.81	IASGEPTSTPTTEAVESTVATLEDSPEVIES[+80]PPEINTVQVTSTAV	146	190	1P	Milk peptides only		3588245	5222813		13002874			4503973	7912444
sp|P02666|CASB_BOVIN"	VMGVSKVKEAMAP	13	689.8571++	2	689.857	VM[+16]GVSKVKEAM[+16]AP	107	119	2O	Milk peptides only		3593829
sp|P02666|CASB_BOVIN"	RELEELNVPGEIVESLSSSEESITRINKKIEK	32	974.7149++++	4	974.715	RELEELNVPGEIVES[+80]LS[+80]S[+80]SEESITRINKKIEK	16	47	3P	Milk peptides only	5539502	3604234	5387424		4822134		4691052	2391439	6656073	6432410
sp|P02666|CASB_BOVIN"	LTDVENLH	8	470.7404++	2	470.74	LTDVENLH	142	149		Milk peptides only		3615302
sp|P02668|CASK_BOVIN"	GAQEQNQEQPIRCEKDERFFSDK	23	696.3267++++	4	696.327	GAQEQNQEQPIRCEKDERFFSDK	20	42		Milk peptides only	3249648	3615686	3685176		2174740
sp|P02666|CASB_BOVIN"	SLSQSKVLPVPQKAVPYPQRDMPIQAFL	28	1051.9092+++ 789.1837++++	3 4	1051.909152 789.183683	SLSQSKVLPVPQKAVPYPQRDM[+16]PIQAFL	179	206	1O	Milk peptides only	6779919	3619970	3850314	35716627	2045204	14425090	7703529	5155691	7885839	5830155
sp|P02666|CASB_BOVIN"	KYPVEPFTESQS	12	706.3406++	2	706.341	KYPVEPFTESQS	128	139		Milk peptides only		3633427		2360864	3022349					2246912
sp|P02663|CASA2_BOVIN"	SAEVATEEV	9	1014.4027+	1	1014.4	S[+80]AEVATEEV	76	84	1P	Milk peptides only		3640157
sp|Q8MI01|MUC15_BOVIN"	YDDRNEPVLR	10	426.2142+++	3	426.214	YDDRNEPVLR	271	280		Milk peptides only	3565647	3647877	4667874		2047235		5324086	7035559	4470740	2108168
sp|P02662|CASA1_BOVIN"	EVLNENLLR	9	550.3089++	2	550.309	EVLNENLLR	29	37		Milk peptides only		3649963			6198375
sp|P02666|CASB_BOVIN"	NIPPLTQTPVVVPPFLQPEVMGV	23	830.1222+++	3	830.122	NIPPLTQTPVVVPPFLQPEVM[+16]GV	88	110	1O	Milk peptides only		3668392
sp|P02666|CASB_BOVIN"	LTDVENLHLPLPLL	14	793.9612++	2	793.961	LTDVENLHLPLPLL	142	155		Milk peptides only		3672572								2627554
sp|P02662|CASA1_BOVIN"	DIPNPIGSENSEK	13	700.3386++	2	700.339	DIPNPIGSENSEK	196	208		Milk peptides only		3675563		18874774		8334008
sp|P02666|CASB_BOVIN"	TQTPVVVPPFLQPEVMGVSK	20	1077.0874++ 718.3940+++	2 3	1077.087382 718.394014	TQTPVVVPPFLQPEVMGVSK	93	112		Milk peptides only	3013361	3678168	3345740	3787837		2520933
sp|P80195|GLCM1_BOVIN"	ILNKPEDETHLEAQPTDASAQFIRNLQISNEDLSKEPSISRED	43	1260.3393++++ "1008.4729, +5"	4 5	1260.339324 1008.472914	ILNKPEDETHLEAQPT[+80]DASAQFIRNLQISNEDLSKEPS[+80]ISRED ILNKPEDETHLEAQPTDAS[+80]AQFIRNLQISNEDLSKEPS[+80]ISRED	19	61	2P	Milk peptides only	3309588	3678845	2591805	2174497	4482282	9072162	3118902	2747816	4672785	4373771
sp|P02666|CASB_BOVIN"	DELQDKIHPFAQT	13	771.3834++ 514.5913+++	2 3	771.383362 514.591333	DELQDKIHPFAQT	58	70		Milk peptides only	3206775	3684589	2531239			4882329	2015338			6415466
sp|P02666|CASB_BOVIN"	QQQTEDELQDKIHPFAQT	18	1070.0031++ 713.6712+++	2 3	1070.00309 713.671152	Q[-17]QQTEDELQDKIHPFAQT	53	70	1G	Milk peptides only		3708730								11293825
sp|P02663|CASA2_BOVIN"	IISQETYKQE	10	619.8168++	2	619.817	IISQETYKQE	29	38		Milk peptides only		3709375
sp|P02662|CASA1_BOVIN"	APSFSDIPNPIGSENSEKTTMPL	23	1216.5861++ 811.3932+++	2 3	1216.586129 811.393178	APSFSDIPNPIGSENSEKTTMPL	191	213		Milk peptides only		3710113			6629392	5711188		2358790
sp|P02666|CASB_BOVIN"	VMGVSKVKEAMAPK	14	492.2755+++ 369.4585++++	3 4	492.275523 369.458461	VMGVSKVKEAMAPK	107	120		Milk peptides only		3713837								3856750
sp|P80195|GLCM1_BOVIN"	ETHLEAQPTDASAQF	15	822.8786++	2	822.879	ETHLEAQPTDASAQF	26	40		Milk peptides only	9874911	3714348	5717830		8234638		5409565	5682886	8954576	6752748
sp|P02666|CASB_BOVIN"	QSWMHQPH	8	525.2165++	2	525.217	Q[-17]SWM[+16]HQPH	156	163	1O 1G	Milk peptides only		3716771			8662981		2601944			3854447
tr|A9XTK4|A9XTK4_BOVIN"	HQGLYSSVVCPGTMLTNLTYGILPPFVWMLIMP	33	932.4665++++	4	932.467	HQGLYSSVVCPGTM[+16]LTNLTYGILPPFVWM[+16]LIM[+16]P	213	245	3O	Milk peptides only		3722194								6039559
sp|P02662|CASA1_BOVIN"	FVAPFPEVFGK	11	619.3344++	2	619.334	FVAPFPEVFGK	39	49		Milk peptides only	12048434	3722805	16115012	19042052	4224554	8787731	23654324	21734038	13663039	13868685
sp|P11151|LIPL_BOVIN"	DRITGGKDFRDIES	14	536.9374+++	3	536.937	DRITGGKDFRDIES	29	42		Milk peptides only	12540984	3727285	17526222		4985109		5046438	2813649	8980620	5692612
sp|P02666|CASB_BOVIN"	KVKEAMAPKH	10	577.8212++ 385.5499+++	2 3	577.821158 385.549864	KVKEAM[+16]APKH	112	121	1O	Milk peptides only	2172676	3730123	2844592	2306977	2205370	8450121	3640373	2504397	5290007	6039931
sp|P80025|PERL_BOVIN"	QVWEESLK	8	501.2506++	2	501.251	Q[-17]VWEESLK	89	96	1G	Milk peptides only	4801809	3731371	7422506	2116372	6551742	2264581	4077480	8120602	6289682	4006213
sp|P02662|CASA1_BOVIN"	TDAPSFSDIPNP	12	630.7908++	2	630.791	TDAPSFSDIPNP	189	200		Milk peptides only		3731862			6071219			2383802
sp|P02662|CASA1_BOVIN"	GTQYTDAPSFSDIPNPIGSENSEKTTMPLW	30	1095.1748+++	3	1095.17	GTQYTDAPSFSDIPNPIGSENSEKTTMPLW	185	214		Milk peptides only		3738469	2277732	2392473	23931864	17062798
sp|P02662|CASA1_BOVIN"	QYTDAPSFSDIPNPIGSENSEKTTMP	26	1405.1291++ 937.0885+++	2 3	1405.129087 937.088483	Q[-17]YTDAPSFSDIPNPIGSENSEKTTMP	187	212	1G	Milk peptides only	2506397	3739208	5871198	8777777	9062327	3629503	3754713	2555031		2656162
sp|P81265|PIGR_BOVIN"	AKESVKDAAGGPGAPADPGRPTGYSGSSKALVSTLVPL	38	902.9784++++	4	902.978	AKESVKDAAGGPGAPADPGRPTGYSGSSKALVSTLVPL	602	639		Milk peptides only		3739485			3131478		2117190			2074001
sp|P02663|CASA2_BOVIN"	TEEVKITVDDKHYQ	14	426.9664++++	4	426.966	TEEVKITVDDKHYQ	81	94		Milk peptides only		3743089
sp|P02666|CASB_BOVIN"	SLSSSEESITRIN	13	711.8572++	2	711.857	SLSSSEESITRIN	30	42		Milk peptides only		3746866								4029865
sp|P18892|BT1A1_BOVIN"	VSREGQEQEGEEMAEYR	17	681.6288+++	3	681.629	VSREGQEQEGEEM[+16]AEYR	76	92	1O	Milk peptides only		3750345					2287447
sp|P02663|CASA2_BOVIN"	NAVPITPTLNREQLSTSEENS	21	1190.5550++	2	1190.56	NAVPITPTLNREQLS[+80]TSEENS	130	150	1P	Milk peptides only	12473876	3758344	11839029		5253483		5173816	2395048	7112035	5531631
sp|P02666|CASB_BOVIN"	SEESITRINK	10	628.7977++	2	628.798	S[+80]EESITRINK	34	43	1P	Milk peptides only	2089600	3760851	2871728	11406086	2911504	112112848	4757762	4859442
sp|P80195|GLCM1_BOVIN"	SRQPQSQNPKLPLSIL	16	903.5152++ 602.6793+++	2 3	903.515242 602.679253	SRQPQSQNPKLPLSIL	73	88		Milk peptides only	13863939	3767310	15566962		7989467		7653298	3922997	7635490	5568099
sp|P02662|CASA1_BOVIN"	EIVPNSAEERLHSM	14	543.2630+++	3	543.263	EIVPNSAEERLHSM[+16]	125	138	1O	Milk peptides only	4300215	3768625	5457031		16738616		4271666	3127968	4096829	2729323
sp|P02666|CASB_BOVIN"	HQPHQPLPPTVMFPPQSVL	19	717.3787+++	3	717.379	HQPHQPLPPTVMFPPQSVL	160	178		Milk peptides only	2852384	3768884	2138901		3077940		2289030
sp|P81265|PIGR_BOVIN"	SGSSKALVSTLVPLA	15	715.4167++	2	715.417	SGSSKALVSTLVPLA	626	640		Milk peptides only		3779295			9831397		2056469	3681413
sp|P80195|GLCM1_BOVIN"	ILNKPEDET	9	529.7719++	2	529.772	ILNKPEDET	19	27		Milk peptides only	5473676	3791578	6943060	9591049		7725338	5913885	4535202	4012168	3554974
sp|P02668|CASK_BOVIN"	EVIESPPEINTVQVTSTAV	19	1047.0061++	2	1047.01	EVIESPPEINTVQVT[+80]STAV	172	190	1P	Milk peptides only	4468055	3809044	5814077		5199702	3318108	5744639	6955069	4518910	4656877
sp|P02666|CASB_BOVIN"	SLPQNIPPLTQTPVVVPPFLQPEVM	25	914.5031+++	3	914.503	SLPQNIPPLTQTPVVVPPFLQPEVM	84	108		Milk peptides only		3810436				2335754
sp|P02662|CASA1_BOVIN"	IPNPIGSENSEK	12	642.8251++	2	642.825	IPNPIGSENSEK	197	208		Milk peptides only	2696960	3818671	3227226	4013086	8281551	42891788	3369883	3148633	2011361
sp|P02663|CASA2_BOVIN"	MEHVSSSEESIISQETYKQE	20	786.3532+++	3	786.353	M[+16]EHVSSSEESIISQETYKQE	19	38	1O	Milk peptides only		3828065			11997752
sp|P02666|CASB_BOVIN"	DELQDKIHPFA	11	656.8302++	2	656.83	DELQDKIHPFA	58	68		Milk peptides only	2343368	3830609					2929385		3665590	17943026
sp|P02663|CASA2_BOVIN"	WIQPKT	6	386.7212++	2	386.721	WIQPKT	208	213		Milk peptides only	5572888	3837519	8764373				3401717	2547787	3885131	3296277
sp|P31096|OSTP_BOVIN"	SSEEKQLNNKYPDAVATWLKPD	22	898.4014+++	3	898.401	S[+80]S[+80]EEKQLNNKYPDAVATWLKPD	26	47	2P	Milk peptides only		3850519			2077860	2845237	2238518
sp|P02666|CASB_BOVIN"	VMGVSKVKEAMAPKH	15	543.2935+++ 407.7219++++	3 4	543.293466 407.721918	VM[+16]GVSKVKEAMAPKH	107	121	1O	Milk peptides only		3856885				4944865				4538463
sp|P02668|CASK_BOVIN"	TLEDSPEVIESPPEINTV	18	1024.9692++	2	1024.97	TLEDS[+80]PEVIESPPEINTV	166	183	1P	Milk peptides only		3857365
sp|P02666|CASB_BOVIN"	KKIEKFQSEE	10	673.3236++	2	673.324	KKIEKFQS[+80]EE	43	52	1P	Milk peptides only		3863407								3448763
sp|P02666|CASB_BOVIN"	VMGVSKVKEAMAPKH	15	407.7219++++	4	407.722	VMGVSKVKEAM[+16]APKH	107	121	1O	Milk peptides only		3863566				4534732				3289903
sp|P02666|CASB_BOVIN"	LSQSKVLPVPQKAVPYPQRDMPIQ	24	684.6283++++	4	684.628	LSQSKVLPVPQKAVPYPQRDM[+16]PIQ	180	203	1O	Milk peptides only	4774991	3870407	4232321		4020373		4950314	4068264	4238986	2974234
sp|P02666|CASB_BOVIN"	QQTEDELQDKIHPFA	15	891.4207++	2	891.421	Q[-17]QTEDELQDKIHPFA	54	68	1G	Milk peptides only	7890062	3876485	6523597		6304496		7526272	7553007	5456608	8230044
sp|P80195|GLCM1_BOVIN"	SSRQPQSQNPKLP	13	489.5952+++	3	489.595	SSRQPQSQNPKLP	72	84		Milk peptides only	2062278	3878796	3374917				2434830	2176939		2848883
sp|P02663|CASA2_BOVIN"	LNREQLSTSEENSKKTVDMESTEVFTK	27	803.3773++++	4	803.377	LNREQLST[+80]SEENSKKTVDMESTEVFTK	138	164	1P	Milk peptides only	7993212	3879712	9167734		4127859		3267778	5145825	3402795	2938622
sp|P02663|CASA2_BOVIN"	MAINPSKEN	9	510.2449++	2	510.245	M[+16]AINPSKEN	41	49	1O	Milk peptides only		3887906
sp|P31096|OSTP_BOVIN"	PSQKQTFLAPQN	12	679.8568++	2	679.857	PSQKQTFLAPQN	48	59		Milk peptides only		3888403				7211859
sp|P02702|FOLR1_BOVIN"	PFQGNPNEEVARFYAENPTSGSTPQGI	27	969.7896+++	3	969.79	PFQGNPNEEVARFYAENPTSGSTPQGI	215	241		Milk peptides only	3610937	3892066	3593335		4211166	3105512	5231674	4130134	3404313	2381252
sp|P02666|CASB_BOVIN"	SWMHQPHQPLPPTVMFPPQSVLS	23	891.7699+++	3	891.77	SWM[+16]HQPHQPLPPTVM[+16]FPPQSVLS	157	179	2O	Milk peptides only		3892861			10675922			5779832		4620856
sp|P02666|CASB_BOVIN"	IEKFQSEEQQQTE	13	852.3616++	2	852.362	IEKFQS[+80]EEQQQTE	45	57	1P	Milk peptides only		3901777		9422307		2749799				4515897
sp|P02662|CASA1_BOVIN"	EIVPNSAEER	10	572.2857++	2	572.286	EIVPNSAEER	125	134		Milk peptides only	4388308	3901892	12987594		10269307		6028772	3047996	5103776	5071287
sp|P80195|GLCM1_BOVIN"	LAILNKPEDETHLEAQPTDASAQF	24	880.1047+++	3	880.105	LAILNKPEDETHLEAQPTDASAQF	17	40		Milk peptides only	5100612	3902923	3871313		5046741		6230627	4750150	4789536	2183106
sp|P02662|CASA1_BOVIN"	YYVPLGTQYTDAPSFSDIPNPIGSENSEKTTMPLW	35	1312.2838+++ 984.4647++++	3 4	1312.283777 984.464652	YYVPLGTQYTDAPSFSDIPNPIGSENSEKTTM[+16]PLW	180	214	1O	Milk peptides only	5961946	3930792	5654986		2466040		13283044	5012315	7625563	3908871
sp|P02666|CASB_BOVIN"	IVESLSSSEESITRINK	17	631.3372+++	3	631.337	IVESLSSSEESITRINK	27	43		Milk peptides only		3949452				3451521	5007394	6594376	4139978
sp|P02666|CASB_BOVIN"	PPLTQTPVVVPPFLQPEVMGVSKVKEAMAPKHKEM	35	968.7685++++	4	968.769	PPLTQTPVVVPPFLQPEVMGVSKVKEAM[+16]APKHKEM[+16]	90	124	2O	Milk peptides only	6006860	3951444	5801244		7217295		6646695	5708497	6458536	2256788
sp|P02663|CASA2_BOVIN"	MESTEVFTKKTKLT	14	574.9510+++	3	574.951	MES[+80]TEVFTKKTKLT	156	169	1P	Milk peptides only	3606873	3953762	3247450	3324572		3042551	14967990	10329219	2488611	4089256
sp|P80195|GLCM1_BOVIN"	ILNKPEDETHLEAQPTDASAQFIR	24	935.1148+++	3	935.115	ILNKPEDETHLEAQPT[+80]DASAQFIR	19	42	1P	Milk peptides only	10596512	3955795	17425634		11008369		15857490	6700683	10910796	5174956
sp|P02666|CASB_BOVIN"	KIEKFQSEEQ	10	673.3054++	2	673.305	KIEKFQS[+80]EEQ	44	53	1P	Milk peptides only	12498754	3960352	12487528	4211030		4396704	9146540	9137444	7880765	7523132
sp|P02666|CASB_BOVIN"	SLPQNIPPLTQTPVVVPPFLQPEVMGVSKVKEAMAP	36	968.5242++++	4	968.524	SLPQNIPPLTQTPVVVPPFLQPEVM[+16]GVSKVKEAM[+16]AP	84	119	2O	Milk peptides only	6231887	3963517	5984202		7430987		6727132	5864870	6596448	2279830
sp|P80195|GLCM1_BOVIN"	ILNKPEDETHLEAQPTDASAQFIRNLQISNEDLSKE	36	1064.2464++++	4	1064.25	ILNKPEDETHLEAQPT[+80]DAS[+80]AQFIRNLQISNEDLSKE	19	54	2P	Milk peptides only	8599846	3963901	9865933		5622149	19478052	10773850	9718958	7357199	3917689
sp|P31096|OSTP_BOVIN"	SVAYGLKSRSKKF	13	490.9524+++ 368.4661++++	3 4	490.952425 368.466138	SVAYGLKSRSKKF	155	167		Milk peptides only	5852418	3969065	7056355		4662546	131228368	6142355	4525185	4965817	3871196
sp|P02668|CASK_BOVIN"	AQILQWQVLSNTVPA	15	834.4594++	2	834.459	AQILQWQVLSNTVPA	92	106		Milk peptides only		3974905
sp|P02662|CASA1_BOVIN"	YVPLGTQYTDAPSFSDIPNPIGSENSEKTTMP	32	1158.2082+++	3	1158.21	YVPLGTQYTDAPSFSDIPNPIGSENSEKTTM[+16]P	181	212	1O	Milk peptides only	8061649	3985789	6613125	3926246			8315948	6928155	6685375	8006910
sp|P02666|CASB_BOVIN"	LVYPFPGP	8	889.4818+ 445.2445++	1 2	889.481817 445.244546	LVYPFPGP	73	80		Milk peptides only	6302146	3985820	4704642				6436935	9877527	8395599	16669899
sp|P02666|CASB_BOVIN"	LTLTDVENLHLP	12	682.8746++	2	682.875	LTLTDVENLHLP	140	151		Milk peptides only		3987909
sp|P02663|CASA2_BOVIN"	KNTMEHVSSSEESIISQETY	20	772.3496+++	3	772.35	KNTM[+16]EHVSSSEESIISQETY	16	35	1O	Milk peptides only	37488816	3989884	15917203				9865712	7165471	35024852	14465599
sp|P02666|CASB_BOVIN"	HQPHQPLPPTVMFPPQSVLSLS	22	818.4264+++	3	818.426	HQPHQPLPPTVM[+16]FPPQSVLSLS	160	181	1O	Milk peptides only		3990427			6802824
sp|P02662|CASA1_BOVIN"	FPEVFGKEKVN	11	647.3455++ 431.8994+++	2 3	647.34552 431.899439	FPEVFGKEKVN	43	53		Milk peptides only		3995702			26279404
sp|P02668|CASK_BOVIN"	NNQFLPYPYYAKPA	14	843.4197++	2	843.42	NNQFLPYPYYAKPA	73	86		Milk peptides only		3999865		13193308	4655988	20443856
sp|P31096|OSTP_BOVIN"	GRGDSVAYGLKSRSKKF	17	619.3428+++ 464.7589++++ "372.0086, +5"	3 4 5	619.342753 464.758883 372.008562	GRGDSVAYGLKSRSKKF	151	167		Milk peptides only	20122592	4005771	20619127		5603503	71458055	13863645	16822968	16875544	13838025
sp|P02666|CASB_BOVIN"	RELEELNVPGEIVESLS	17	956.9967++	2	956.997	RELEELNVPGEIVESLS	16	32		Milk peptides only	7705319	4013524	5896347		4180698	44110404	8096465	4600750	11074978	7643198
sp|P02666|CASB_BOVIN"	PFPKYPVEPF	10	610.8211++	2	610.821	PFPKYPVEPF	125	134		Milk peptides only		4015420
sp|P02666|CASB_BOVIN"	KEMPFPKYPVEPFTESQS	18	719.6785+++	3	719.678	KEM[+16]PFPKYPVEPFTESQS	122	139	1O	Milk peptides only	4052538	4019739	4124153		3614822		3986754	3209443	3846081	6402424
sp|P02666|CASB_BOVIN"	SEEQQQTEDELQDK	14	893.8544++	2	893.854	S[+80]EEQQQTEDELQDK	50	63	1P	Milk peptides only	3362282	4026055	4259258		7094984		3142339	2693906	2634974	3451160
sp|P02662|CASA1_BOVIN"	GTQYTDAPSFSDIPNPI	17	911.9283++	2	911.928	GTQYTDAPSFSDIPNPI	185	201		Milk peptides only		4026098
sp|P02666|CASB_BOVIN"	ELEELNVPGE	10	1110.5313+ 555.7693++	1 2	1110.531345 555.769311	E[-18]LEELNVPGE	17	26	1DH	Milk peptides only	3101780	4029280			18852169		2033871	2531060	4285188	2831672
tr|B5B3R8|B5B3R8_BOVIN"	APSFSDIPNPIGSENSGK	18	908.9392++	2	908.939	APSFSDIPNPIGSENSGK	191	208		Milk peptides only		4037016				6763699
sp|P02662|CASA1_BOVIN"	GIHAQQKEPMIGVNQE	16	598.9650+++	3	598.965	GIHAQQKEPM[+16]IGVNQE	141	156	1O	Milk peptides only		4052014			12221827		3959132	4536345	5387918	4278742
sp|P02662|CASA1_BOVIN"	TDAPSFSDIPNPIGSENSEKTTMPL	25	1324.6234++	2	1324.62	TDAPSFSDIPNPIGSENSEKTTMPL	189	213		Milk peptides only		4084298			2654945
sp|P02666|CASB_BOVIN"	VPYPQRDMPIQ	11	672.3425++	2	672.342	VPYPQRDMPIQ	193	203		Milk peptides only		4092395	2027947		16295249
sp|P02666|CASB_BOVIN"	HKEMPFPKYPVEPFTESQSLTLTDVENL	28	1098.2076+++ 823.9075++++	3 4	1098.207592 823.907513	HKEM[+16]PFPKYPVEPFTESQSLTLTDVENL	121	148	1O	Milk peptides only	5370838	4092521	5681855		4932288		5768814	4176404	5517207
sp|P02662|CASA1_BOVIN"	VNELSKDIGSESTEDQAMEDIK	22	818.7111+++	3	818.711	VNELSKDIGSESTEDQAM[+16]EDIK	52	73	1O	Milk peptides only	16700239	4100691	8453994		8800845		4441266	4150219	7728746	4600439
sp|P02666|CASB_BOVIN"	KIEKFQSEEQQQTEDEL	17	1094.9859++ 730.3264+++	2 3	1094.985921 730.326373	KIEKFQS[+80]EEQQQTEDEL	44	60	1P	Milk peptides only	9373032	4102938	10582261	123008828	2701844	23193217	7021783	8547258	9205537	5510533
sp|P02662|CASA1_BOVIN"	LPQEVLNENLLR	12	719.4066++	2	719.407	LPQEVLNENLLR	26	37		Milk peptides only		4103955			14550021		8555461	3773123		2297661
sp|P02662|CASA1_BOVIN"	KVPQLEIVPNSAEERLHSM	19	726.3843+++	3	726.384	KVPQLEIVPNSAEERLHSM	120	138		Milk peptides only	2249787	4104706
sp|P02666|CASB_BOVIN"	QEPVLGPVRGPFPII	15	809.9694++	2	809.969	QEPVLGPVRGPFPII	209	223		Milk peptides only		4111640			9932021
sp|P02666|CASB_BOVIN"	QSEEQQQTEDELQDKIHPFAQTQS	24	943.0933+++	3	943.093	Q[-17]SEEQQQTEDELQDKIHPFAQTQS	49	72	1G	Milk peptides only		4118516			7709692			2332716		2723879
sp|P02662|CASA1_BOVIN"	HIQKEDVPSERYLGYLEQLL	20	1215.6368++ 810.7603+++ 608.3220++++	2 3 4	1215.636814 810.760301 608.322045	HIQKEDVPSERYLGYLEQLL	95	114		Milk peptides only	94304906	4121672	63027203				32753590	21579185	66705187	19959510
sp|P02666|CASB_BOVIN"	HQPHQPLPPTVMFPPQSVLSLSQSK	25	927.4899+++ 695.8693++++	3 4	927.489928 695.869265	HQPHQPLPPTVMFPPQSVLSLSQSK	160	184		Milk peptides only		4145102	2656958		2527855		3307918
sp|P02663|CASA2_BOVIN"	QHQKAMKPWIQPK	13	534.9573+++ 401.4698++++	3 4	534.957294 401.469789	Q[-17]HQKAMKPWIQPK	200	212	1G	Milk peptides only		4149656		8679315	2307695	37096975		2845156		3183776
sp|P02666|CASB_BOVIN"	EESITRI	7	424.2296++	2	424.23	EESITRI	35	41		Milk peptides only	6951952	4156835	6092661		6031668		4209856	4559621	6423724	2639028
tr|B5B3R8|B5B3R8_BOVIN"	GSENSGKTTMPL	12	611.2926++	2	611.293	GSENSGKTTMPL	202	213		Milk peptides only		4160743
sp|P02662|CASA1_BOVIN"	EDVPSERYLGYLEQL	15	905.9465++	2	905.947	EDVPSERYLGYLEQL	99	113		Milk peptides only		4163063			10642223
sp|P02668|CASK_BOVIN"	TVQVTSTAV	9	493.2337++	2	493.234	TVQVTS[+80]TAV	182	190	1P	Milk peptides only	5560168	4172157	8707510	12701700		3480561	12039778	5109677	3325449	6343427
sp|P80195|GLCM1_BOVIN"	NPKLPLSILKEKHL	14	544.0065+++ 408.2567++++	3 4	544.00653 408.256717	NPKLPLSILKEKHL	80	93		Milk peptides only	9105632	4176351	16887793		4141203		8568572	4618006	6888445	5146669
sp|P02666|CASB_BOVIN"	LPQNIPPLTQTPVVVPPFLQPEVMGVS	27	971.8647+++	3	971.865	LPQNIPPLTQTPVVVPPFLQPEVM[+16]GVS	85	111	1O	Milk peptides only		4178244							2324858
sp|P02668|CASK_BOVIN"	YYQQKPVALIN	11	668.8666++	2	668.867	YYQQKPVALIN	63	73		Milk peptides only	43757268	4195665		47419352	29456980	239176672	8185164
sp|P02666|CASB_BOVIN"	VLSLSQSKVLP	11	585.8583++	2	585.858	VLSLSQSKVLP	177	187		Milk peptides only		4202506						2775106		6427647
sp|P02754|LACB_BOVIN"	DEALEKFDKAL	11	639.8324++ 426.8907+++	2 3	639.832442 426.89072	DEALEKFDKAL	146	156		Milk peptides only		4209391			22346188		3690521			3194576
sp|P02666|CASB_BOVIN"	LLYQEPVLGPVRGP	14	769.4405++	2	769.44	LLYQEPVLGPVRGP	206	219		Milk peptides only		4210193								4381588
sp|P02666|CASB_BOVIN"	RELEELNVPGEIVESLSSSEESITR	25	961.4604+++	3	961.46	RELEELNVPGEIVES[+80]LSSSEESITR	16	40	1P	Milk peptides only	2939711	4215866	4543221		5588355		4049255	3878355	3297497	3982170
sp|P02668|CASK_BOVIN"	NQFLPYPYYAKPA	13	786.3983++ 524.6013+++	2 3	786.398284 524.601281	NQFLPYPYYAKPA	74	86		Milk peptides only		4226820		70194056		495716912		2056240
sp|P02666|CASB_BOVIN"	VLGPVRGP	8	397.7478++	2	397.748	VLGPVRGP	212	219		Milk peptides only		4229148							2789550
sp|P02662|CASA1_BOVIN"	VPQLEIVPN	9	504.7898++	2	504.79	VPQLEIVPN	121	129		Milk peptides only	19039656	4230272	24547602	2239743	33244604	2160605	22739922	23981662	17749366	19789580
sp|P02666|CASB_BOVIN"	MHQPHQPLPPTVMFPPQSVLSLSQS	25	933.8034+++ 933.8034+++	3 3	933.803407 933.803407	M[+16]HQPHQPLPPTVMFPPQSVLSLSQS MHQPHQPLPPTVM[+16]FPPQSVLSLSQS	159	183	1O	Milk peptides only		4246918			4240469	2117467	3316552
sp|P02666|CASB_BOVIN"	HQPHQPLPPTVMFPPQSVLSLSQSK	25	932.8216+++ 699.8680++++	3 4	932.821566 699.867994	HQPHQPLPPTVM[+16]FPPQSVLSLSQSK	160	184	1O	Milk peptides only		4252804			3105362
sp|P02666|CASB_BOVIN"	MHQPHQPLPPTVMFPPQSVLSLSQS	25	928.4718+++	3	928.472	MHQPHQPLPPTVMFPPQSVLSLSQS	159	183		Milk peptides only	5514884	4254907	5161136				3862273	3560832	4689876	2509794
sp|P02666|CASB_BOVIN"	QQQTEDELQDKIHPFA	16	642.9779+++	3	642.978	QQQTEDELQDKIHPFA	53	68		Milk peptides only		4257222								5597574
sp|P02666|CASB_BOVIN"	VMGVSKVKE	9	488.7784++ 326.1880+++	2 3	488.778427 326.188044	VMGVSKVKE	107	115		Milk peptides only		4258008		12471657		101211818
sp|P02668|CASK_BOVIN"	KTEIPTINTIASGEPTSTPTTE	22	1144.5788++ 763.3883+++	2 3	1144.578827 763.38831	KTEIPTINTIASGEPTSTPTTE	137	158		Milk peptides only	2158323	4259403		5392100		10961985				4700865
sp|P02662|CASA1_BOVIN"	SDIPNPIGSENSE	13	679.8072++	2	679.807	SDIPNPIGSENSE	195	207		Milk peptides only		4263637		13370669	7065294	8276526
sp|P02663|CASA2_BOVIN"	MEHVSSSEESIISQETYKQEK	21	850.3753+++ 850.3753+++ 638.0333++++	3 3 4	850.375286 850.375286 638.033284	MEHVSS[+80]SEESIISQETYKQEK MEHVSSSEESIIS[+80]QETYKQEK	19	39	1P	Milk peptides only		4272964			11211288
sp|P02666|CASB_BOVIN"	FQSEEQQQTEDELQDKIHP	19	777.0241+++	3	777.024	FQSEEQQQTEDELQDKIHP	48	66		Milk peptides only	3847118	4273224	4391913			2107858	3927257		2999335	2580701
tr|E1BE57|E1BE57_BOVIN"	ALGTTYQP	8	425.7189++	2	425.719	ALGTTYQP	343	350		Milk peptides only	6310500	4283319	7366029		3414388		6255883	4432564	5158284	7935473
tr|B5B3R8|B5B3R8_BOVIN"	SENSGKTTMPLW	12	683.8190++	2	683.819	SENSGKTTM[+16]PLW	203	214	1O	Milk peptides only	17021724	4284218	22024452			4953389	11340245	4655995	9573450	3381203
sp|P02662|CASA1_BOVIN"	YYVPLGTQYTDAPSFSDIPNPIGSENSEKTTMPL	34	1244.9257+++	3	1244.93	YYVPLGTQYTDAPSFSDIPNPIGSENSEKTTMPL	180	213		Milk peptides only	4009097	4289095					4155780
sp|P02666|CASB_BOVIN"	YQEPVLGPVRGPFPII	16	891.5011++	2	891.501	YQEPVLGPVRGPFPII	208	223		Milk peptides only		4295326		2070628	9475752		2554284	4540918	2508990	2480334
sp|P02666|CASB_BOVIN"	QQQTEDELQDK	11	681.3126++	2	681.313	QQQTEDELQDK	53	63		Milk peptides only		4316052		2320638		4570091
sp|P02666|CASB_BOVIN"	QNIPPLTQTPVVVPPFLQPEVMGVSKVKEAMAPK	34	1223.6647+++ 918.0003++++ 1223.6647+++	3 4 3	1223.664659 918.000313 1223.664659	Q[-17]NIPPLTQTPVVVPPFLQPEVM[+16]GVSKVKEAMAPK Q[-17]NIPPLTQTPVVVPPFLQPEVMGVSKVKEAM[+16]APK	87	120	1O 1G	Milk peptides only	5834910	4319371	3522753				3744371	3435492	9537862	2306929
sp|P02663|CASA2_BOVIN"	IISQETYKQ	9	595.2787++	2	595.279	IIS[+80]QETYKQ	29	37	1P	Milk peptides only	3774226	4321377	7245070	14139008	3796714	3208933	2445500	3721483	3015369	2432710
sp|P02668|CASK_BOVIN"	EKDERFFSDKIA	12	742.8726++	2	742.873	EKDERFFSDKIA	33	44		Milk peptides only		4321737		6348866		11631391
sp|P58073|PTHR_BOVIN"	SDISATSLELNSRRH	15	589.2791+++	3	589.279	SDISATS[+80]LELNSRRH	163	177	1P	Milk peptides only		4329087
sp|P02662|CASA1_BOVIN"	ERYLGYLEQLL	11	698.8772++	2	698.877	ERYLGYLEQLL	104	114		Milk peptides only		4331258						4237288		2592914
sp|P81265|PIGR_BOVIN"	APAGAAIQSRAGEIQN	16	777.4052++ 518.6059+++	2 3	777.40516 518.605865	APAGAAIQSRAGEIQN	577	592		Milk peptides only	13472685	4331955	15844444		9953116		11117410	9786131	14241872	12690312
sp|P02662|CASA1_BOVIN"	EKVNELSKDIGSE	13	764.3505++	2	764.351	EKVNELSKDIGS[+80]E	50	62	1P	Milk peptides only		4340218	2031150			2460214	2119482			3673516
sp|P02662|CASA1_BOVIN"	FFVAPFPEVFGKEK	14	821.4374++ 547.9607+++	2 3	821.437409 547.960698	FFVAPFPEVFGKEK	38	51		Milk peptides only	14204060	4341112	18335180				14588475	9649122	15117375	6479815
sp|P02662|CASA1_BOVIN"	SDIPNPIGSENSEKT	15	794.3785++	2	794.378	SDIPNPIGSENSEKT	195	209		Milk peptides only	2762485	4341250	2026136	4279973	6951641	2117131	4008003	2018619	4020458	2017954
sp|P02666|CASB_BOVIN"	MHQPHQPLPPTVMFPPQSV	19	734.0274+++	3	734.027	M[+16]HQPHQPLPPTVM[+16]FPPQSV	159	177	2O	Milk peptides only		4341712			6325117
sp|P02663|CASA2_BOVIN"	DMESTEVFTK	10	601.7659++	2	601.766	DM[+16]ESTEVFTK	155	164	1O	Milk peptides only	6597703	4350810	4406180		13352689		4977377	4481410	3275374	5548184
sp|P02662|CASA1_BOVIN"	KVPQLEIVPNSAEERLHS	18	682.7041+++	3	682.704	KVPQLEIVPNSAEERLHS	120	137		Milk peptides only		4351228
sp|P02663|CASA2_BOVIN"	LNREQLSTSEENS	13	793.8383++	2	793.838	LNREQLSTS[+80]EENS	138	150	1P	Milk peptides only		4351248		3126800
sp|Q9TUM6|PLIN2_BOVIN"	ELEKEAKKV	9	358.5449+++	3	358.545	ELEKEAKKV	197	205		Milk peptides only	3404884	4359554	4894557		4092612		4238158	2155498	3541479	2866920
sp|P02666|CASB_BOVIN"	SQSKVLPVPQK	11	605.8613++ 404.2433+++	2 3	605.861337 404.243317	SQSKVLPVPQK	181	191		Milk peptides only		4361565	3428821	36013856	80488521	30238384	6982498	4354138	2401357	3668996
sp|P31096|OSTP_BOVIN"	LPVKPT	6	327.7129++	2	327.713	LPVKPT	17	22		Milk peptides only	4663545	4363337	3911836	4158012	2156790	14540216	3426248	4199761	3488582	3664275
sp|Q8MI01|MUC15_BOVIN"	DDRNEPVLR	9	371.8598+++	3	371.86	DDRNEPVLR	272	280		Milk peptides only		4371401	2437520		10854584		2871581	3203180	2103527	2038389
sp|P02666|CASB_BOVIN"	QQQTEDELQDKIHPFAQTQSLVYPFPGPIPN	31	1183.5826+++	3	1183.58	Q[-17]QQTEDELQDKIHPFAQTQSLVYPFPGPIPN	53	83	1G	Milk peptides only		4376791								6505252
sp|P02666|CASB_BOVIN"	VMGVSKVKEAM	11	404.2105+++	3	404.211	VM[+16]GVSKVKEAM[+16]	107	117	2O	Milk peptides only		4392540
sp|P02662|CASA1_BOVIN"	SDIPNPIGSENSEKTTMPL	19	1015.4910++	2	1015.49	SDIPNPIGSENSEKTTMPL	195	213		Milk peptides only	3417866	4404623	7627281	2355208	42765456	7375509	3157916	3442299		4954855
sp|P02663|CASA2_BOVIN"	KTKLTEEEKNRLNF	14	583.9880+++ 438.2428++++	3 4	583.987975 438.242801	KTKLTEEEKNRLNF	165	178		Milk peptides only	6299340	4405261	9399990				6301030	2370366	5244369	2858151
tr|B5B3R8|B5B3R8_BOVIN"	SDIPNPIGSENSGK	14	707.8441++	2	707.844	SDIPNPIGSENSGK	195	208		Milk peptides only		4411956				2108195
sp|P02662|CASA1_BOVIN"	VPSERYLGYLEQ	12	727.3697++	2	727.37	VPSERYLGYLEQ	101	112		Milk peptides only	12857781	4416094	14280720		12817032		8498123	7092169	9028368	8894363
sp|P02662|CASA1_BOVIN"	EKVNELSKDIGSESTEDQAME	21	833.6676+++	3	833.668	EKVNELSKDIGS[+80]ES[+80]TEDQAME	50	70	2P	Milk peptides only		4418685		5732374		2823321				5713642
sp|P80195|GLCM1_BOVIN"	QFIRNLQISNEDL	13	835.4009++	2	835.401	QFIRNLQIS[+80]NEDL	39	51	1P	Milk peptides only		4419123		3095712
sp|P02666|CASB_BOVIN"	KFQSEEQQQTEDELQDKIHPFAQTQ	25	1038.1347+++ 778.8528++++ 1038.1347+++	3 4 3	1038.134694 778.85284 1038.134694	KFQS[+80]EEQQQTEDELQDKIHPFAQTQ KFQSEEQQQT[+80]EDELQDKIHPFAQTQ	47	71	1P	Milk peptides only	4095236	4421818				6780061	4836275		2884252
tr|Q5GN72|Q5GN72_BOVIN"	LWALAVLSLLPLLDAQSPECANLMTVA	27	571.3118, +5	5	571.312	LWALAVLSLLPLLDAQSPECANLMTVA	4	30		Milk peptides only	6100201	4422736	6106169				6716421	2496490	7272125	5343517
sp|P02666|CASB_BOVIN"	QTEDELQDKIHPFA	14	827.3914++	2	827.391	Q[-17]TEDELQDKIHPFA	55	68	1G	Milk peptides only	23981648	4438546	24616978		17851442		22222248	17126580	26440748	10071549
sp|P02754|LACB_BOVIN"	EALEKFDKALKALPMH	16	619.6695+++ 465.0039++++	3 4	619.669478 465.003927	EALEKFDKALKALPM[+16]H	147	162	1O	Milk peptides only	20380401	4448162	8621989		4978341		13884130	6448992	14301950	8055725
sp|P81265|PIGR_BOVIN"	FAKESVKDAAGGPGAPADPGRPTGYSGSSKALVSTLVPL	39	939.7455++++ "751.9979, +5"	4 5	939.745527 751.997877	FAKESVKDAAGGPGAPADPGRPTGYSGSSKALVSTLVPL	601	639		Milk peptides only	5862312	4455844	4655375		3065095		6912465	7701210	5623431	11190010
sp|P02666|CASB_BOVIN"	MHQPHQPLPPTVMFPPQSV	19	728.6958+++ 728.6958+++	3 3	728.69581 728.69581	M[+16]HQPHQPLPPTVMFPPQSV MHQPHQPLPPTVM[+16]FPPQSV	159	177	1O	Milk peptides only		4456505
sp|P02668|CASK_BOVIN"	QKPVALINNQFLPYP	15	862.9721++	2	862.972	Q[-17]KPVALINNQFLPYP	66	80	1G	Milk peptides only		4475312			2020626			2400273
sp|P81265|PIGR_BOVIN"	SVKDAAGGPGAPADPGRPTGYSGSSKALVSTLVPL	35	820.9348++++	4	820.935	SVKDAAGGPGAPADPGRPTGYSGSSKALVSTLVPL	605	639		Milk peptides only		4493897			4593783
sp|P81265|PIGR_BOVIN"	TVESKEPKKA	10	558.8166++ 372.8802+++	2 3	558.816595 372.880156	TVESKEPKKA	714	723		Milk peptides only	11529363	4496789	11234095		5207089		5931289	6238992	8403047	6582547
sp|P02666|CASB_BOVIN"	KIHPFAQT	8	471.2638++	2	471.264	KIHPFAQT	63	70		Milk peptides only	3191505	4496991	4137118				6798931	3054788	3297222	3005690
sp|P02666|CASB_BOVIN"	RELEELNVPGEIVESLSSSEES	22	1216.5874++ 811.3940+++	2 3	1216.58738 811.394012	RELEELNVPGEIVESLSSSEES	16	37		Milk peptides only	4257675	4500836	5979484		13577090		3072159	4859619	4164834	3953047
sp|P02663|CASA2_BOVIN"	MEHVSSSEESIISQETYK	18	700.6528+++	3	700.653	M[+16]EHVSSSEESIISQETYK	19	36	1O	Milk peptides only		4501291			2640200
sp|P02663|CASA2_BOVIN"	QHQKAMKPWIQPKT	14	573.9715+++	3	573.971	Q[-17]HQKAM[+16]KPWIQPKT	200	213	1O 1G	Milk peptides only		4503650			2147047			3765407
sp|P02666|CASB_BOVIN"	ELEELNVPGEI	11	621.3166++	2	621.317	ELEELNVPGEI	17	27		Milk peptides only		4503744
sp|P02662|CASA1_BOVIN"	VAPFPEVFGKEKVNELSKDIGSESTEDQAMEDIKQ	35	1014.4625++++	4	1014.46	VAPFPEVFGKEKVNELS[+80]KDIGS[+80]ESTEDQAMEDIKQ	40	74	2P	Milk peptides only		4506266			4362723
sp|P02662|CASA1_BOVIN"	HQGLPQEVLNENLLRF	16	636.3426+++	3	636.343	HQGLPQEVLNENLLRF	23	38		Milk peptides only		4506673			3526212		12519158	2771902		4360237
sp|P02662|CASA1_BOVIN"	APFPEVFGKEKVNEL	15	852.4538++ 568.6383+++	2 3	852.453787 568.638284	APFPEVFGKEKVNEL	41	55		Milk peptides only	5132605	4509877	4975802	706442256	53525775	596073776	4894790	4286425	5252590	3709422
sp|P02668|CASK_BOVIN"	FMAIPPKKNQDKTEIPTINTIASGEPTSTPTTE	33	890.2065++++	4	890.207	FMAIPPKKNQDKTEIPTINTIASGEPTSTPTTE	126	158		Milk peptides only		4510432		4668814		2561653				6936957
sp|P02663|CASA2_BOVIN"	KNTMEHVSSSEESIISQETYKQE	23	975.3830+++	3	975.383	KNTMEHVS[+80]S[+80]S[+80]EESIISQETYKQE	16	38	3P	Milk peptides only	13201967	4515616	21549012	3635444	10149218	5576404	3199962	2978746	7298220	23478970
sp|P02666|CASB_BOVIN"	QEPVLGPVRGPFP	13	696.8853++	2	696.885	QEPVLGPVRGPFP	209	221		Milk peptides only		4518927			11463166			2767065
sp|P02666|CASB_BOVIN"	EESITRINK	9	545.2986++ 363.8681+++	2 3	545.29857 363.868139	EESITRINK	35	43		Milk peptides only	2070578	4523779	2969721	15739157	6271681	31622775	8572906	12159611	7062271
sp|P02666|CASB_BOVIN"	LSLSQSKVLPVPQKAVPYPQRDMPIQA	27	1002.8863+++ 752.4166++++	3 4	1002.886347 752.416579	LSLSQSKVLPVPQKAVPYPQRDM[+16]PIQA	178	204	1O	Milk peptides only	8795219	4525958	7826287	3973457	7395962		15858257	14969133	16301577	15487607
sp|P81265|PIGR_BOVIN"	ALLDPSFFAKESVKDAAGGPGAPADPGRPTGYSGS	35	848.4205++++	4	848.42	ALLDPSFFAKESVKDAAGGPGAPADPGRPTGYSGS	594	628		Milk peptides only	5239889	4537589	4648785	5041443	7840790	2187626	9229286	3938760		5138336
sp|P02662|CASA1_BOVIN"	KVPQLEIVPNSAEERLHSMKEGIHAQQ	27	787.8957++++	4	787.896	KVPQLEIVPNS[+80]AEERLHSMKEGIHAQQ	120	146	1P	Milk peptides only	2335951	4543570			3661894		3025707	2024780
sp|P02666|CASB_BOVIN"	VSKVKEAMAP	10	1075.5816+ 538.2944++	1 2	1075.581607 538.294442	VSKVKEAM[+16]AP	110	119	1O	Milk peptides only	16104903	4571673	27088446				19498549	13257877	18087544	10236278
sp|P02666|CASB_BOVIN"	LSSSEESITR	10	554.7777++	2	554.778	LSSSEESITR	31	40		Milk peptides only	4497769	4582243	4466788				2196859	3261180	3807207	3068532
sp|P02662|CASA1_BOVIN"	EDVPSERYLGY	11	664.3119++	2	664.312	EDVPSERYLGY	99	109		Milk peptides only	3044320	4593217	3274837		50373664		2962686		2694480
sp|P02663|CASA2_BOVIN"	VKITVDDK	8	306.5149+++	3	306.515	VKITVDDK	84	91		Milk peptides only		4593568								3582876
sp|P18892|BT1A1_BOVIN"	SRNPDEEGLFTVR	13	507.2548+++	3	507.255	SRNPDEEGLFTVR	191	203		Milk peptides only	17276652	4596660	7211528				5499648	8898203	10063531	14561761
sp|P02662|CASA1_BOVIN"	HQGLPQEVLNENLLR	15	880.4761++ 587.3198+++	2 3	880.476117 587.319837	HQGLPQEVLNENLLR	23	37		Milk peptides only		4597487	3550604				10889859	9851646
sp|P02663|CASA2_BOVIN"	KTKLTEEEKNRLNFL	15	932.0204++ 621.6827+++	2 3	932.020357 621.682663	KTKLTEEEKNRLNFL	165	179		Milk peptides only	98490314	4602071	88989450	15173270		35413400	53261412	25629913	53234987	51799363
sp|P02666|CASB_BOVIN"	EKFQSEEQQQTEDELQD	17	1095.9392++	2	1095.94	EKFQS[+80]EEQQQTEDELQD	46	62	1P	Milk peptides only		4612964								2985178
sp|P02666|CASB_BOVIN"	SLVYPFPGPIPNSLPQ	16	863.4642++	2	863.464	SLVYPFPGPIPNSLPQ	72	87		Milk peptides only		4624055		14241593		7140014		2269946
sp|P02666|CASB_BOVIN"	RELEELNVPGEIVESLSSSEESITRIN	27	1090.4803+++	3	1090.48	RELEELNVPGEIVES[+80]LS[+80]S[+80]SEESITRIN	16	42	3P	Milk peptides only	6038424	4632465	11799385		7710829		6058209	2036117	17907320	19711528
sp|P02666|CASB_BOVIN"	QNIPPLTQTPVVVPPFLQPEVMGVS	25	1335.7142++ 890.8119+++	2 3	1335.714207 890.811897	Q[-17]NIPPLTQTPVVVPPFLQPEVMGVS	87	111	1G	Milk peptides only	2969070	4633636	3199748		6701733					2344026
sp|P02666|CASB_BOVIN"	LNVPGEIVESLSSSEESITRINK	23	914.4076+++	3	914.408	LNVPGEIVES[+80]LS[+80]S[+80]SEESITRINK	21	43	3P	Milk peptides only	4946734	4639510	5581538		12514840		5900045	8626328	8978438	8882699
sp|P02668|CASK_BOVIN"	MAIPPK	6	328.6936++	2	328.694	MAIPPK	127	132		Milk peptides only		4649116
sp|Q76LV1|HS90B_BOVIN"	DDEEKPKI	8	487.2455++	2	487.245	DDEEKPKI	243	250		Milk peptides only	6491656	4659639	8423331		6962059		5797943	6574171	5614893	4410982
sp|P02666|CASB_BOVIN"	MHQPHQPLPPTVMFPPQSVLS	21	795.4012+++	3	795.401	M[+16]HQPHQPLPPTVMFPPQSVLS	159	179	1O	Milk peptides only		4670302			18605744		2172750
sp|P02662|CASA1_BOVIN"	EGIHAQQKEPMIGVNQELA	19	697.3494+++	3	697.349	E[-18]GIHAQQKEPM[+16]IGVNQELA	140	158	1O 1DH	Milk peptides only		4674186
tr|Q58DR9|Q58DR9_BOVIN"	LDPARV	6	335.6978++	2	335.698	LDPARV	187	192		Milk peptides only	7078923	4674967	7562377				5722843	5998835	5327117	3895294
sp|P02663|CASA2_BOVIN"	KAMKPWIQPK	10	414.9058+++	3	414.906	KAM[+16]KPWIQPK	203	212	1O	Milk peptides only		4679965				13888800
tr|B5B3R8|B5B3R8_BOVIN"	YVPLGTQYTDAPSFSDIPNPIGSENSGK	28	985.4733+++	3	985.473	YVPLGTQYTDAPSFSDIPNPIGSENSGK	181	208		Milk peptides only		4682359
sp|P18892|BT1A1_BOVIN"	IPLSPMGEDSASGDIETLH	19	992.9620++	2	992.962	IPLSPM[+16]GEDSASGDIETLH	495	513	1O	Milk peptides only	14849943	4683535	11864003		7374299		11716395	6265443	13429586	12815999
tr|Q5E9C9|Q5E9C9_BOVIN"	VVPSGEEQRY	10	582.2882++	2	582.288	VVPSGEEQRY	271	280		Milk peptides only	9804602	4686129	13734741				10746023	20432046	10047327	5720754
sp|P81265|PIGR_BOVIN"	AAGGPGAPADPGRPTGYSGSSKALVSTLVPLA	32	974.8488+++	3	974.849	AAGGPGAPADPGRPTGYSGSSKALVSTLVPLA	609	640		Milk peptides only	7316278	4691406	9771011	30430820	7623137	21187664	12666318	8036513	6789085	4782288
sp|P02663|CASA2_BOVIN"	TKLTEEEK	8	489.2611++ 326.5098+++	2 3	489.261122 326.50984	TKLTEEEK	166	173		Milk peptides only	7284063	4701400	8205065				4221969	3658189	8587049	4277659
sp|P02666|CASB_BOVIN"	ELNVPGEI	8	870.4567+	1	870.457	ELNVPGEI	20	27		Milk peptides only		4705274
sp|P02666|CASB_BOVIN"	TQTPVVVPPFLQPEVMGVS	19	1021.0374++ 681.0273+++	2 3	1021.037358 681.027331	TQTPVVVPPFLQPEVM[+16]GVS	93	111	1O	Milk peptides only		4711840		10506259		4975828
sp|P02666|CASB_BOVIN"	VSKVKEAMAPKHKEMPFPKYPVEPFTESQS	30	696.5535, +5	5	696.554	VSKVKEAM[+16]APKHKEM[+16]PFPKYPVEPFTESQS	110	139	2O	Milk peptides only	11742348	4714175	5839607		6105266		9021613	7531584	9031094	5490122
sp|P80195|GLCM1_BOVIN"	KPEDETHLEAQPTDASAQFIR	21	795.0557+++ 596.5436++++	3 4	795.055665 596.543568	KPEDETHLEAQPTDASAQFIR	22	42		Milk peptides only		4717979		4048159	6665203	3433148
sp|Q9MZ06|FGFP1_BOVIN"	KASADESLALGKPGKEPR	18	618.6742+++ 464.2574++++	3 4	618.674168 464.257445	KASADESLALGKPGKEPR	34	51		Milk peptides only		4718376			2038387		2426188	2550226
sp|P80195|GLCM1_BOVIN"	ILNKPEDETHLEAQPTDASAQFIRNLQISNEDLSKEPSISRED	43	1280.3309++++ "1024.4662, +5"	4 5	1280.330907 1024.46618	ILNKPEDETHLEAQPT[+80]DAS[+80]AQFIRNLQIS[+80]NEDLSKEPSISRED ILNKPEDETHLEAQPTDASAQFIRNLQIS[+80]NEDLS[+80]KEPS[+80]ISRED	19	61	3P	Milk peptides only	5695820	4720447	4400737	4807529	8242538	13090539	3724535	5913117	6188908	8755656
sp|P02662|CASA1_BOVIN"	QAMEDIKQM	9	554.7361++	2	554.736	Q[-17]AM[+16]EDIKQM[+16]	67	75	2O 1G	Milk peptides only		4735131		3876174
sp|P02663|CASA2_BOVIN"	NPWDQVK	7	886.4417+ 443.7245++	1 2	886.441743 443.724509	NPWDQVK	122	128		Milk peptides only	2391855	4739907	2388621		22258303
sp|P02666|CASB_BOVIN"	QSEEQQQTEDELQDKIHPFA	20	1192.0379++ 795.0277+++	2 3	1192.037858 795.027664	Q[-17]SEEQQQTEDELQDKIHPFA	49	68	1G	Milk peptides only		4747379	2693447		8766722					2711353
sp|P02662|CASA1_BOVIN"	KHQGLPQEVLNENL	14	540.2898+++	3	540.29	KHQGLPQEVLNENL	22	35		Milk peptides only		4750020
sp|P02666|CASB_BOVIN"	SEEQQQTEDELQDKIHPFAQT	21	861.0412+++	3	861.041	S[+80]EEQQQTEDELQDKIHPFAQT	50	70	1P	Milk peptides only		4755811			5803217	10989794				3697890
sp|P02666|CASB_BOVIN"	YPVEPFTESQ	10	1196.5470+	1	1196.55	YPVEPFTESQ	129	138		Milk peptides only		4767056
sp|P02666|CASB_BOVIN"	YPVEPFTESQSL	12	698.8352++	2	698.835	YPVEPFTESQSL	129	140		Milk peptides only	2775163	4768435	2739176		9317076		3130126	2937699	3500528
sp|P02662|CASA1_BOVIN"	FVAPFPEVFGKEKV	14	531.9607+++	3	531.961	FVAPFPEVFGKEKV	39	52		Milk peptides only	6387279	4769742	4864920		3598831		7425399	9952466	12709382	15681720
sp|P02666|CASB_BOVIN"	EQQQTEDELQDK	12	745.8339++	2	745.834	EQQQTEDELQDK	52	63		Milk peptides only		4780574								4160739
sp|P02662|CASA1_BOVIN"	LKKYKVPQLEIVPNSAEERLHS	22	665.3558++++	4	665.356	LKKYKVPQLEIVPNS[+80]AEERLHS	116	137	1P	Milk peptides only	5569986	4781912	2583322				2764049		5165040	2339790
sp|P02662|CASA1_BOVIN"	KYKVPQLEIVPNSAEE	16	641.9870+++	3	641.987	KYKVPQLEIVPNS[+80]AEE	118	133	1P	Milk peptides only		4793428
sp|P02668|CASK_BOVIN"	ATLEDSPEVIESPPEINTV	19	1060.4878++	2	1060.49	ATLEDS[+80]PEVIESPPEINTV	165	183	1P	Milk peptides only		4803332			2236070
sp|P11151|LIPL_BOVIN"	DRITGGKDFRDIESK	15	434.9786++++	4	434.979	DRITGGKDFRDIESK	29	43		Milk peptides only	6689568	4803638	9298912		6256065		10912913	9880798	7554181	6309661
sp|P02666|CASB_BOVIN"	HQPHQPLPPTVMFPPQSVL	19	722.7103+++	3	722.71	HQPHQPLPPTVM[+16]FPPQSVL	160	178	1O	Milk peptides only		4804695			3676645
sp|P02663|CASA2_BOVIN"	TEEEKNRL	8	509.7618++	2	509.762	TEEEKNRL	169	176		Milk peptides only	4596324	4807491	5576969		18635534		2311940	3125340	3194579	2635741
sp|P02666|CASB_BOVIN"	LTLTDVENLH	10	577.8062++	2	577.806	LTLTDVENLH	140	149		Milk peptides only	3843740	4834760	2163536				2648725	3218555	2120494	3694780
sp|P02666|CASB_BOVIN"	QEPVLGPVRGPFPI	14	753.4274++	2	753.427	QEPVLGPVRGPFPI	209	222		Milk peptides only		4836037			31178680
sp|P02666|CASB_BOVIN"	QSLVYPFPGPIPN	13	714.8797++	2	714.88	QSLVYPFPGPIPN	71	83		Milk peptides only		4850826					2102076
sp|P02662|CASA1_BOVIN"	VAPFPEVFGKEKVNELSKDIGSESTEDQAMEDIKQM	36	1047.2226++++	4	1047.22	VAPFPEVFGKEKVNELS[+80]KDIGS[+80]ESTEDQAMEDIKQM	40	75	2P	Milk peptides only		4863438	2017009
sp|P02662|CASA1_BOVIN"	DAPSFSDIPNPIGSENSEKTTMPLW	25	1367.1393++ 911.7619+++	2 3	1367.139257 911.76193	DAPSFSDIPNPIGSENSEKTTMPLW	190	214		Milk peptides only		4868091	3948635		23608956	8441606		3053904	2357656	3310770
tr|B5B3R8|B5B3R8_BOVIN"	VPLGTQYTDAPSFSDIPNPIGSENSGK	27	931.1189+++	3	931.119	VPLGTQYTDAPSFSDIPNPIGSENSGK	182	208		Milk peptides only		4870441		2407449		4939958
sp|P02666|CASB_BOVIN"	HKEMPFPKYPVEPFTESQSLT	21	831.4104+++	3	831.41	HKEMPFPKYPVEPFTESQSLT	121	141		Milk peptides only	2184860	4873287	4457947		3513330			2533057		5657031
sp|P02666|CASB_BOVIN"	EMPFPK	6	748.3698+	1	748.37	EMPFPK	123	128		Milk peptides only		4881680
sp|P80195|GLCM1_BOVIN"	SKEQIVIRSS	10	613.8107++	2	613.811	S[+80]KEQIVIRSS	64	73	1P	Milk peptides only		4890906		10405561		4478714
sp|P02663|CASA2_BOVIN"	EEEKNRLNF	9	589.7937++	2	589.794	EEEKNRLNF	170	178		Milk peptides only	3351829	4893730	6634438		3355887		4725040		3425796	2391503
sp|P02662|CASA1_BOVIN"	QLEIVPNSAEERLHS	15	892.9144++	2	892.914	Q[-17]LEIVPNS[+80]AEERLHS	123	137	1P 1G	Milk peptides only	10257995	4895972	16027076	2490843	11207188		8541067	10068833	10115133	5239676
sp|P02668|CASK_BOVIN"	LEDSPEVIESPPEINTV	17	974.4454++	2	974.445	LEDS[+80]PEVIESPPEINTV	167	183	1P	Milk peptides only		4896806				2209031
sp|P02662|CASA1_BOVIN"	EVLNENLLRF	10	623.8431++	2	623.843	EVLNENLLRF	29	38		Milk peptides only	2628756	4901277		2617228	5400171		3708254	5329199		4813015
sp|P02666|CASB_BOVIN"	EQQQTEDELQDKIHPF	16	662.3131+++	3	662.313	EQQQTEDELQDKIHPF	52	67		Milk peptides only		4915864
sp|P02662|CASA1_BOVIN"	NPIGSENSEKTTMP	14	760.8485++	2	760.848	NPIGSENSEKTTM[+16]P	199	212	1O	Milk peptides only	4286290	4916307	3351957		33330482		2686371	2416838	2835730	3159910
sp|P02663|CASA2_BOVIN"	ITVDDKH	7	414.2165++	2	414.217	ITVDDKH	86	92		Milk peptides only		4925793
sp|P02663|CASA2_BOVIN"	KISQRYQ	7	461.7589++	2	461.759	KISQRYQ	181	187		Milk peptides only	2938445	4935489	3597257
sp|P02666|CASB_BOVIN"	KVLPVPQKAVPYPQRDMPIQAF	22	846.8016+++ 635.3530++++	3 4	846.801555 635.352985	KVLPVPQKAVPYPQRDM[+16]PIQAF	184	205	1O	Milk peptides only		4946812			36676617			5213920		5450646
sp|P02662|CASA1_BOVIN"	HPIKHQGLPQEVLNENLLRF	20	794.7729+++ 596.3315++++ "477.2666, +5"	3 4 5	794.772875 596.331476 477.266636	HPIKHQGLPQEVLNENLLRF	19	38		Milk peptides only	5058839	4954699	6469990		38967805		4653500	4493776	7004409	8719111
sp|P02666|CASB_BOVIN"	SLPQNIPPLTQTPVVVPPFLQPEVMGVSKVKEAMAPKH	38	824.8526, +5	5	824.853	SLPQNIPPLTQTPVVVPPFLQPEVMGVSKVKEAM[+16]APKH	84	121	1O	Milk peptides only	3846610	4979712	2488245		3454800		2845490	2083014	2733120
sp|P02754|LACB_BOVIN"	LIVTQTMKGLDIQKVAG	17	908.0241++ 605.6851+++	2 3	908.024054 605.685128	LIVTQTMKGLDIQKVAG	17	33		Milk peptides only	9018860	4982554	14478921			19189531	7531594	11646934	5526762	7598997
sp|P02662|CASA1_BOVIN"	DAPSFSDIPNPIGSENSEKTTMP	23	1225.5550++ 817.3724+++	2 3	1225.555026 817.372443	DAPSFSDIPNPIGSENSEKTTM[+16]P	190	212	1O	Milk peptides only		4985036	3076592		10845494		3643496	4330284	3503912
sp|P81265|PIGR_BOVIN"	DAAGGPGAPADPGRPTGYSGSSKALVSTLVPLA	33	1013.1912+++	3	1013.19	DAAGGPGAPADPGRPTGYSGSSKALVSTLVPLA	608	640		Milk peptides only	5695191	4997921	7350104	41971128	6709470	16445202	5212511	5304406	4705932	5115088
sp|P02662|CASA1_BOVIN"	FSDIPNPIGSENSEKTTMPL	20	1097.0226++	2	1097.02	FSDIPNPIGSENSEKTTM[+16]PL	194	213	1O	Milk peptides only		4999592			2502572					14716292
sp|P02662|CASA1_BOVIN"	QLEIVPNSAEER	12	724.3269++	2	724.327	Q[-17]LEIVPNS[+80]AEER	123	134	1P 1G	Milk peptides only	6347822	5018597	11055608	2484971	3528839		3737233	4806659	5181077	3561678
sp|P81265|PIGR_BOVIN"	AGEIQNKALLDPSFFAKESVKDAAGGPGAPADPGRPTGYSGSSKALVST	49	1205.1150++++ "964.2934, +5"	4 5	1205.114974 964.293434	AGEIQNKALLDPSFFAKESVKDAAGGPGAPADPGRPTGYSGSSKALVST	587	635		Milk peptides only	17694491	5019098	16091116		13235610	4597205	13916963	14103567	11358380	8428701
sp|P02668|CASK_BOVIN"	EDSPEVIESPPEINTV	16	917.9033++	2	917.903	EDSPEVIES[+80]PPEINTV	168	183	1P	Milk peptides only		5024808		8139716		9076349
sp|P02663|CASA2_BOVIN"	KTKLTEEEK	9	553.3086++ 369.2082+++	2 3	553.308603 369.208161	KTKLTEEEK	165	173		Milk peptides only	4390789	5043826	4554302	6309738		5124875			2347428	2215638
sp|P02662|CASA1_BOVIN"	EDVPSERYLG	10	582.7802++	2	582.78	EDVPSERYLG	99	108		Milk peptides only	3627333	5059213	5055096		19514536		3114394		2034554
sp|P02666|CASB_BOVIN"	QQTEDELQDKIHPFAQT	17	1005.9738++	2	1005.97	Q[-17]QTEDELQDKIHPFAQT	54	70	1G	Milk peptides only	5946151	5061902	4966124		4601787	15395411	7409901	5448373	6527118	2973265
sp|P02668|CASK_BOVIN"	GAQEQNQEQPIRCEKDERFF	20	818.0485+++ 613.7882++++	3 4	818.048516 613.788206	GAQEQNQEQPIRCEKDERFF	20	39		Milk peptides only	5154347	5063486	5335104		5416074		2939645	4139703	4960932	5134970
sp|P02662|CASA1_BOVIN"	TQYTDAPSFSDIPNPIGSENSEKTTMPLW	29	1076.1677+++	3	1076.17	TQYTDAPSFSDIPNPIGSENSEKTTMPLW	186	214		Milk peptides only	11728366	5068547	25759212		5907349	31900626	6714586	10701965	6446887	14333707
sp|P02663|CASA2_BOVIN"	EVVRNANEEE	10	594.7782++	2	594.778	EVVRNANEEE	57	66		Milk peptides only		5071634					5961142			2220901
sp|P02666|CASB_BOVIN"	TEDELQDK	8	489.2247++	2	489.225	TEDELQDK	56	63		Milk peptides only		5072718	3267970		2025563			2079472	2125509	2400185
sp|P02666|CASB_BOVIN"	FQSEEQQQTEDELQDKIHPFA	21	849.7260+++	3	849.726	FQSEEQQQTEDELQDKIHPFA	48	68		Milk peptides only	12968702	5075218	14684254		7417702		13630868	16333348	15238823	11383565
sp|P80195|GLCM1_BOVIN"	ILNKPEDETHLEAQPTDASAQFIRNLQISNED	32	1212.9307+++ 909.9499++++	3 4	1212.930726 909.949863	ILNKPEDETHLEAQPTDASAQFIRNLQISNED	19	50		Milk peptides only	12444593	5076276	5925200	4888725	6605663	26751659	11603931	5395897	8310226	10733723
sp|P02666|CASB_BOVIN"	RINKKIEKFQSEEQQQTEDELQDK	24	768.6225++++	4	768.622	RINKKIEKFQS[+80]EEQQQTEDELQDK	40	63	1P	Milk peptides only		5077139
sp|P10152|ANG1_BOVIN"	DESFITPRH	9	551.2698++ 367.8490+++	2 3	551.269812 367.848967	DESFITPRH	140	148		Milk peptides only	9476933	5081246			2333653					4162604
tr|B5B3R8|B5B3R8_BOVIN"	QYTDAPSFSDIPNPIGSENSGKTTMPL	27	956.1078+++	3	956.108	Q[-17]YTDAPSFSDIPNPIGSENSGKTTM[+16]PL	187	213	1O 1G	Milk peptides only		5089564				5916395
sp|P02662|CASA1_BOVIN"	RPKHPIKHQG	10	599.3518++ 399.9036+++ 300.1795++++	2 3 4	599.351805 399.903629 300.179541	RPKHPIKHQG	16	25		Milk peptides only		5093200				44937987	17184448
sp|P02666|CASB_BOVIN"	LSQSKVLPVPQKAVPYPQRD	20	563.3206++++	4	563.321	LSQSKVLPVPQKAVPYPQRD	180	199		Milk peptides only	2914011	5119981	2092796		4676780		2149568	3675748	3147348	4232735
sp|P02662|CASA1_BOVIN"	YVPLGTQYTDAPSFSDIPNPIGSENSEKTTMPL	33	1190.5713+++	3	1190.57	YVPLGTQYTDAPSFSDIPNPIGSENSEKTTMPL	181	213		Milk peptides only		5124408
sp|P80195|GLCM1_BOVIN"	NKPEDETHLEAQPTDASAQFIRNL	24	962.0899+++	3	962.09	NKPEDETHLEAQPT[+80]DAS[+80]AQFIRNL	21	44	2P	Milk peptides only	153206176	5126666	4298063		42370436	3093021		76115648	3203401	3870053
sp|P02668|CASK_BOVIN"	EVIESPPEIN	10	1126.5626+ 563.7850++	1 2	1126.562646 563.784961	EVIESPPEIN	172	181		Milk peptides only	2541703	5127854				39477314		2008660
sp|P02666|CASB_BOVIN"	RELEELNVPGEIVESLSSSEESITRINKKIEKFQSEEQQQTEDELQDKI	49	1195.1591, +5	5	1195.16	RELEELNVPGEIVES[+80]LS[+80]S[+80]SEESITRINKKIEKFQSEEQQQTEDELQDKI	16	64	3P	Milk peptides only	8976765	5136101	6947858				6925916	4730603	6932346	9491295
sp|P02663|CASA2_BOVIN"	LNREQLSTSEENSKKTVDMESTEVFTK	27	1097.4894+++ 823.3688++++	3 4	1097.489359 823.368839	LNREQLS[+80]TSEENSKKT[+80]VDMESTEVFTK LNREQLSTS[+80]EENSKKTVDMES[+80]TEVFTK	138	164	2P	Milk peptides only	8384622	5139209	10740785		6926774		8980612	6364989	5252311	6108939
sp|P02662|CASA1_BOVIN"	QYTDAPSFSDIPNPIGSENSEKTTMPLW	28	1563.2240++ 1042.4851+++	2 3	1563.22405 1042.485125	QYTDAPSFSDIPNPIGSENSEKTTMPLW	187	214		Milk peptides only	11631635	5139498	14210887	2051534	12584039	3642578	4603544	5650015	8409035	6752485
sp|P02662|CASA1_BOVIN"	EKVNELSKDIGSESTEDQAMEDIKQ	25	995.0891+++	3	995.089	EKVNELSKDIGS[+80]ES[+80]TEDQAMEDIKQ	50	74	2P	Milk peptides only		5143362				5682531
sp|P02666|CASB_BOVIN"	SLPQNIPPLTQTPVVVPPFLQPEVMGVSKVKEAMAPKH	38	1034.8126++++	4	1034.81	SLPQNIPPLTQTPVVVPPFLQPEVM[+16]GVSKVKEAM[+16]APKH	84	121	2O	Milk peptides only	7617922	5144855	4783082		6087168		7477803	5699205	11103159	2652126
sp|P02754|LACB_BOVIN"	VYVEELKPTPEGDLE	15	859.4302++	2	859.43	VYVEELKPTPEGDLE	57	71		Milk peptides only		5156341								3243897
sp|P02666|CASB_BOVIN"	VLSLSQSKVLPVPQKAVPYPQRDMPI	26	969.5439+++ 727.4098++++	3 4	969.543921 727.40976	VLSLSQSKVLPVPQKAVPYPQRDM[+16]PI	177	202	1O	Milk peptides only	7307427	5160670	5394257		3322332		9721313	8407329	10161140	4628107
sp|P02666|CASB_BOVIN"	SLSQSKVLPVPQKAVPYPQRDMPIQAF	27	1014.2145+++ 760.9127++++	3 4	1014.214464 760.912667	SLSQSKVLPVPQKAVPYPQRDM[+16]PIQAF	179	205	1O	Milk peptides only	9994213	5160911	8876395	21067032	9235715	16062269	13144109	10564896	17727435	9306820
sp|P02662|CASA1_BOVIN"	ERYLGYLEQ	9	585.7931++	2	585.793	ERYLGYLEQ	104	112		Milk peptides only		5162945
sp|P02666|CASB_BOVIN"	KIEKFQSEE	9	569.2930++	2	569.293	KIEKFQSEE	44	52		Milk peptides only		5167489		5689498						7453485
sp|P81265|PIGR_BOVIN"	LDPSFFAKES	10	570.7822++	2	570.782	LDPSFFAKES	596	605		Milk peptides only	9729450	5169361	22186602	9880825	9311654	11291642	4497138	6579307	2532444	6252902
sp|P02662|CASA1_BOVIN"	PKHPIKHQGLPQEVLNENLL	20	768.7656+++ 576.8260++++	3 4	768.765609 576.826026	PKHPIKHQGLPQEVLNENLL	17	36		Milk peptides only	3647242	5172362	3553215		11260187		6860940	5116586	4412792	11651792
sp|P02666|CASB_BOVIN"	SQSKVLPVPQKAVPYPQRDMPIQAF	25	947.5091+++ 710.8836++++	3 4	947.5091 710.883644	SQSKVLPVPQKAVPYPQRDM[+16]PIQAF	181	205	1O	Milk peptides only	4258708	5183458	2473416	15450606	18486864	12368072	4570181	5764760	4837701	6167702
sp|P02666|CASB_BOVIN"	ELQDKIHPF	9	563.7982++	2	563.798	ELQDKIHPF	59	67		Milk peptides only		5192329		68765072		9313386
sp|P02662|CASA1_BOVIN"	VAPFPEVFGKEKVNELSKDIGSESTEDQAMEDIK	34	982.4478++++	4	982.448	VAPFPEVFGKEKVNELS[+80]KDIGS[+80]ESTEDQAMEDIK	40	73	2P	Milk peptides only		5193498			25684020
sp|P02666|CASB_BOVIN"	QQTEDELQDKIHP	13	782.3679++	2	782.368	Q[-17]QTEDELQDKIHP	54	66	1G	Milk peptides only		5206034			3294017
sp|P02666|CASB_BOVIN"	QTEDELQDKIHPFAQT	16	941.9445++	2	941.945	Q[-17]TEDELQDKIHPFAQT	55	70	1G	Milk peptides only	2430068	5245898	5168136		3552203	3441326	3889381	3539256	2725094	4639336
sp|P02662|CASA1_BOVIN"	IKHQGLPQEVLNEN	14	540.2898+++	3	540.29	IKHQGLPQEVLNEN	21	34		Milk peptides only		5258611				4792385				2355250
sp|P02666|CASB_BOVIN"	SITRINK	7	416.2560++	2	416.256	SITRINK	37	43		Milk peptides only		5268585		208029088		21098506		3208024		4220922
sp|P02666|CASB_BOVIN"	RELEELNVPGEIVESLSS	18	1080.4791++ 720.6552+++	2 3	1080.47909 720.655152	RELEELNVPGEIVES[+80]LS[+80]S	16	33	2P	Milk peptides only		5269325	2448387		10851771		10461555	6155127		13265034
tr|Q56J78|Q56J78_BOVIN"	QRWGTFLKEAGQGAKD	16	592.3006+++	3	592.301	Q[-17]RWGTFLKEAGQGAKD	19	34	1G	Milk peptides only	5907047	5277908	8208288		12097484		3915696	3699550	4825338	2337294
sp|P02666|CASB_BOVIN"	QSKVLPVPQKAVPYP	15	817.4692++	2	817.469	Q[-17]SKVLPVPQKAVPYP	182	196	1G	Milk peptides only	4347119	5280853	3615339		5619787		4988345	2975056	3028584	4443854
sp|P02666|CASB_BOVIN"	VPYPQRDMPIQAF	13	789.3927++	2	789.393	VPYPQRDM[+16]PIQAF	193	205	1O	Milk peptides only	10189057	5281049	5593210		12466117	3491864	10991654	6528923	10792392	5969190
sp|P02666|CASB_BOVIN"	KEMPFPK	7	438.7360++	2	438.736	KEMPFPK	122	128		Milk peptides only	2233787	5284663	3351858					2602297		2281674
sp|P02662|CASA1_BOVIN"	EGIHAQQKEPMIGVNQEL	18	1011.0097++ 674.3422+++	2 3	1011.009663 674.342201	EGIHAQQKEPMIGVNQEL	140	157		Milk peptides only	3364091	5297579	2988785	21508192		8351393	6864304			3469215
sp|P02666|CASB_BOVIN"	FPKYPVEPFTESQS	14	828.4012++	2	828.401	FPKYPVEPFTESQS	126	139		Milk peptides only	4123275	5301567	9577886		20234538		9435546	3845624	3167056	6225562
sp|P02668|CASK_BOVIN"	YQQKPVA	7	417.2294++	2	417.229	YQQKPVA	64	70		Milk peptides only		5304619				3384905	3249264	3156763	2234269	3828550
sp|P02662|CASA1_BOVIN"	YTDAPSFSDIPNPIGSENSEK	21	1134.5188++	2	1134.52	YTDAPSFSDIPNPIGSENSEK	188	208		Milk peptides only		5309620				3372341
sp|P02666|CASB_BOVIN"	EKFQSEEQQQTEDELQDKIHPFAQTQS	27	812.8799++++	4	812.88	EKFQSEEQQQTEDELQDKIHPFAQTQS	46	72		Milk peptides only		5310184			2368700					3895315
sp|P80025|PERL_BOVIN"	TAIRNGQVWEESLKRL	16	634.0182+++ 475.7654++++	3 4	634.018158 475.765437	TAIRNGQVWEESLKRL	83	98		Milk peptides only	5266636	5310298	6790015				8627339	6336276	3913088	6135887
sp|P02663|CASA2_BOVIN"	QEKNMAINPSKENLCSTFC	19	1078.4765++	2	1078.48	Q[-17]EKNM[+16]AINPSKENLCSTFC	37	55	1O 1G	Milk peptides only	19658298	5310453	19066816		9012582		11985045	5650194	14554098	7943518
sp|P02666|CASB_BOVIN"	SWMHQPHQPLPPTVMFPPQSVLSLSQS	27	1024.8405+++	3	1024.84	SWM[+16]HQPHQPLPPTVMFPPQSVLSLSQS	157	183	1O	Milk peptides only		5312078			4278737					2524656
sp|P02662|CASA1_BOVIN"	LGYLEQLLRLK	11	449.2782+++	3	449.278	LGYLEQLLRLK	107	117		Milk peptides only		5320132					2103390	3234186
sp|P02663|CASA2_BOVIN"	RNAVPITPTLNREQLSTSEENSK	23	915.4266+++	3	915.427	RNAVPITPTLNREQLS[+80]T[+80]SEENSK	129	151	2P	Milk peptides only	6510123	5333334	12533450	4701523	5036811	4985292	4275959	4988599	7311714	6444500
sp|P02662|CASA1_BOVIN"	APFPEVFGKEKVN	13	731.3905++ 487.9294+++	2 3	731.390459 487.929398	APFPEVFGKEKVN	41	53		Milk peptides only	4005549	5334848	5019680	3763454	143488924	6102160	3280813	3028294	3596378	4028395
sp|P02668|CASK_BOVIN"	EVIESPPEINTVQ	13	727.8723++	2	727.872	EVIESPPEINTVQ	172	184		Milk peptides only		5337506		4758706	6229906	44446388			2490371
sp|P02666|CASB_BOVIN"	KKIEKFQSEEQQQTEDELQD	20	854.0532+++	3	854.053	KKIEKFQS[+80]EEQQQTEDELQD	43	62	1P	Milk peptides only	4789439	5348598	7108630		10265796	5237662	7654203	3713606	3184199	6361676
sp|Q76LV1|HS90B_BOVIN"	KDDEEKPKI	9	551.2930++ 367.8644+++	2 3	551.292953 367.864394	KDDEEKPKI	242	250		Milk peptides only	9086104	5351102	10919159		4785734		8765616	5671809	7944122	5458475
sp|P02668|CASK_BOVIN"	TIASGEPTSTPTTEAVESTVATLEDSPEVIESPPE	35	1217.8906+++	3	1217.89	TIASGEPTSTPTTEAVESTVATLEDS[+80]PEVIESPPE	145	179	1P	Milk peptides only		5355488							2201813	4751282
sp|P02663|CASA2_BOVIN"	QEKNMAINPSKENLCSTFCKEVV	23	871.0782+++	3	871.078	Q[-17]EKNM[+16]AINPSKENLCSTFCKEVV	37	59	1O 1G	Milk peptides only	11930717	5358292	10263081		6687213		9664804	8550840	8566863	4775327
sp|P02666|CASB_BOVIN"	SLTLTDVENLHLPLP	15	831.4591++	2	831.459	SLTLTDVENLHLPLP	139	153		Milk peptides only	2442483	5364647	2078879		2759101		2571686	4948278	4227554	5320394
sp|P02666|CASB_BOVIN"	QSEEQQQTEDELQDK	15	909.3872++	2	909.387	Q[-17]SEEQQQTEDELQDK	49	63	1G	Milk peptides only		5364649			24270152
sp|P02663|CASA2_BOVIN"	LYQGPIVLNPWDQV	14	821.4354++	2	821.435	LYQGPIVLNPWDQV	114	127		Milk peptides only	4092266	5364787	3862452		3310057		7416454	6404702	4407848	6063449
sp|P02662|CASA1_BOVIN"	QKEDVPSERYLGY	13	783.8754++	2	783.875	Q[-17]KEDVPSERYLGY	97	109	1G	Milk peptides only	7318867	5399237	5852697		18537064		4800325	3254580	4308063	8810390
sp|P02662|CASA1_BOVIN"	QEVLNENLLRF	11	687.8724++	2	687.872	QEVLNENLLRF	28	38		Milk peptides only		5403070			3678452					2059426
sp|P81265|PIGR_BOVIN"	AGEIQNKALLDPSF	14	751.8961++	2	751.896	AGEIQNKALLDPSF	587	600		Milk peptides only	5862851	5406073	7380558				7005089	7151055	4611388	9957021
sp|P18892|BT1A1_BOVIN"	REKVSPAVFVSREGQEQEGEEMAEYR	26	764.8649++++ "612.0934, +5"	4 5	764.864908 612.093382	REKVSPAVFVSREGQEQEGEEM[+16]AEYR	67	92	1O	Milk peptides only		5435306			10499186
sp|P02666|CASB_BOVIN"	EKFQSEEQQQTEDELQDK	18	747.0047+++	3	747.005	EKFQSEEQQQTEDELQDK	46	63		Milk peptides only		5436078			2563085					3309761
sp|P02666|CASB_BOVIN"	KEMPFPKYPVEPF	13	542.2742+++	3	542.274	KEM[+16]PFPKYPVEPF	122	134	1O	Milk peptides only		5436430
sp|P81265|PIGR_BOVIN"	PGRPTGYSGSSKALVSTLVPL	21	696.3880+++	3	696.388	PGRPTGYSGSSKALVSTLVPL	619	639		Milk peptides only	13197763	5438937	7478722		15132326		7814091	6311085	10591317	3958127
sp|P02662|CASA1_BOVIN"	VPLGTQYTDAPSFSDIPNPIGSENSEKTTMP	31	1103.8538+++	3	1103.85	VPLGTQYTDAPSFSDIPNPIGSENSEKTTM[+16]P	182	212	1O	Milk peptides only		5442289			7735471			2404220
sp|P02662|CASA1_BOVIN"	SFSDIPNPIGSENSEKTTMPLW	22	1225.5808++ 817.3897+++	2 3	1225.580847 817.389657	SFSDIPNPIGSENSEKTTMPLW	193	214		Milk peptides only	21864594	5447331	33158480		19787136	130233504	16020281	18511346	14336569	15899757
sp|P18892|BT1A1_BOVIN"	IPLSPMGEDSASGDIETLH	19	984.9646++	2	984.965	IPLSPMGEDSASGDIETLH	495	513		Milk peptides only	3353207	5467250	8072942		5077435	3675287	2348464	3265095	2373022	6734474
sp|P02666|CASB_BOVIN"	KVLPVPQK	8	454.8000++	2	454.8	KVLPVPQK	184	191		Milk peptides only		5468566			2368843
sp|P02662|CASA1_BOVIN"	VPQLEIVPNSAEERLHSMKEGIHAQQ	26	1007.4935+++ 755.8719++++	3 4	1007.4935 755.871944	VPQLEIVPNS[+80]AEERLHSMKEGIHAQQ	121	146	1P	Milk peptides only	13987266	5469981	12874798		3090112		4124699	3802043	4796503	7304572
sp|P02666|CASB_BOVIN"	PQKAVPYPQRDMPIQAFLLYQEPVLGPVR	29	838.4575++++	4	838.458	PQKAVPYPQRDMPIQAFLLYQEPVLGPVR	189	217		Milk peptides only	7170240	5476922	4569964	3185084	4196569		3203970	7321542	3884486	4301804
sp|P02662|CASA1_BOVIN"	APSFSDIPNPIGSENSE	17	880.9023++	2	880.902	APSFSDIPNPIGSENSE	191	207		Milk peptides only		5483845		138024096	3012950	237456688	2694284	2172740	3395649	18004468
sp|P02666|CASB_BOVIN"	VSKVKEAMAPKHK	13	734.9189++ 490.2817+++ 367.9631++++	2 3 4	734.918861 490.281666 367.963068	VSKVKEAM[+16]APKHK	110	122	1O	Milk peptides only	3115685	5492753	4476732	68370872		49956554	14012074	18705323	8576750
sp|P80195|GLCM1_BOVIN"	DASAQFIR	8	454.2352++	2	454.235	DASAQFIR	35	42		Milk peptides only		5493824		4847567		9698131				4553726
sp|P02666|CASB_BOVIN"	QSEEQQQTEDELQDKIHPFAQTQ	23	914.0826+++	3	914.083	Q[-17]SEEQQQTEDELQDKIHPFAQTQ	49	71	1G	Milk peptides only		5513205
sp|P02662|CASA1_BOVIN"	RPKHPIKH	8	506.8118++ 338.2103+++	2 3	506.811785 338.210282	RPKHPIKH	16	23		Milk peptides only	4069167	5524591	7619001	3066955	6102860	62073048	12927138	4177918	4491817	6889909
sp|P80195|GLCM1_BOVIN"	HAFEVVKT	8	465.7558++	2	465.756	HAFEVVKT	146	153		Milk peptides only	6985243	5530115	9653577				5515618	8919163	5355745	5026683
sp|P02662|CASA1_BOVIN"	EGIHAQQKEPMIGVNQELAYFYPELF	26	1023.1672+++	3	1023.17	EGIHAQQKEPM[+16]IGVNQELAYFYPELF	140	165	1O	Milk peptides only	10401740	5537381	4432103				3276797	3559640	5052049
sp|P80195|GLCM1_BOVIN"	NKPEDETHLE	10	606.2806++ 404.5228+++	2 3	606.280574 404.522808	NKPEDETHLE	21	30		Milk peptides only		5539082	3539931	9976131		10330344				5606812
sp|P02668|CASK_BOVIN"	LINNQFLPYPYYAKPAAVR	19	746.7405+++	3	746.741	LINNQFLPYPYYAKPAAVR	71	89		Milk peptides only		5540363			12995435		2876104
sp|P02666|CASB_BOVIN"	SQSKVLPVPQKAVPYPQRDMPIQA	24	898.4863+++ 674.1165++++	3 4	898.486295 674.11654	SQSKVLPVPQKAVPYPQRDM[+16]PIQA	181	204	1O	Milk peptides only	3234134	5572755	2653663	4918110	11369735	6588045	3167418	2371185		2823563
sp|P02666|CASB_BOVIN"	SQSKVLPVPQ	10	1082.6204+ 541.8139++	1 2	1082.620435 541.813856	SQSKVLPVPQ	181	190		Milk peptides only		5575572	3121517	32947586	20837006	87182067				3174889
sp|P02666|CASB_BOVIN"	PPLTQTPVVVPPFLQPEVMGVSKV	24	1288.2138++ 859.1450+++	2 3	1288.213843 859.144987	PPLTQTPVVVPPFLQPEVM[+16]GVSKV	90	113	1O	Milk peptides only		5576415		2694661		5175990
tr|A7E348|A7E348_BOVIN"	GGEDGGKPLNPPAATAFPQEPHSGSPAAAV	30	969.7818+++	3	969.782	GGEDGGKPLNPPAAT[+80]AFPQEPHSGSPAAAV	254	283	1P	Milk peptides only	6543578	5582312	6767586	2769337	3620786	3107715	12239296	5305314	8350937	4330204
sp|P02662|CASA1_BOVIN"	QGLPQEVLNEN	11	612.2988++	2	612.299	Q[-17]GLPQEVLNEN	24	34	1G	Milk peptides only		5598758
sp|P02666|CASB_BOVIN"	QKAVPYPQRDMPIQAFL	17	1001.0168++ 667.6803+++	2 3	1001.01676 667.680266	Q[-17]KAVPYPQRDM[+16]PIQAFL	190	206	1O 1G	Milk peptides only	11769140	5605001	7122189		5838141		10648039	9740256	11738411	14562078
sp|P02666|CASB_BOVIN"	DELQDKIHPFAQTQ	14	835.4127++ 557.2775+++	2 3	835.412651 557.277526	DELQDKIHPFAQTQ	58	71		Milk peptides only		5615171		28301006		18632921				4886042
sp|P02666|CASB_BOVIN"	MPFPKYPVEPFTESQ	15	898.9318++	2	898.932	MPFPKYPVEPFTESQ	124	138		Milk peptides only		5629652	2488520		11820557		5391850		2343375	2223449
sp|P02662|CASA1_BOVIN"	EGIHAQQKEPMIGVNQELAYFYPEL	25	968.1409+++	3	968.141	E[-18]GIHAQQKEPM[+16]IGVNQELAYFYPEL	140	164	1O 1DH	Milk peptides only		5644795
sp|P02663|CASA2_BOVIN"	LTEEEKNRLNFLKKISQRYQ	20	846.4660+++ 635.1013++++	3 4	846.466 635.101319	LTEEEKNRLNFLKKISQRYQ	168	187		Milk peptides only	9265138	5645534	9655180	3677065	6520510	11657695	9205455	12140141	9525827	2226472
sp|P02662|CASA1_BOVIN"	VNELSKDIGSESTEDQAMEDIKQM	24	953.0567+++	3	953.057	VNELSKDIGS[+80]ES[+80]TEDQAMEDIKQM	52	75	2P	Milk peptides only		5646420
sp|P02663|CASA2_BOVIN"	GPIVLNPWDQV	11	619.3324++	2	619.332	GPIVLNPWDQV	117	127		Milk peptides only	2502243	5654944	4884831		2820692				2996936
sp|P02666|CASB_BOVIN"	KAVPYPQRDMPIQ	13	520.2731+++	3	520.273	KAVPYPQRDM[+16]PIQ	191	203	1O	Milk peptides only		5656711		9047930		26380368
sp|P02666|CASB_BOVIN"	SKVLPVPQKAVPYPQRDMPIQAFLL	25	945.8700+++ 709.6543++++	3 4	945.869969 709.654296	SKVLPVPQKAVPYPQRDMPIQAFLL	183	207		Milk peptides only	5089781	5657729		13883762	5920499	38966087		3263642		2748252
sp|P02666|CASB_BOVIN"	KFQSEEQQQTEDELQDKIH	19	814.0270+++	3	814.027	KFQS[+80]EEQQQTEDELQDKIH	47	65	1P	Milk peptides only		5660640			4512787
sp|P81265|PIGR_BOVIN"	PSFFAKESVKDAAGGPGAPADPGRPTGYSGSSKALVSTLVPL	42	1022.5338++++ "818.2285, +5"	4 5	1022.533829 818.228518	PSFFAKESVKDAAGGPGAPADPGRPTGYSGSSKALVSTLVPL	598	639		Milk peptides only	5120654	5670058	3054954		6047845		4696575	2946007	5365542	2453780
sp|P31096|OSTP_BOVIN"	LPVKPTS	7	411.2121++	2	411.212	LPVKPT[+80]S	17	23	1P	Milk peptides only	2554096	5684242	3029942			7451235	2642331	2858534	2471161	2184055
sp|P02662|CASA1_BOVIN"	VPSERY	6	375.6927++	2	375.693	VPSERY	101	106		Milk peptides only	22587346	5688293	31809100		16646170	3547581	17784442	17497574	22856760	13929816
tr|B5B3R8|B5B3R8_BOVIN"	PIGSENSGKTTMPL	14	724.3585++	2	724.358	PIGSENSGKTTM[+16]PL	200	213	1O	Milk peptides only		5698632
sp|P02662|CASA1_BOVIN"	EKVNELSKDIGSESTEDQAMEDIK	24	899.0920+++ 674.5708++++	3 4	899.092005 674.570822	EKVNELSKDIGSESTEDQAMEDIK	50	73		Milk peptides only	9641396	5700152	8935607		7302257		6898706	3538533	5033915	11297260
sp|P02662|CASA1_BOVIN"	VNELSKDIGSESTEDQAMEDIKQ	23	909.3766+++	3	909.377	VNELSKDIGS[+80]ES[+80]TEDQAMEDIKQ	52	74	2P	Milk peptides only		5704395
sp|P02668|CASK_BOVIN"	MAIPPKKNQDKTEIPTINTIASGEPTSTPTTEAVESTVATLED	43	1136.3218++++	4	1136.32	M[+16]AIPPKKNQDKTEIPTINTIASGEPTSTPTTEAVESTVATLED	127	169	1O	Milk peptides only	6250856	5704488	4206060		12601257	5699862	7637438	4053069	7072798	4881089
sp|P02666|CASB_BOVIN"	QTEDELQDK	9	1088.4742+ 544.7408++	1 2	1088.474225 544.74075	Q[-17]TEDELQDK	55	63	1G	Milk peptides only		5714234		11466189		5457433				2488954
sp|P02662|CASA1_BOVIN"	QYTDAPSFSDIPNPIGSENSEKTTMPL	27	985.7903+++	3	985.79	QYTDAPSFSDIPNPIGSENSEKTTM[+16]PL	187	213	1O	Milk peptides only		5722845			3323333				2301506
sp|P80025|PERL_BOVIN"	AIRNGQVWEESLKRL	15	600.3356+++ 450.5035++++	3 4	600.335598 450.503518	AIRNGQVWEESLKRL	84	98		Milk peptides only	4580746	5725516	2474519				4729085	4896581	3683270	4337553
sp|P02668|CASK_BOVIN"	AVESTVATLE	10	1019.5255+ 510.2664++	1 2	1019.525532 510.266404	AVESTVATLE	159	168		Milk peptides only		5725590		122342662		52464557				11127189
sp|P02662|CASA1_BOVIN"	IPNPIGSENSE	11	1156.5481+ 578.7777++	1 2	1156.548058 578.777667	IPNPIGSENSE	197	207		Milk peptides only		5766575		75723819	4466581	52026092	2094213			5642994
sp|P02666|CASB_BOVIN"	LNVPGEIVESLSSSEESITR	20	1073.5473++ 716.0340+++	2 3	1073.54733 716.033979	LNVPGEIVESLSSSEESITR	21	40		Milk peptides only	5773671	5766734	7854816		7461360		5180957	5773102	7584422	4538617
sp|P02663|CASA2_BOVIN"	QGPIVLNPWDQVK	13	747.4092++	2	747.409	QGPIVLNPWDQVK	116	128		Milk peptides only		5768384		42351408	3398231					3550584
sp|P02666|CASB_BOVIN"	FQSEEQQQTEDELQDKIHPFAQT	23	926.0947+++	3	926.095	FQSEEQQQTEDELQDKIHPFAQT	48	70		Milk peptides only	16892706	5779408	15144702		12487457		10119232	9829959	13615160	5308193
sp|P02666|CASB_BOVIN"	SWMHQPHQPLPPT	13	524.5856+++	3	524.586	SWM[+16]HQPHQPLPPT	157	169	1O	Milk peptides only		5785501			4390149
sp|P02662|CASA1_BOVIN"	SVEQKHIQKEDVPSERYLGY	20	829.0635+++ 622.0494++++	3 4	829.063483 622.049431	S[+80]VEQKHIQKEDVPSERYLGY	90	109	1P	Milk peptides only	7288708	5789037	6460100		10198439		5768988	9240245	8840685	9237809
sp|P02668|CASK_BOVIN"	HPHPHLSF	8	324.4997+++	3	324.5	HPHPHLSF	119	126		Milk peptides only	18221636	5795717	10094227		25212016		20576988	16084262	18406716	30595968
sp|P02666|CASB_BOVIN"	KFQSEEQQQTEDELQDKIHPFAQTQ	25	1011.4793+++	3	1011.48	KFQSEEQQQTEDELQDKIHPFAQTQ	47	71		Milk peptides only		5795868			3580512			2169861
sp|P02662|CASA1_BOVIN"	QEVLNEN	7	828.3734+	1	828.373	Q[-17]EVLNEN	28	34	1G	Milk peptides only	11673414	5799433	9730569		4793164			8013034	3635060
sp|P02663|CASA2_BOVIN"	KNTMEHVSSSEESIISQETYKQE	23	900.7483+++ 675.8131++++	3 4	900.748349 675.813081	KNTM[+16]EHVSSSEESIISQETYKQE	16	38	1O	Milk peptides only	42484674	5801669	49724314		7282216		15944162	27421112	37246018	17447300
sp|P02666|CASB_BOVIN"	RELEELNVPGEIVESLSSSE	20	1108.5501++	2	1108.55	RELEELNVPGEIVESLSSSE	16	35		Milk peptides only		5808344								11320416
sp|P18892|BT1A1_BOVIN"	GRVSLVEDHIAEGSVAVR	18	632.0096+++ 474.2590++++	3 4	632.009551 474.258982	GRVSLVEDHIAEGSVAVR	93	110		Milk peptides only	25750308	5819078	49657442		3590198		20892873	18130008	22261114	10133361
sp|P02662|CASA1_BOVIN"	LPQEVLNENLLRF	13	792.9408++ 528.9630+++	2 3	792.940847 528.96299	LPQEVLNENLLRF	26	38		Milk peptides only	12991776	5827082	17250996		32925284		42115860	9893676	17407030	18054257
sp|P02663|CASA2_BOVIN"	TVDMESTEVFTK	12	701.8240++	2	701.824	TVDM[+16]ESTEVFTK	153	164	1O	Milk peptides only	17028672	5839461	20341364		4780874		17376252	17575106	16457812	8422899
sp|P02666|CASB_BOVIN"	SKVLPVPQKAVPYP	14	761.9532++	2	761.953	SKVLPVPQKAVPYP	183	196		Milk peptides only		5840463
sp|P02662|CASA1_BOVIN"	QKEPMIGVNQEL	12	701.3558++	2	701.356	QKEPM[+16]IGVNQEL	146	157	1O	Milk peptides only	10564399	5846239		132435800	7125064			5709646	3433035	5189668
sp|P18892|BT1A1_BOVIN"	LVEDHIAEGSVAVR	14	747.8992++ 498.9352+++	2 3	747.899179 498.935212	LVEDHIAEGSVAVR	97	110		Milk peptides only	6786329	5854032	6942934		8687311		5178514	5957291	7098387	3647856
sp|P02666|CASB_BOVIN"	VLSLSQSKVLPVPQKAVPYPQRDMPIQ	27	1012.2301+++ 759.4244++++	3 4	1012.230114 759.424404	VLSLSQSKVLPVPQKAVPYPQRDM[+16]PIQ	177	203	1O	Milk peptides only	10320344	5854367	7204275		9334354		16311490	15679012	13106466	10197424
sp|P02662|CASA1_BOVIN"	YVPLGTQYTDAPSFSDIPNPIGSENSEK	28	1009.4804+++	3	1009.48	YVPLGTQYTDAPSFSDIPNPIGSENSEK	181	208		Milk peptides only	8851196	5857031	4277977	11168801	11091495	16216407	3751095	4730609	7053365	5370305
sp|P18892|BT1A1_BOVIN"	KEIPLSPMGEDSASGDIETLHSKLIPLQPSQGVP	34	1196.2818+++ 897.4632++++	3 4	1196.281819 897.463184	KEIPLSPM[+16]GEDSASGDIETLHSKLIPLQPSQGVP	493	526	1O	Milk peptides only	14912203	5861320	13195012	6550159	11051187	5583825	20550652	11657552	13673502	10916664
tr|B5B3R8|B5B3R8_BOVIN"	SDIPNPIGSENSGKTTMPLW	20	1072.5201++ 715.3491+++	2 3	1072.520061 715.349133	SDIPNPIGSENSGKTTMPLW	195	214		Milk peptides only	10904095	5861983	7274968	4503761	24994069	11859133	4180414	4842713	5038533
sp|P02662|CASA1_BOVIN"	DVPSERYLG	9	518.2589++	2	518.259	DVPSERYLG	100	108		Milk peptides only	4518434	5866159	6267798		12385279	2563082	2417775	2044380	3144251	2066065
sp|P02666|CASB_BOVIN"	DELQDKIHPF	10	621.3117++	2	621.312	DELQDKIHPF	58	67		Milk peptides only		5866982		7147990		2899316
sp|P02662|CASA1_BOVIN"	SDIPNPIGSEN	11	571.7698++	2	571.77	SDIPNPIGSEN	195	205		Milk peptides only		5868288	12923182	2179007	6765479			3474183		2677915
sp|P02666|CASB_BOVIN"	SLPQNIPPLTQTPVVVPPFLQPEVMGVSKVKEAMAPK	37	992.5504++++	4	992.55	SLPQNIPPLTQTPVVVPPFLQPEVMGVSKVKEAMAPK	84	120		Milk peptides only	4622792	5876787	2972926		3715987			2486373
sp|P02668|CASK_BOVIN"	DSPEVIESPPEINTVQVTSTAV	22	1156.5788++ 771.3883+++	2 3	1156.578827 771.38831	DSPEVIESPPEINTVQVTSTAV	169	190		Milk peptides only	3332635	5892914	4177268	2096122	4593874		4419903	3446382	6265721	10622913
sp|P02666|CASB_BOVIN"	LNVPGEIVESLSSSEESITRIN	22	1267.0772++ 845.0539+++ 845.0539+++	2 3 3	1267.077157 845.053863 845.053863	LNVPGEIVES[+80]LS[+80]SSEESITRIN LNVPGEIVESLS[+80]S[+80]SEESITRIN	21	42	2P	Milk peptides only	13597436	5896584	14324486		14912465		9821727	10349840	21717154	17432569
sp|P02662|CASA1_BOVIN"	GKEKVNELS	9	502.2746++	2	502.275	GKEKVNELS	48	56		Milk peptides only		5901546		8897521		2655566
sp|P02666|CASB_BOVIN"	KAVPYPQRDMPIQA	14	538.6205+++	3	538.62	KAVPYPQRDMPIQA	191	204		Milk peptides only		5915161				2353884
sp|P80195|GLCM1_BOVIN"	NKPEDETHLEAQPTDASA	18	976.9452++ 651.6326+++	2 3	976.94524 651.632586	NKPEDETHLEAQPTDASA	21	38		Milk peptides only		5915920			9319366		2052437	2440792		5368395
sp|P02666|CASB_BOVIN"	EPVLGPVRGPFPI	13	689.3981++	2	689.398	EPVLGPVRGPFPI	210	222		Milk peptides only	6765528	5918263	5432997		12376065		5509985	4265973	5357958	4111097
sp|P02666|CASB_BOVIN"	LLQSWMHQPHQPLPPTVMFPPQSVLSLSQS	30	1148.2477+++ 861.4376++++	3 4	1148.247727 861.437615	LLQSWM[+16]HQPHQPLPPTVM[+16]FPPQSVLSLSQS	154	183	2O	Milk peptides only	16226981	5941481	8694318		4587048	3402826	11452696	5878940	13202339	5045602
sp|P02662|CASA1_BOVIN"	KEDVPSERYLGYL	13	523.6034+++	3	523.603	KEDVPSERYLGYL	98	110		Milk peptides only		5943953		14871505
sp|P02662|CASA1_BOVIN"	LEIVPNSAEERLHS	14	837.3984++	2	837.398	LEIVPNS[+80]AEERLHS	124	137	1P	Milk peptides only	5173470	5945315	13023142	2478571			7656105	24499304	6021856	4311377
sp|P02668|CASK_BOVIN"	QDKTEIPTINTIASGEPTSTPTTE	24	871.0723+++	3	871.072	QDKTEIPTINTIAS[+80]GEPTSTPTTE	135	158	1P	Milk peptides only	7678531	5950297	9023998	6898464			9253570	2792324		8712936
sp|P02666|CASB_BOVIN"	LTDVENLHLPLPLLQS	16	901.5066++	2	901.507	LTDVENLHLPLPLLQS	142	157		Milk peptides only		5950401			2386457					4727560
sp|P02666|CASB_BOVIN"	LNVPGEIVESLSSSEESITR	20	1153.5137++ 769.3449+++	2 3	1153.513661 769.344866	LNVPGEIVES[+80]LS[+80]SSEESITR	21	40	2P	Milk peptides only	4479947	5955528	4498996		12433028		2738496	4376699	4392481	4495872
tr|B5B3R8|B5B3R8_BOVIN"	TDAPSFSDIPNPIGSENSGKTTMPL	25	1296.6103++ 864.7426+++	2 3	1296.610333 864.742647	TDAPSFSDIPNPIGSENSGKTTM[+16]PL	189	213	1O	Milk peptides only		5958809
sp|P02666|CASB_BOVIN"	SWMHQPHQPLPPTVMFPPQSV	21	825.0646+++	3	825.065	SWM[+16]HQPHQPLPPTVM[+16]FPPQSV	157	177	2O	Milk peptides only	2185812	5964068		2882699	6455825		2442203	5388470		3891124
sp|P02663|CASA2_BOVIN"	KNTMEHVSSSEESIISQETYKQEK	24	964.7705+++ 723.8297++++	3 4	964.770476 723.829676	KNTMEHVSSSEESIIS[+80]QETYKQEK	16	39	1P	Milk peptides only	18522962	5966484	18212435		8851153		12863337	14693524	11404455	30925625
sp|P02662|CASA1_BOVIN"	QGLPQEVLNENLLRF	15	876.9676++	2	876.968	Q[-17]GLPQEVLNENLLRF	24	38	1G	Milk peptides only		5972787			3976622		4195447			4441799
sp|P02662|CASA1_BOVIN"	QKEPMIGVNQELAY	14	809.8927++	2	809.893	Q[-17]KEPM[+16]IGVNQELAY	146	159	1O 1G	Milk peptides only	9525618	5980014	16501999	36601512		10590254	5142272	6322976	4036631	6809145
sp|P02666|CASB_BOVIN"	IVESLSSSEESITR	14	768.8912++	2	768.891	IVESLSSSEESITR	27	40		Milk peptides only	11946138	6047718	6726453		5066551		4472134	5825128	10052441	8402239
sp|P02663|CASA2_BOVIN"	VDMESTEVFTKKTK	14	574.9388+++	3	574.939	VDMES[+80]TEVFTKKTK	154	167	1P	Milk peptides only	6104956	6059357	7759596	8217495		5331348	22454428	15055784	4489075	7155833
sp|P02666|CASB_BOVIN"	QTQSLVYPFPGPIPN	15	820.9196++	2	820.92	Q[-17]TQSLVYPFPGPIPN	69	83	1G	Milk peptides only	5838388	6063898	5408432		4887781		10801110	9269369	7003611	10144168
sp|P18892|BT1A1_BOVIN"	DHIAEGSVA	9	449.7169++	2	449.717	DHIAEGSVA	100	108		Milk peptides only		6091236
sp|P02662|CASA1_BOVIN"	FVAPFPEVFGKE	12	683.8557++	2	683.856	FVAPFPEVFGKE	39	50		Milk peptides only	5745153	6100464	10544765	35875508		28772436	3986266		5149136	11405415
sp|P81265|PIGR_BOVIN"	AGEIQNKALLD	11	586.3195++	2	586.32	AGEIQNKALLD	587	597		Milk peptides only	15997158	6105381	18172240	13203330	9603637	117379856	11126478	9788242	10350318	4954756
sp|P02666|CASB_BOVIN"	SEESITRIN	9	524.7671++	2	524.767	SEESITRIN	34	42		Milk peptides only	8291116	6116198	13199449		9178502		4725860	6682300	6047876	10667451
sp|P80457|XDH_BOVIN"	ELLRLK	6	377.2527++	2	377.253	E[-18]LLRLK	215	220	1DH	Milk peptides only	3152939	6136196		18984240	12984362	13785833	9000652	8878419	6061898	5332817
sp|P80195|GLCM1_BOVIN"	KPEDETHLEAQPTDASAQFIRN	22	833.0700+++ 625.0543++++	3 4	833.069974 625.0543	KPEDETHLEAQPTDASAQFIRN	22	43		Milk peptides only		6147979			6696943
sp|P02663|CASA2_BOVIN"	KNTMEHVSSSEESIISQETYKQEK	24	743.8213++++	4	743.821	KNTMEHVSS[+80]S[+80]EESIISQETYKQEK	16	39	2P	Milk peptides only	4855951	6154747	14217617		5523672		2838734	4848372	4610436	16577766
sp|P02666|CASB_BOVIN"	YPVEPFTESQSLT	13	749.3590++	2	749.359	YPVEPFTESQSLT	129	141		Milk peptides only		6213883			4125712
sp|P02666|CASB_BOVIN"	QSKVLPVPQKAVPYPQ	16	881.4985++ 588.0014+++	2 3	881.498529 588.001445	Q[-17]SKVLPVPQKAVPYPQ	182	197	1G	Milk peptides only	2642206	6225883	2878996	46037804	28961426	77772129	4127597	2130709	2553720	4578895
sp|P02666|CASB_BOVIN"	EMPFPKYPVEPF	12	731.8574++	2	731.857	E[-18]MPFPKYPVEPF	123	134	1DH	Milk peptides only		6241045
sp|P02663|CASA2_BOVIN"	SKKTVDMESTEVFTK	15	905.4206++ 603.9495+++	2 3	905.420643 603.94952	SKKTVDMES[+80]TEVFTK	150	164	1P	Milk peptides only	9382227	6246676	11167274	12751448	3442786	25376969	5554120	8072130	4627935	11071922
sp|P80195|GLCM1_BOVIN"	ILNKPEDETHLEAQPTDASAQFIRNLQISNEDLSKEP	37	1088.5096++++	4	1088.51	ILNKPEDETHLEAQPT[+80]DAS[+80]AQFIRNLQISNEDLSKEP	19	55	2P	Milk peptides only	7259988	6269359	9175620		7055570	4686963	9406444	10199590	6830859	3820665
sp|P02663|CASA2_BOVIN"	ALPQYLKTVYQHQ	13	794.9277++ 530.2876+++	2 3	794.92774 530.287585	ALPQYLKTVYQHQ	190	202		Milk peptides only	27432928	6275416	33466490	2258499		9242786	14479997	9460226	23454162	14263091
sp|P80195|GLCM1_BOVIN"	QPQSQNPKLPLS	12	660.3513++	2	660.351	Q[-17]PQSQNPKLPLS	75	86	1G	Milk peptides only	5801119	6285311	6935080	2414830	15511156		11032606	6507305	6104129	5091907
sp|P02754|LACB_BOVIN"	TQTMKGLDIQK	11	426.8956+++	3	426.896	TQTM[+16]KGLDIQK	20	30	1O	Milk peptides only		6314309
tr|E1BIQ2|E1BIQ2_BOVIN"	LESVPPPPP	9	466.7580++	2	466.758	LESVPPPPP	24	32		Milk peptides only	6366825	6316634	8301748	4581873	6318024	3646888	5071400	4568476	6346026
sp|P02666|CASB_BOVIN"	LLQSWMH	7	465.7287++	2	465.729	LLQSWM[+16]H	154	160	1O	Milk peptides only	39002876	6317026	29289444				27117960	19098700	39011644	21376472
sp|P02662|CASA1_BOVIN"	APSFSDIPNPIGSENSEK	18	944.9498++ 630.3023+++	2 3	944.949794 630.302288	APSFSDIPNPIGSENSEK	191	208		Milk peptides only	10645296	6340190	14225685	91305796	3246547	532399000	13772098	14166070	8841669	9855477
sp|P02662|CASA1_BOVIN"	YTDAPSFSDIPNPIGSENSEKTTMPL	26	1414.1526++ 943.1041+++	2 3	1414.152562 943.104133	YTDAPSFSDIPNPIGSENSEKTTM[+16]PL	188	213	1O	Milk peptides only	2680742	6346366		3936471	2455878		2586337		2484108
sp|P02666|CASB_BOVIN"	VENLHLPLP	9	516.2978++	2	516.298	VENLHLPLP	145	153		Milk peptides only	5395247	6360748	4335129		13411458		4376503	4591953	6003868	4455914
sp|P02666|CASB_BOVIN"	SLPQNIPPLTQTPVVVPPFLQPEVMGVSKVK	31	1113.9631+++ 835.7242++++	3 4	1113.963145 835.724178	SLPQNIPPLTQTPVVVPPFLQPEVMGVSKVK	84	114		Milk peptides only	5055097	6367957	3908271		4535500		2521182	4049008		2369159
sp|P02668|CASK_BOVIN"	NQFLPYPYYAKPAA	14	821.9168++	2	821.917	NQFLPYPYYAKPAA	74	87		Milk peptides only	16524722	6371293	17915518		7884124	7568815	13011130	16421444	15423712	10301132
sp|P02668|CASK_BOVIN"	YYQQKPVA	8	498.7611++	2	498.761	YYQQKPVA	63	70		Milk peptides only	12939250	6389197	15400424	5050990		5566047	13168075	19210024	13776903	12284465
sp|P02666|CASB_BOVIN"	SLSQSKVLPVPQKAVPYPQRDMPIQA	26	965.1917+++ 724.1456++++	3 4	965.191659 724.145563	SLSQSKVLPVPQKAVPYPQRDM[+16]PIQA	179	204	1O	Milk peptides only	13960668	6401032	8574727	7614529	11258257	9078915	16145270	5111565	20309169	9946923
sp|P02666|CASB_BOVIN"	GVSKVKEAMAPK	12	630.8527++ 420.9042+++	2 3	630.852655 420.904195	GVSKVKEAM[+16]APK	109	120	1O	Milk peptides only	3376971	6419257	3246903	26813167	9252165	13110590	4619005	4615180	4483992	5926932
sp|P81265|PIGR_BOVIN"	AGEIQNKALLDPSFFAKESVKDAAGGPGAPADPGRPTGYSGSS	43	1055.2739++++ "844.4206, +5"	4 5	1055.273909 844.420582	AGEIQNKALLDPSFFAKESVKDAAGGPGAPADPGRPTGYSGSS	587	629		Milk peptides only	16509950	6437957	12928387	3021132	14620503	2211074	13697372	14278261	14614023	8593613
sp|P02668|CASK_BOVIN"	QAQPTTMARHPHPHLS	16	603.2934+++ 452.7219++++	3 4	603.293405 452.721872	Q[-17]AQPTTM[+16]ARHPHPHLS	110	125	1O 1G	Milk peptides only	2293349	6451514			4283827	9357437	8741560	3205426	3061204	6048323
sp|P02662|CASA1_BOVIN"	KHIQKEDVPS	10	590.8197++ 394.2155+++	2 3	590.819669 394.215538	KHIQKEDVPS	94	103		Milk peptides only		6459275		6853123		2879550
sp|P02662|CASA1_BOVIN"	QYTDAPSFSDIPNPIGSENSEKTTMPL	27	974.7832+++	3	974.783	Q[-17]YTDAPSFSDIPNPIGSENSEKTTMPL	187	213	1G	Milk peptides only		6482806			5230527
sp|P80195|GLCM1_BOVIN"	ILNKPEDETHLEAQPTDASAQFIRNLQISNEDLSKEPSI	39	1138.5387++++	4	1138.54	ILNKPEDETHLEAQPTDAS[+80]AQFIRNLQIS[+80]NEDLSKEPSI	19	57	2P	Milk peptides only	2966257	6503968	4113642		4606339	3960439	3645892	3384536	6567382	8497412
sp|P02662|CASA1_BOVIN"	EDVPSERYL	9	554.2695++	2	554.269	EDVPSERYL	99	107		Milk peptides only	8196191	6505218	8808758		7558341				3342093
sp|P02754|LACB_BOVIN"	DEALEKFDKALKALPMH	17	652.6802+++ 489.7619++++	3 4	652.680154 489.761935	DEALEKFDKALKALPMH	146	162		Milk peptides only	4983917	6505223	9608083		8553525		5251329	4405072	3866369	7435331
sp|P02662|CASA1_BOVIN"	APFPEVFGK	9	496.2660++	2	496.266	APFPEVFGK	41	49		Milk peptides only	18989736	6508453	14473329		77356864		23430418	21418152	10420170	13966572
sp|P02666|CASB_BOVIN"	NIPPLTQTPVVVPPFLQPEVMGVS	24	1288.1957++ 859.1329+++	2 3	1288.19565 859.132859	NIPPLTQTPVVVPPFLQPEVM[+16]GVS	88	111	1O	Milk peptides only		6511937		3153315		5782396
sp|P02662|CASA1_BOVIN"	VPQLEIVPNSAEERLHSM	18	1025.0253++ 683.6860+++	2 3	1025.025314 683.685968	VPQLEIVPNSAEERLHSM	121	138		Milk peptides only	18718455	6512020	21951737		40970640			12308454	7877484	8675531
sp|P02668|CASK_BOVIN"	FMAIPPKKNQDKTEIPTINTIASGEPTSTPTTEAVE	36	964.9936++++	4	964.994	FMAIPPKKNQDKTEIPTINTIASGEPTSTPTTEAVE	126	161		Milk peptides only		6512444								6976689
sp|P02666|CASB_BOVIN"	LNVPGEIVES	10	528.7822++	2	528.782	LNVPGEIVES	21	30		Milk peptides only	11584553	6517823	4601348				9247802	9504460	8367711	5359993
sp|P02663|CASA2_BOVIN"	VLNPWDQVK	9	549.8007++	2	549.801	VLNPWDQVK	120	128		Milk peptides only	8941953	6518912	5401202				5904328	7840355	8673322	4833631
sp|P02662|CASA1_BOVIN"	EIVPNSAEERLH	12	737.3403++ 491.8960+++	2 3	737.340313 491.895967	EIVPNS[+80]AEERLH	125	136	1P	Milk peptides only	2340459	6551496		13618308	12460309	5801742
sp|P02666|CASB_BOVIN"	VMGVSKV	7	368.2071++	2	368.207	VM[+16]GVSKV	107	113	1O	Milk peptides only		6556786		17428068		28086270				8948972
sp|P02662|CASA1_BOVIN"	YVPLGTQYTDAPSFSDIPNPIGSENSEKTTMPLW	34	1252.5977+++ 939.7001++++	3 4	1252.597696 939.700091	YVPLGTQYTDAPSFSDIPNPIGSENSEKTTMPLW	181	214		Milk peptides only	9001915	6559925	7312626		2820286		2480190	3529179	6193526	4123497
sp|P02666|CASB_BOVIN"	AVPYPQRDMPIQAFL	15	873.4558++	2	873.456	AVPYPQRDMPIQAFL	192	206		Milk peptides only	4316536	6570342	5840580	52687576		7449550	6499497	6942490	3054116	4964917
sp|P02666|CASB_BOVIN"	SKVKEAMAPK	10	544.8103++ 363.5426+++	2 3	544.810259 363.542598	SKVKEAMAPK	111	120		Milk peptides only	4718794	6580061	7343731		6106573		3013267	6025636	4013480	8220027
sp|P02668|CASK_BOVIN"	VIESPPEIN	9	997.5201+ 499.2637++	1 2	997.520053 499.263664	VIESPPEIN	173	181		Milk peptides only		6583879		1527514368		309391568				6810721
sp|P02663|CASA2_BOVIN"	IPYVRYL	7	923.5349+ 462.2711++	1 2	923.534915 462.271095	IPYVRYL	216	222		Milk peptides only	362170624	6610913	377453860	2127234	6713370		312048190	241607384	321899164	197680125
sp|P02666|CASB_BOVIN"	LLQSWMHQPHQPLPPTVMFPPQSV	24	943.1401+++	3	943.14	LLQSWM[+16]HQPHQPLPPTVM[+16]FPPQSV	154	177	2O	Milk peptides only	15137414	6624836	13827144		3881112		17329618	14775989	35963856	8763198
sp|P02668|CASK_BOVIN"	ASGEPTSTPTTEAVEST	17	832.8785++	2	832.879	ASGEPTSTPTTEAVEST	147	163		Milk peptides only		6630950
sp|P02666|CASB_BOVIN"	IEKFQSEEQQQ	11	737.3165++	2	737.317	IEKFQS[+80]EEQQQ	45	55	1P	Milk peptides only		6632926					2454240
sp|P02662|CASA1_BOVIN"	PSFSDIPNPIGSENSEKTTMPLW	23	1282.1047++ 855.0722+++	2 3	1282.104686 855.072216	PSFSDIPNPIGSENSEKTTM[+16]PLW	192	214	1O	Milk peptides only	26565894	6634547	55324872	6799705	9918829	132161300	30589101	21804350	23243284	12209099
sp|P02662|CASA1_BOVIN"	EKVNELSKDIGSESTEDQAMEDIK	24	979.0583+++	3	979.058	EKVNELS[+80]KDIGS[+80]ES[+80]TEDQAMEDIK	50	73	3P	Milk peptides only	16865716	6672283	17586348		9664958		5020369	8117711	7703865	15009643
sp|P02663|CASA2_BOVIN"	KITVDDKH	8	319.1784+++	3	319.178	KITVDDKH	85	92		Milk peptides only		6676211
sp|P02662|CASA1_BOVIN"	PIKHQGLPQEV	11	415.9032+++	3	415.903	PIKHQGLPQEV	20	30		Milk peptides only		6676268
sp|P02666|CASB_BOVIN"	RELEELNVPGEIVESLSSSEESITRIN	27	1037.1694+++	3	1037.17	RELEELNVPGEIVES[+80]LSSSEESITRIN	16	42	1P	Milk peptides only	11586895	6676692	7912510		6528448	3767724	8025962	7200880	17464908	7528990
sp|P02662|CASA1_BOVIN"	IQKEDVPSERYLGY	14	848.9307++ 566.2895+++	2 3	848.930676 566.289543	IQKEDVPSERYLGY	96	109		Milk peptides only	11722375	6687467	11614574				25567820	5054936	4430796	4037570
sp|P02666|CASB_BOVIN"	VKEAMAPK	8	437.2468++	2	437.247	VKEAMAPK	113	120		Milk peptides only	2302836	6697683	2786623							2102094
sp|P02663|CASA2_BOVIN"	SKKTVDMESTEVFTKK	16	646.6478+++ 485.2377++++	3 4	646.647841 485.2377	SKKTVDMES[+80]TEVFTKK	150	165	1P	Milk peptides only	3645550	6698881	5816260	22754027	2091382	45916780	5772410	7956305		2923125
sp|P02662|CASA1_BOVIN"	KVPQLEIVPNSAEE	14	776.9145++	2	776.914	KVPQLEIVPNSAEE	120	133		Milk peptides only		6707698				23822788
sp|P02662|CASA1_BOVIN"	EGIHAQQKEPMIGVNQELAY	20	752.3757+++	3	752.376	EGIHAQQKEPMIGVNQELAY	140	159		Milk peptides only	4611690	6709385	3312219		4826459	2279849		2155665	4146417	3699786
sp|P81265|PIGR_BOVIN"	AAPAGAAIQ	9	769.4203+ 385.2138++	1 2	769.420279 385.213777	AAPAGAAIQ	576	584		Milk peptides only	24859950	6714843	44524973				21699284	23403506	22377663	14355125
sp|P02662|CASA1_BOVIN"	LKKYKVPQLEIVPN	14	557.0064+++	3	557.006	LKKYKVPQLEIVPN	116	129		Milk peptides only	2230320	6716195	3491253				2580632	2110825	2170935	3504909
sp|P02662|CASA1_BOVIN"	YTDAPSFSDIPNPIGSENSEKTTMPLW	27	1507.1922++ 1005.1306+++	2 3	1507.192218 1005.130571	YTDAPSFSDIPNPIGSENSEKTTM[+16]PLW	188	214	1O	Milk peptides only	19436641	6722643	26496003		15731242	4943093	24860047	21343671	19408851	14853848
sp|P02662|CASA1_BOVIN"	EGIHAQQKEPMIGVNQELAYFYPE	24	936.4497+++	3	936.45	EGIHAQQKEPM[+16]IGVNQELAYFYPE	140	163	1O	Milk peptides only	5141795	6725912	4274787	4317688	3252207	2931518	2828498	2201963	4070419	6040436
sp|P02663|CASA2_BOVIN"	NAVPITPTLNREQLSTSEEN	20	1147.0390++	2	1147.04	NAVPITPTLNREQLS[+80]TSEEN	130	149	1P	Milk peptides only	22319264	6729332	7539126	7447721	6529860	6694729	8185365	3300100	10682487	6297534
sp|P02666|CASB_BOVIN"	KKIEKFQSEEQQQTEDELQDKIHPF	25	796.3815++++	4	796.381	KKIEKFQS[+80]EEQQQTEDELQDKIHPF	43	67	1P	Milk peptides only		6729682			5516085			2176081	3810625	2600074
sp|P02666|CASB_BOVIN"	HQPHQPLPPTV	11	625.8357++ 417.5595+++	2 3	625.835654 417.559528	HQPHQPLPPTV	160	170		Milk peptides only		6731642			3592359
sp|P02663|CASA2_BOVIN"	MEHVSSSEESIISQETYKQEK	21	823.7198+++ 618.0417++++	3 4	823.719842 618.041701	MEHVSSSEESIISQETYKQEK	19	39		Milk peptides only		6746269			14658959
sp|P80195|GLCM1_BOVIN"	QPQSQNPKLPLSILKEK	17	644.3702+++	3	644.37	Q[-17]PQSQNPKLPLSILKEK	75	91	1G	Milk peptides only	13373768	6750185	17582554		16274854		14239325	10419768	10699121	6423958
sp|P02662|CASA1_BOVIN"	EGIHAQQKEPMIGVNQ	16	598.9650+++	3	598.965	EGIHAQQKEPM[+16]IGVNQ	140	155	1O	Milk peptides only	6163766	6762795	8412932		12018207		3988653	4772617	5368790	3536911
sp|P02662|CASA1_BOVIN"	HIQKEDVPSERYL	13	807.4177++ 538.6142+++	2 3	807.417736 538.614249	HIQKEDVPSERYL	95	107		Milk peptides only	12440293	6766084	10146932	6273127		7153734	7024319	6095470	11603314	7512267
sp|P02666|CASB_BOVIN"	QTEDELQDKIHP	12	718.3386++	2	718.339	Q[-17]TEDELQDKIHP	55	66	1G	Milk peptides only	21959966	6766122	21669638		3927760		10775137		12474426	8639422
sp|P02662|CASA1_BOVIN"	EIVPNSAEERLHSM	14	846.3766++ 564.5868+++	2 3	846.376569 564.586805	EIVPNS[+80]AEERLHSM	125	138	1P	Milk peptides only	14940803	6786424	33950311	2663203	25660557		11273744	5717285	10836422	11964985
sp|P02666|CASB_BOVIN"	MPFPKYPVEPFTE	13	799.3840++	2	799.384	M[+16]PFPKYPVEPFTE	124	136	1O	Milk peptides only		6786742			12338857		2544339	9581600	3227917	2386865
sp|P02662|CASA1_BOVIN"	IQKEDVPSERYLG	13	767.3990++ 511.9351+++	2 3	767.399012 511.9351	IQKEDVPSERYLG	96	108		Milk peptides only	8443373	6788871	8215111				5459518	4840615	5788628	5098793
sp|P02666|CASB_BOVIN"	MPFPKYPVEPFTESQ	15	906.9293++	2	906.929	M[+16]PFPKYPVEPFTESQ	124	138	1O	Milk peptides only		6796957			4328844	2152980	2689159		2391028	2755167
sp|P02668|CASK_BOVIN"	QDKTEIPTINT	11	1242.6212+ 621.8142++	1 2	1242.621223 621.81425	Q[-17]DKTEIPTINT	135	145	1G	Milk peptides only	7781333	6799383	11398423			3551360	25154389		6355133
sp|P02754|LACB_BOVIN"	LIVTQTMKGLDIQKVAG	17	916.0215++ 611.0168+++	2 3	916.021511 611.016766	LIVTQTM[+16]KGLDIQKVAG	17	33	1O	Milk peptides only	20897388	6804763	19354958		2870004	8764234	35479327	10331531	23657439	13643646
sp|P02668|CASK_BOVIN"	INTVQVTSTA	10	517.2798++	2	517.28	INTVQVTSTA	180	189		Milk peptides only	4777906	6815043	4566022				4673799	2748263	8047862	8807706
sp|P02663|CASA2_BOVIN"	AMKPWIQP	8	986.5128+	1	986.513	AM[+16]KPWIQP	204	211	1O	Milk peptides only	5233907	6823046	7192147
sp|P02666|CASB_BOVIN"	TEDELQDKI	9	545.7668++	2	545.767	TEDELQDKI	56	64		Milk peptides only	7040575	6849630	9700326		6306775		6624888	3993728	8404280	5160616
sp|P18892|BT1A1_BOVIN"	ASVIIR	6	329.7160++	2	329.716	ASVIIR	204	209		Milk peptides only	9957825	6863647	13063791				9506469	9092352	7159030	6252164
sp|P02663|CASA2_BOVIN"	MEHVSSSEESIISQETYKQEK	21	877.0307+++	3	877.031	MEHVSS[+80]S[+80]EESIISQETYKQEK	19	39	2P	Milk peptides only		6865768	2084893		10319342
sp|P02668|CASK_BOVIN"	MAIPPKKNQDKTEIPTINTIASGEPTSTPTTEAVE	35	928.2265++++	4	928.226	MAIPPKKNQDKTEIPTINTIASGEPTSTPTTEAVE	127	161		Milk peptides only		6873727								6482114
sp|P02662|CASA1_BOVIN"	IVPNSAEERLHSM	13	781.8553++	2	781.855	IVPNS[+80]AEERLHSM	126	138	1P	Milk peptides only	2407209	6877213	2378972		2365643			2065624		2245795
sp|P02663|CASA2_BOVIN"	TVDMESTEVFTK	12	733.8097++	2	733.81	TVDMES[+80]TEVFTK	153	164	1P	Milk peptides only	17386070	6881493	35335240	5756356	6488467	3558197	11437243	5471386	10746452	17317750
sp|P02662|CASA1_BOVIN"	YKVPQLEIVPNSAEE	15	898.4293++	2	898.429	YKVPQLEIVPNS[+80]AEE	119	133	1P	Milk peptides only		6885678								2094850
tr|E1B8X8|E1B8X8_BOVIN"	LISKRTV	7	408.7687++	2	408.769	LISKRTV	826	832		Milk peptides only	6582125	6894467	5643518				5328586	7665377	5794235	6386707
sp|P02662|CASA1_BOVIN"	LEIVPNSAEERLH	13	793.8823++	2	793.882	LEIVPNS[+80]AEERLH	124	136	1P	Milk peptides only		6904632	2054224				2033005
sp|P02662|CASA1_BOVIN"	IVPNSAEERLH	11	422.2263+++	3	422.226	IVPNSAEERLH	126	136		Milk peptides only		6914731
sp|P02666|CASB_BOVIN"	LLQSWMHQPHQPLPPT	16	642.6612+++	3	642.661	LLQSWM[+16]HQPHQPLPPT	154	169	1O	Milk peptides only	9208358	6919227	6431095				19839832	31693646	3154696	11700533
sp|P02662|CASA1_BOVIN"	SFSDIPNPIGSENSEK	16	860.9049++	2	860.905	SFSDIPNPIGSENSEK	193	208		Milk peptides only	4200815	6923486	4938755			15690577	7199008	12013942	2532646	11711269
sp|P02668|CASK_BOVIN"	EVIESPPEINTVQVTST	17	921.9702++	2	921.97	EVIESPPEINTVQVTST	172	188		Milk peptides only		6950927	2021365		12339107
sp|P80195|GLCM1_BOVIN"	ILNKPEDETHL	11	654.8433++ 436.8980+++	2 3	654.843341 436.897986	ILNKPEDETHL	19	29		Milk peptides only	13812745	6951884	9227462	43414763	3765201	36182050	31996730	7130007	9792788	6981180
sp|P31096|OSTP_BOVIN"	AVATWLKPD	9	500.7767++	2	500.777	AVATWLKPD	39	47		Milk peptides only	4015968	6969142		2772129	3256770	29477286		2046051	3441259
sp|P02666|CASB_BOVIN"	LNVPGEIVESLSSSEESITRIN	22	1187.1108++ 791.7430+++	2 3	1187.110826 791.742976	LNVPGEIVESLSSSEESITRIN	21	42		Milk peptides only	13870233	6970529	10728489		9571295		9166492	10911511	25808756	11267610
sp|P02666|CASB_BOVIN"	QEPVLGPVRGP	11	566.3115++	2	566.311	Q[-17]EPVLGPVRGP	209	219	1G	Milk peptides only		6975491			5121176					2265283
sp|P02666|CASB_BOVIN"	DKIHPFA	7	414.2241++	2	414.224	DKIHPFA	62	68		Milk peptides only		6982125	2160897		12403661	3485318	6414473	4088189		16855414
tr|B5B3R8|B5B3R8_BOVIN"	IPNPIGSENSGKTTMPLW	18	979.4880++ 653.3278+++	2 3	979.488033 653.32778	IPNPIGSENSGKTTM[+16]PLW	197	214	1O	Milk peptides only	21071275	7004014	24591376	2725224	7876236	92824834	24738346	22378245	18482884	5980685
sp|P02666|CASB_BOVIN"	TDVENLHLPLPLL	13	737.4192++	2	737.419	TDVENLHLPLPLL	143	155		Milk peptides only		7010135			8268670
sp|P81265|PIGR_BOVIN"	AGEIQNKALLDPSFFAKESVKDAAGGPGAPADPGRPT	37	1227.2953+++ 920.7233++++ "736.7801, +5"	3 4 5	1227.295339 920.723323 736.780114	AGEIQNKALLDPSFFAKESVKDAAGGPGAPADPGRPT	587	623		Milk peptides only	40882974	7012015	33168877	153816101	11990255	97524964	29973892	30462900	27182633	15233583
sp|P02663|CASA2_BOVIN"	SAEVATEEVKITVDDKHYQ	19	748.0140+++	3	748.014	S[+80]AEVATEEVKITVDDKHYQ	76	94	1P	Milk peptides only		7015820
sp|P02662|CASA1_BOVIN"	LGYLEQLLRL	10	609.3663++	2	609.366	LGYLEQLLRL	107	116		Milk peptides only	4114981	7019010	3106838						2306381	2401611
sp|P02662|CASA1_BOVIN"	QLEIVPNSAEERLHSM	16	958.4346++	2	958.435	Q[-17]LEIVPNS[+80]AEERLHSM	123	138	1P 1G	Milk peptides only	15585160	7025995	33110354		21548924	2182288	5499176	8696762	6491784	12045778
sp|P02666|CASB_BOVIN"	KIEKFQSEEQQQTEDELQD	19	1176.5455++ 784.6994+++	2 3	1176.545516 784.699436	KIEKFQSEEQQQTEDELQD	44	62		Milk peptides only	27717034	7048420	40309186		15998881	12940057	15083217	16049859	20066607	15410227
tr|Q8SQ28|Q8SQ28_BOVIN"	ANEWGRSGKDPNHFRPAGLPDKY	23	653.8243++++	4	653.824	ANEWGRSGKDPNHFRPAGLPDKY	109	131		Milk peptides only		7063527		5138417	11447099	7613900	2043093	4162745		6684502
sp|P02668|CASK_BOVIN"	RYPSYGLNYYQQKPV	15	938.4730++ 625.9845+++	2 3	938.473043 625.984454	RYPSYGLNYYQQKPV	55	69		Milk peptides only		7087491		101872432		65856184				5026974
sp|P02662|CASA1_BOVIN"	FSDIPNPIGSENSEK	15	817.3888++	2	817.389	FSDIPNPIGSENSEK	194	208		Milk peptides only		7102885		3572174		7166436
sp|P02666|CASB_BOVIN"	VMGVSKVKEAMAPK	14	497.6072+++	3	497.607	VMGVSKVKEAM[+16]APK	107	120	1O	Milk peptides only		7114268								11890176
sp|P02663|CASA2_BOVIN"	TKLTEEEKNRLNFLKKISQ	19	773.7725+++ 580.5812++++ "464.6664, +5"	3 4 5	773.772541 580.581225 464.666435	TKLTEEEKNRLNFLKKISQ	166	184		Milk peptides only	78954266	7116418	84237642				76220359	18992484	64152213	44621456
sp|P02666|CASB_BOVIN"	DKIHPFAQTQS	11	636.3226++ 424.5508+++	2 3	636.322576 424.550809	DKIHPFAQTQS	62	72		Milk peptides only	2555808	7118619	3984926	71110740	8867728	14260525	3940048	7360619		24062411
sp|P02666|CASB_BOVIN"	KFQSEEQQQTEDELQDKIHPFAQT	24	968.7931+++ 726.8466++++	3 4	968.793058 726.846612	KFQSEEQQQTEDELQDKIHPFAQT	47	70		Milk peptides only	3423949	7145289	3010519		10983183			3129750		2029214
sp|P02666|CASB_BOVIN"	PQNIPPLTQTPVVVPPFLQPEVMGVSKVKEA	31	1119.2827+++	3	1119.28	PQNIPPLTQTPVVVPPFLQPEVM[+16]GVSKVKEA	86	116	1O	Milk peptides only	5267215	7159010	7846636		6554884		5625585	6163451	7100910	4538429
sp|P02666|CASB_BOVIN"	SWMHQPHQPLPPTVMFPPQSVLSLSQS	27	1030.1722+++	3	1030.17	SWM[+16]HQPHQPLPPTVM[+16]FPPQSVLSLSQS	157	183	2O	Milk peptides only		7174291			3434028		2426279	2911930		3958183
sp|Q4JF29|TCAM1_BOVIN"	PPPIFPQPP	9	495.2764++	2	495.276	PPPIFPQPP	672	680		Milk peptides only	8749341	7181265	14315552	3418686	9574144	6465085	7883731	7298494	7233542	4810674
sp|P02666|CASB_BOVIN"	VLSLSQSKVLPVPQKAVPYPQRDMPIQAFL	30	838.2231++++	4	838.223	VLSLSQSKVLPVPQKAVPYPQRDMPIQAFL	177	206		Milk peptides only	11003888	7181494	6527745	4643584	5352990		4952902	9372960	4993394	5842243
sp|P02666|CASB_BOVIN"	PVRGPFP	7	385.2214++	2	385.221	PVRGPFP	215	221		Milk peptides only	12939754	7186184	14549869		2817167		36045672	7998366	6736296	4169865
sp|P02663|CASA2_BOVIN"	KPWIQPKT	8	333.1992+++	3	333.199	KPWIQPKT	206	213		Milk peptides only	26249864	7228781	61153592		12973157		15780119	16737431	17918250	12609062
sp|P02666|CASB_BOVIN"	EQQQTEDELQDKIHPFA	17	685.9921+++	3	685.992	EQQQTEDELQDKIHPFA	52	68		Milk peptides only	2211216	7234073			2580075		2405135	2929291		8726760
sp|P02662|CASA1_BOVIN"	QYTDAPSFSDIPNPI	15	824.3805++	2	824.38	Q[-17]YTDAPSFSDIPNPI	187	201	1G	Milk peptides only		7244746
sp|P02662|CASA1_BOVIN"	VPQLEIVPNSAEERLHSMK	19	753.0397+++ 565.0316++++	3 4	753.039732 565.031618	VPQLEIVPNS[+80]AEERLHSMK	121	139	1P	Milk peptides only		7247203	2119370		3678320		7969646	19623542
sp|P02666|CASB_BOVIN"	QTPVVVPPFLQPEVMGVSKVKEAMAPK	27	974.5220+++	3	974.522	Q[-17]TPVVVPPFLQPEVM[+16]GVSKVKEAM[+16]APK	94	120	2O 1G	Milk peptides only	3148143	7248332	2552718			8345337	20028090	4144724	6311103	3158077
sp|P02666|CASB_BOVIN"	MPFPKYPVEPFTE	13	791.3865++	2	791.387	MPFPKYPVEPFTE	124	136		Milk peptides only	2800937	7251078	2475394		14401713					2933945
sp|P02666|CASB_BOVIN"	FPKYPVEPF	9	562.2948++	2	562.295	FPKYPVEPF	126	134		Milk peptides only		7253422			3947729
sp|P02666|CASB_BOVIN"	HQPHQPLPPTVMFPPQSVLSLSQSKVLPVPQ	31	854.2155++++	4	854.216	HQPHQPLPPTVMFPPQSVLSLSQSKVLPVPQ	160	190		Milk peptides only		7257834			7289657
sp|P02668|CASK_BOVIN"	RHPHPHLS	8	490.7623++ 327.5106+++	2 3	490.762292 327.51062	RHPHPHLS	118	125		Milk peptides only		7259454		6099216		45782151				2119943
sp|P02663|CASA2_BOVIN"	SAEVATEEVK	10	531.7693++	2	531.769	SAEVATEEVK	76	85		Milk peptides only		7275307								9233071
sp|P02662|CASA1_BOVIN"	HPIKHQGLPQEVLN	14	805.4441++ 537.2985+++	2 3	805.444088 537.298484	HPIKHQGLPQEVLN	19	32		Milk peptides only	4010093	7291072	3601946		43449486	2601028	2709547	3260044	2116525
sp|P02666|CASB_BOVIN"	SITRINKKIEKFQSEEQQQTEDELQDK	27	1124.8821+++ 843.9134++++	3 4	1124.882146 843.913428	SITRINKKIEKFQS[+80]EEQQQTEDELQDK	37	63	1P	Milk peptides only	2652671	7291645			13022230		5301524		3766644	16824635
sp|P02662|CASA1_BOVIN"	SAEERLHSM	9	570.2312++	2	570.231	S[+80]AEERLHSM	130	138	1P	Milk peptides only	4295726	7322188	8814917	15272392	7995674	37684176	3207744	5377459		7800946
sp|P02662|CASA1_BOVIN"	NSAEERLH	8	518.2164++	2	518.216	NS[+80]AEERLH	129	136	1P	Milk peptides only	4574989	7349230	7536292	2679598	7540580	3206750	3762873	2660451	4174426
sp|P02666|CASB_BOVIN"	LNVPGEIVESLSSSEESITRINK	23	887.7522+++	3	887.752	LNVPGEIVES[+80]LS[+80]SSEESITRINK	21	43	2P	Milk peptides only	12053399	7359913	8029663		15482644		12567915	15629717	12107908	6152282
sp|P02666|CASB_BOVIN"	SLPQNIPPLTQTPVVVPPFLQPEVMGV	27	966.5330+++	3	966.533	SLPQNIPPLTQTPVVVPPFLQPEVMGV	84	110		Milk peptides only		7375255			4566757
sp|P02668|CASK_BOVIN"	TVATLEDSPEVIESPPEINTVQ	22	1224.5751++ 816.7192+++	2 3	1224.5751 816.719159	TVATLEDS[+80]PEVIESPPEINTVQ	163	184	1P	Milk peptides only	4956189	7379930	3805771	5638623	13635066	11755735	6391876	4325782	4780328	3448190
sp|P02666|CASB_BOVIN"	QNIPPLTQTPVVVPPFLQPEVMGVSKVKEAMAPKH	35	1274.6826+++ 956.2638++++	3 4	1274.682601 956.26377	Q[-17]NIPPLTQTPVVVPPFLQPEVM[+16]GVSKVKEAM[+16]APKH	87	121	2O 1G	Milk peptides only	13002308	7381197	9794534		9390028		14263147	8555461	18711006	4065097
sp|P02663|CASA2_BOVIN"	QKAMKPWIQP	10	613.3235++	2	613.324	Q[-17]KAM[+16]KPWIQP	202	211	1O 1G	Milk peptides only	27598834	7387145	55648884	5229877	3638766	3127065	18644770	11516238	16254120	18161166
sp|P02666|CASB_BOVIN"	MGVSKVKEAMAPKH	14	515.6023+++ 386.9535++++	3 4	515.602299 386.953543	M[+16]GVSKVKEAM[+16]APKH	108	121	2O	Milk peptides only	9491333	7440585	10444817		2049145		10612243	7015501	12374369	5614365
sp|P02666|CASB_BOVIN"	NKKIEKFQSEEQQQTEDELQDK	22	934.7658+++ 701.3262++++	3 4	934.765831 701.326192	NKKIEKFQS[+80]EEQQQTEDELQDK	42	63	1P	Milk peptides only	22238279	7457718	26514787		6846945		18843265	18382400	18479828	11980256
sp|P02662|CASA1_BOVIN"	QYTDAPSFSDIPNPIGSENSEK	22	1198.5481++ 799.3678+++	2 3	1198.548058 799.367798	QYTDAPSFSDIPNPIGSENSEK	187	208		Milk peptides only	3515164	7458749	2303570	11576194	28790522	2900350	6801461	9546780		3912159
sp|P02666|CASB_BOVIN"	KIEKFQSEEQQ	11	737.3347++	2	737.335	KIEKFQS[+80]EEQQ	44	54	1P	Milk peptides only	8940663	7468318	11851791	42908132		38255796	7689322	5702505	6079506	9834447
sp|P81265|PIGR_BOVIN"	YSGSSKALVSTLVPLA	16	796.9483++	2	796.948	YSGSSKALVSTLVPLA	625	640		Milk peptides only	16584320	7479136	18555770		3132779		23232940	26862926	33104074	20358426
sp|P02668|CASK_BOVIN"	ASGEPTSTPTTEAVESTVA	19	917.9313++	2	917.931	ASGEPTSTPTTEAVESTVA	147	165		Milk peptides only		7480554
sp|P02663|CASA2_BOVIN"	VKITVDDKHY	10	406.5557+++ 305.1686++++	3 4	406.555672 305.168573	VKITVDDKHY	84	93		Milk peptides only		7496342
sp|P02663|CASA2_BOVIN"	QEKNMAINPSKENLCSTFCKEVVR	24	917.7803+++ 688.5870++++	3 4	917.780273 688.587024	Q[-17]EKNMAINPSKENLCSTFCKEVVR	37	60	1G	Milk peptides only	13775579	7500853	22892989		17589377	2332852	8403127	10013549	7405252	10654397
sp|P80195|GLCM1_BOVIN"	SRQPQSQNPKLPLS	14	790.4312++ 527.2899+++	2 3	790.431178 527.289877	SRQPQSQNPKLPLS	73	86		Milk peptides only	6869969	7502963	10761577		46396527		8121371	5622201	4659204	3751572
sp|P80195|GLCM1_BOVIN"	AFEVVKT	7	397.2264++	2	397.226	AFEVVKT	147	153		Milk peptides only	5479794	7512280	5442905		2402956	3557670	6996314	4823949	5203041	4532363
sp|P02662|CASA1_BOVIN"	APSFSDIPNPIGSENSEKTTMPL	23	1224.5836++ 816.7248+++	2 3	1224.583587 816.724816	APSFSDIPNPIGSENSEKTTM[+16]PL	191	213	1O	Milk peptides only	5083285	7521422	3944008	5374646	14347045	11513954	6697925	4426680	4882612	3400180
sp|P02662|CASA1_BOVIN"	DVPSERYLGYLEQ	13	784.8832++	2	784.883	DVPSERYLGYLEQ	100	112		Milk peptides only		7534429			16716406	3755461
sp|P02666|CASB_BOVIN"	HKEMPFPKYPVEPFTESQSLT	21	836.7420+++	3	836.742	HKEM[+16]PFPKYPVEPFTESQSLT	121	141	1O	Milk peptides only	9316612	7550447	8709243		5117212		8652251	6541839	6791468	5703338
sp|P02662|CASA1_BOVIN"	QKEDVPSERYLGYLEQ	16	968.9680++ 646.3144+++	2 3	968.967987 646.314417	Q[-17]KEDVPSERYLGYLEQ	97	112	1G	Milk peptides only	4282751	7561850	2377278		46547083		3318958	4111067	3809538	7157481
sp|P02666|CASB_BOVIN"	LEELNVPGEIVE	12	670.8508++	2	670.851	LEELNVPGEIVE	18	29		Milk peptides only		7571496			18240420		3909195	3143728		9048495
sp|P02666|CASB_BOVIN"	TEDELQDKIHP	11	662.8226++	2	662.823	TEDELQDKIHP	56	66		Milk peptides only		7590590
sp|P81265|PIGR_BOVIN"	PSFFAKESVKDAAGGPGAPADPGRPTGYSGSSKALVSTLVPLA	43	1040.2931++++ "832.4359, +5"	4 5	1040.293107 832.435941	PSFFAKESVKDAAGGPGAPADPGRPTGYSGSSKALVSTLVPLA	598	640		Milk peptides only	25192930	7609187	19544832	9088670	10646178	15330429	18935911	13536554	14712323	7859442
sp|P02663|CASA2_BOVIN"	EINQFYQKFPQ	11	721.3592++	2	721.359	EINQFYQKFPQ	99	109		Milk peptides only		7617032
sp|P02668|CASK_BOVIN"	SRYPSYGL	8	942.4680+ 471.7376++	1 2	942.467957 471.737617	SRYPSYGL	54	61		Milk peptides only		7618732	9003268	260579082	4651718	97477495	9872771	14203555	3298939	10355311
sp|P02668|CASK_BOVIN"	NQFLPYPYYAKPAAVRSPAQ	20	761.0637+++	3	761.064	NQFLPYPYYAKPAAVRSPAQ	74	93		Milk peptides only	11698326	7619563	10984623		12898078		7939502	6122860	7859600	6192336
sp|P80025|PERL_BOVIN"	ESLKRL	6	373.2320++	2	373.232	ESLKRL	93	98		Milk peptides only	2623304	7626805	3139177		5201033	3665316	3063181	3552275	2158429	5422663
sp|P02663|CASA2_BOVIN"	MESTEVFTK	9	544.2524++	2	544.252	M[+16]ESTEVFTK	156	164	1O	Milk peptides only		7630549	2360219	2851914	3795511	2095876		3237995
sp|P02666|CASB_BOVIN"	QSWMHQPHQPLPPTVMFPPQS	21	1243.0750++ 829.0524+++	2 3	1243.075012 829.052433	Q[-17]SWM[+16]HQPHQPLPPTVM[+16]FPPQS	156	176	2O 1G	Milk peptides only	3855781	7640717	2873983		8915798		14434605	5880282	4435377	11219683
sp|P02663|CASA2_BOVIN"	MEHVSSSEESIISQETYKQEK	21	829.0515+++ 622.0404++++	3 4	829.051481 622.04043	M[+16]EHVSSSEESIISQETYKQEK	19	39	1O	Milk peptides only		7649257			11349983			2664043
sp|P02662|CASA1_BOVIN"	FVAPFPE	7	806.4083+	1	806.408	FVAPFPE	39	45		Milk peptides only	2504900	7654010	2887336	4570021		3652203		2531114		9581963
sp|P02663|CASA2_BOVIN"	TVDMESTEVFTKK	13	765.8714++ 510.9167+++	2 3	765.871439 510.916718	TVDM[+16]ESTEVFTKK	153	165	1O	Milk peptides only	11411947	7655068	22461985		3775528	2302153	29973066	26145636	17620608	9585369
sp|P02666|CASB_BOVIN"	MHQPHQPLPPTVMFPPQS	18	695.6730+++ 695.6730+++	3 3	695.673005 695.673005	M[+16]HQPHQPLPPTVMFPPQS MHQPHQPLPPTVM[+16]FPPQS	159	176	1O	Milk peptides only		7684469			8432532	6164625
sp|P02663|CASA2_BOVIN"	AMKPWIQPKTKVIPYVRYL	19	783.1168+++ 587.5894++++ "470.2730, +5"	3 4 5	783.116815 587.58943 470.272999	AM[+16]KPWIQPKTKVIPYVRYL	204	222	1O	Milk peptides only	3276302	7686562	31397300	21973427	12330318	26483793	14576540	14946941	17788623	18436383
sp|P02668|CASK_BOVIN"	MAIPPKKNQDKTEIPTINTI	20	756.7471+++	3	756.747	M[+16]AIPPKKNQDKTEIPTINTI	127	146	1O	Milk peptides only		7692382
sp|P02668|CASK_BOVIN"	SPEVIESPPEINTVQ	15	819.9147++	2	819.915	SPEVIESPPEINTVQ	170	184		Milk peptides only	17637356	7695563	13726180		15494894	14303448	16987026	12836967	14706012	11670354
sp|P80195|GLCM1_BOVIN"	QIVIRSS	7	393.2294++	2	393.229	Q[-17]IVIRSS	67	73	1G	Milk peptides only		7696456				3931205	5118371		2067616	16506787
sp|P02666|CASB_BOVIN"	EMPFPKYPVEP	11	667.3285++	2	667.328	EMPFPKYPVEP	123	133		Milk peptides only	3507734	7699303			3727085			2041647		4818580
sp|P02662|CASA1_BOVIN"	LKKYKVPQLEIVPNSAEERLH	21	857.7947+++ 643.5978++++ "515.0797, +5"	3 4 5	857.794668 643.59782 515.079711	LKKYKVPQLEIVPNS[+80]AEERLH	116	136	1P	Milk peptides only		7719691		49524184	2516224	39148848
sp|P18892|BT1A1_BOVIN"	SLVEDHIAEGSVAVR	15	791.4152++ 527.9459+++	2 3	791.415194 527.945888	SLVEDHIAEGSVAVR	96	110		Milk peptides only	7388365	7759282	7003195		6893544		5844598	6173308	7614260	5199631
sp|P02666|CASB_BOVIN"	TDVENLHLPLPLLQ	14	801.4485++	2	801.449	TDVENLHLPLPLLQ	143	156		Milk peptides only		7760509			23203840			3163119
sp|P02662|CASA1_BOVIN"	QGLPQEVLNENLL	13	725.3828++	2	725.383	Q[-17]GLPQEVLNENLL	24	36	1G	Milk peptides only	2270960	7764614	2411163		3877163		5872315	2234594	4213893	5533514
sp|P02662|CASA1_BOVIN"	PIKHQGLPQEVLNENL	16	610.3354+++	3	610.335	PIKHQGLPQEVLNENL	20	35		Milk peptides only	2095346	7765841					2283276	2527503
sp|P80195|GLCM1_BOVIN"	ILNKPEDETHLEAQPTDASAQFIRNL	26	984.1683+++ 738.3781++++	3 4	984.168348 738.37808	ILNKPEDETHLEAQPTDASAQFIRNL	19	44		Milk peptides only	14549060	7774797	13616712	12233858	107890268	12148788	16406621	25783585	34714360	12523929
sp|P02668|CASK_BOVIN"	SPEVIESPPEINTVQVTST	19	1053.9958++	2	1054	S[+80]PEVIESPPEINTVQVTST	170	188	1P	Milk peptides only	2057935	7785859		5156654	13393845	8856117	2870163	3127426	2435700
sp|P02666|CASB_BOVIN"	SKVLPVPQKAVPYPQRDMPIQA	22	821.4578+++	3	821.458	SKVLPVPQKAVPYPQRDMPIQA	183	204		Milk peptides only	11529423	7787207	361065056		274184064	5685972	165049312	3412159	9061078	14528144
sp|P02662|CASA1_BOVIN"	LEIVPNSAEER	11	628.8277++	2	628.828	LEIVPNSAEER	124	134		Milk peptides only	11371555	7788750	20205748				7447009	7700665	8059436	6909373
sp|P02663|CASA2_BOVIN"	KTVDMESTEVFTK	13	765.8714++ 510.9167+++	2 3	765.871439 510.916718	KTVDM[+16]ESTEVFTK	152	164	1O	Milk peptides only	8045284	7792643	22542029		3763494	2225831	10073610	26545912	17600761	9618347
sp|P02663|CASA2_BOVIN"	ALPQYLKTVYQ	11	662.3690++	2	662.369	ALPQYLKTVYQ	190	200		Milk peptides only	2564905	7799409	3051655				2052381	3122980	2028878	2833728
sp|P02663|CASA2_BOVIN"	IISQETYKQEK	11	683.8643++ 456.2453+++	2 3	683.864274 456.245275	IISQETYKQEK	29	39		Milk peptides only		7827570	2400310					2360606
sp|P02666|CASB_BOVIN"	HKEMPFPKYPVEPFTESQSLTLTDVEN	27	1055.1813+++ 791.6378++++	3 4	1055.181265 791.637768	HKEMPFPKYPVEPFTESQSLTLTDVEN	121	147		Milk peptides only	9017427	7872156	10669484		9632794		6220240	6618060	6979351	7845634
sp|P02666|CASB_BOVIN"	KVLPVPQKAVPYPQRDMPIQA	21	797.7788+++ 598.5859++++	3 4	797.77875 598.585882	KVLPVPQKAVPYPQRDM[+16]PIQA	184	204	1O	Milk peptides only		7873831			12409755		3828642			7839247
sp|P80195|GLCM1_BOVIN"	LNKPEDETHLEAQPTDASAQFIRN	24	908.7790+++ 681.8360++++	3 4	908.778972 681.836048	LNKPEDETHLEAQPTDASAQFIRN	20	43		Milk peptides only	7843240	7878649	11671331		24141619		12875293	9416245	6608578	10892412
sp|P02662|CASA1_BOVIN"	EKVNELSKDIGSESTEDQAMEDIKQM	26	1038.7692+++	3	1038.77	EKVNELSKDIGS[+80]ES[+80]TEDQAMEDIKQM	50	75	2P	Milk peptides only		7898487
sp|P02663|CASA2_BOVIN"	TVDMESTEV	9	513.7184++	2	513.718	TVDM[+16]ESTEV	153	161	1O	Milk peptides only		7909241	2357115
sp|P02668|CASK_BOVIN"	QDKTEIPTINTIASGEPT	18	989.4563++	2	989.456	Q[-17]DKTEIPTINT[+80]IASGEPT	135	152	1P 1G	Milk peptides only	20619242	7912853	32831990	8593843	20205988	12330928	6252723	11218037	3420675	11714520
sp|P80195|GLCM1_BOVIN"	ILNKPEDETHLEA	13	754.8832++ 503.5912+++	2 3	754.883195 503.591222	ILNKPEDETHLEA	19	31		Milk peptides only	10455971	7917357	9856523	2863884	2914915	15690947	12372182	7379542	7458914	7228186
sp|P02666|CASB_BOVIN"	LEELNVPGEIVESLSSSEESITRINK	26	1038.1307+++ 1038.1307+++	3 3	1038.130711 1038.130711	LEELNVPGEIVES[+80]LS[+80]S[+80]SEESITRINK LEELNVPGEIVES[+80]LS[+80]SSEES[+80]ITRINK	18	43	3P	Milk peptides only		7922404			3215681					10676242
sp|P02666|CASB_BOVIN"	KIEKFQSE	8	544.7548++	2	544.755	KIEKFQS[+80]E	44	51	1P	Milk peptides only	3687157	7925139	5728235			223453344	3408347	3791788	3683595	11411856
sp|P02666|CASB_BOVIN"	LLQSWMHQPHQPLPPTVMFPPQS	23	899.4540+++	3	899.454	LLQSWMHQPHQPLPPTVMFPPQS	154	176		Milk peptides only	17617312	7928988	10534754		9897758		3718436	9979537	5529336	9217401
sp|P81265|PIGR_BOVIN"	LLDPSFFAKESVKDAAGGPGAPADPGRPTGYSGSSKA	37	902.2022++++ "721.9632, +5"	4 5	902.202224 721.963234	LLDPSFFAKESVKDAAGGPGAPADPGRPTGYSGSSKA	595	631		Milk peptides only	11230591	7930632	13272200		10948867		8184962	8494413	7046896	7764058
sp|P02662|CASA1_BOVIN"	LHSMKEGIHAQQKEPMIGVNQELA	24	907.4547+++ 680.8428++++	3 4	907.454666 680.842819	LHSM[+16]KEGIHAQQKEPM[+16]IGVNQELA	135	158	2O	Milk peptides only		7937108
sp|P02666|CASB_BOVIN"	QSKVLPVPQKAVPYPQRDMPIQAFL	25	950.5176+++	3	950.518	Q[-17]SKVLPVPQKAVPYPQRDM[+16]PIQAFL	182	206	1O 1G	Milk peptides only	9087394	7978064	4083378	4104737	7425384		12442109	8901433	8619193	10497508
sp|P02666|CASB_BOVIN"	QTEDELQDKIHPFAQTQ	17	1005.9738++ 670.9850+++	2 3	1005.973801 670.984959	Q[-17]TEDELQDKIHPFAQTQ	55	71	1G	Milk peptides only	5270226	7981817	2322579	4041271	5782030	20500160	6648450	6578976	2449026	3536416
sp|P02662|CASA1_BOVIN"	VPLGTQYTDAPSFSDIPNPI	20	1066.5310++ 711.3564+++	2 3	1066.530952 711.356393	VPLGTQYTDAPSFSDIPNPI	182	201		Milk peptides only		7984061	2337635						2150071	2053916
sp|P11151|LIPL_BOVIN"	DRITGGKDF	9	504.7591++	2	504.759	DRITGGKDF	29	37		Milk peptides only	11509672	7991209	15466562		2272355		8062746	9801661	9809312	4548523
sp|P02663|CASA2_BOVIN"	KNTMEHVSSSEESIISQETYKQEK	24	943.4467+++ 707.8368++++ "566.4709, +5"	3 4 5	943.44667 707.836822 566.470913	KNTM[+16]EHVSSSEESIISQETYKQEK	16	39	1O	Milk peptides only	34368530	7992068	34676097		9899397		50148394	18790310	18933163	8772044
tr|B5B3R8|B5B3R8_BOVIN"	QYTDAPSFSDIPNPIGSENSGK	22	1154.0242++ 769.6852+++	2 3	1154.024219 769.685238	Q[-17]YTDAPSFSDIPNPIGSENSGK	187	208	1G	Milk peptides only		7993019								4462126
sp|P81265|PIGR_BOVIN"	SVKDAAGGPGAPADPGRPTGYSGSSKALVSTLVPLA	36	1117.9230+++ 838.6940++++	3 4	1117.922954 838.694035	SVKDAAGGPGAPADPGRPTGYSGSSKALVSTLVPLA	605	640		Milk peptides only	2564536	8005717		15387716	12597599	13939326	4531721	2671417	2279741	8783973
sp|P02666|CASB_BOVIN"	NSLPQNIPPLTQTPVVVPPFLQPEVMGVSKVKEAMAPK	38	1029.0586++++	4	1029.06	NSLPQNIPPLTQTPVVVPPFLQPEVM[+16]GVSKVKEAM[+16]APK	83	120	2O	Milk peptides only	12732459	8039912	10548308		12107082		22509918	11599075	26442068	6085970
sp|P02666|CASB_BOVIN"	TESQSLTLT	9	979.4942+	1	979.494	TESQSLTLT	135	143		Milk peptides only		8048510		4096645		3034335
sp|P02663|CASA2_BOVIN"	LKKISQRYQ	9	388.5680+++	3	388.568	LKKISQRYQ	179	187		Milk peptides only	2965153	8054972	5359895				3448712	3616238	4299536	8155149
sp|P02663|CASA2_BOVIN"	LYQGPIVLNPWDQVK	15	885.4829++	2	885.483	LYQGPIVLNPWDQVK	114	128		Milk peptides only	8350372	8075101	6867943		2314762		5282246	5266223	3863955	6255996
tr|B5B3R8|B5B3R8_BOVIN"	PIGSENSGKTTMPLW	15	809.4007++	2	809.401	PIGSENSGKTTMPLW	200	214		Milk peptides only	12698541	8076377	25183464		3555003	5515336	6845188	7644365	5621022	7557265
sp|P02666|CASB_BOVIN"	VVPPFLQPEVM	11	636.3388++	2	636.339	VVPPFLQPEVM[+16]	98	108	1O	Milk peptides only	7638638	8080590	6837348	14982170		9444792	3462033		5690744	3074829
sp|P02666|CASB_BOVIN"	QQTEDELQDKIHPFAQTQS	19	1113.5191++ 742.6818+++	2 3	1113.519104 742.681828	Q[-17]QTEDELQDKIHPFAQTQS	54	72	1G	Milk peptides only	10326341	8091912	9834861		13821199		14964223	22056554	12629239	14987125
sp|P02662|CASA1_BOVIN"	RPKHPIKHQGLPQ	13	768.4495++ 512.6354+++ 384.7284++++ "307.9842, +5"	2 3 4 5	768.449508 512.635431 384.728392 307.984169	RPKHPIKHQGLPQ	16	28		Milk peptides only	3213861	8096529	2656412	71740072	5594647	321193656	2099484	5520271	6057054	4471041
sp|P02662|CASA1_BOVIN"	NSEKTTMPLW	10	1206.5823+ 603.7948++	1 2	1206.582335 603.794806	NSEKTTMPLW	205	214		Milk peptides only	7939724	8097015	19186463	19858177	20200449	69380878	2951795	7528766	5766224	19933710
sp|P02663|CASA2_BOVIN"	YLKTVYQHQ	9	590.3115++ 393.8767+++	2 3	590.31148 393.876745	YLKTVYQHQ	194	202		Milk peptides only	7737949	8147491	6438202	2783876	7437375	47422331	7035564	6107329	3661549	4563001
sp|P02666|CASB_BOVIN"	LTDVENLHLP	10	575.8088++	2	575.809	LTDVENLHLP	142	151		Milk peptides only		8190183
sp|P02668|CASK_BOVIN"	QAQPTTMARHPHPHLSFMAIPPKKN	25	940.1513+++ 705.3653++++ "564.4937, +5"	3 4 5	940.151252 705.365258 564.493662	Q[-17]AQPTTMARHPHPHLSFMAIPPKKN	110	134	1G	Milk peptides only	21438383	8197720		4101610		22254277		7353095	17571649
sp|P02666|CASB_BOVIN"	PPLTQTPVVVPPFLQPEVMGVSKVKEAMAPKHKEMPF	37	1025.8001++++	4	1025.8	PPLTQTPVVVPPFLQPEVMGVSKVKEAM[+16]APKHKEMPF	90	126	1O	Milk peptides only	4567672	8206826	2893102		3674518		4215501		5185461	2389153
sp|P02662|CASA1_BOVIN"	VPLGTQYTDAPSFSDIPNPIGSENSEKTTMPL	32	1136.2168+++	3	1136.22	VPLGTQYTDAPSFSDIPNPIGSENSEKTTMPL	182	213		Milk peptides only		8213786			5815760
sp|P02666|CASB_BOVIN"	TDVENLHLPLPLLQS	15	844.9645++	2	844.965	TDVENLHLPLPLLQS	143	157		Milk peptides only		8228215			17750652			3176145
sp|P02666|CASB_BOVIN"	PPLTQTPVVVPPFLQPEVMGVSKVKEAM	28	1006.8851+++	3	1006.89	PPLTQTPVVVPPFLQPEVMGVSKVKEAM	90	117		Milk peptides only	3700205	8229670	3169336		4691141	4644936	3107219	2407183	3731012	5384688
sp|P02663|CASA2_BOVIN"	LNREQLSTSEENSKKTV	17	708.3188+++	3	708.319	LNREQLS[+80]T[+80]SEENSKKTV	138	154	2P	Milk peptides only	3230488	8278241	4527835		3300972		3428702	3048858	5870904	2870916
sp|P02662|CASA1_BOVIN"	GLPQEVLNENLLR	13	747.9174++ 498.9473+++	2 3	747.917372 498.94734	GLPQEVLNENLLR	25	37		Milk peptides only	4474161	8279722	8734178	2115740	3584624		17786432	14819906	7418205	3204432
sp|P02666|CASB_BOVIN"	QSKVLPVPQKAVPYPQRDMPIQAFL	25	945.1860+++	3	945.186	Q[-17]SKVLPVPQKAVPYPQRDMPIQAFL	182	206	1G	Milk peptides only	5724537	8281855	3028061	4577657	6147688	10994233	3642173	3976823	2225180	3584288
sp|P02666|CASB_BOVIN"	MGVSKVKEAMAPK	13	696.3729++ 464.5844+++ 348.6901++++	2 3 4	696.372897 464.584357 348.690087	M[+16]GVSKVKEAMAPK MGVSKVKEAM[+16]APK	108	120	1O	Milk peptides only	9621268	8282945	14582456				6773244	10752457	8186645	8559834
sp|P02666|CASB_BOVIN"	AVPYPQRDMP	10	595.2871++	2	595.287	AVPYPQRDM[+16]P	192	201	1O	Milk peptides only	2814797	8302479	5294043	11350772		2713481			2246340
sp|P02666|CASB_BOVIN"	LSLSQSKVLPVPQK	14	508.6434+++	3	508.643	LSLSQSKVLPVPQK	178	191		Milk peptides only	2831173	8331243					4194369	3664679
sp|P02663|CASA2_BOVIN"	KPWIQPK	7	448.7713++	2	448.771	KPWIQPK	206	212		Milk peptides only	3836019	8344268	3425904		11045649
sp|P80195|GLCM1_BOVIN"	ILNKPEDETHLEAQPTDASAQFIRNLQISN	30	1131.5742+++ 848.9325++++	3 4	1131.574213 848.932479	ILNKPEDETHLEAQPTDASAQFIRNLQISN	19	48		Milk peptides only	15118751	8347695	14055191	10982397	15573215	5965199	23450460	11997979	12192647	17625607
sp|P02662|CASA1_BOVIN"	FVAPFPEVFGKEKVNELS	18	679.6946+++	3	679.695	FVAPFPEVFGKEKVNELS	39	56		Milk peptides only	6680434	8352794	7382656				6237967	4958418	6688730	7741290
sp|P02668|CASK_BOVIN"	SPEVIESPPEINT	13	746.3344++	2	746.334	S[+80]PEVIESPPEINT	170	182	1P	Milk peptides only		8420026			7551698	15343308	5359216
sp|P02668|CASK_BOVIN"	SPEVIESPPEINTVQ	15	859.8979++	2	859.898	S[+80]PEVIESPPEINTVQ	170	184	1P	Milk peptides only	13312977	8455460	11002049	40719228	12889327	247317088	12101126	3707606	10626615
sp|P02662|CASA1_BOVIN"	SFSDIPNPIGSENSEKTTMP	20	1083.9966++ 723.0002+++	2 3	1083.996616 723.000169	SFSDIPNPIGSENSEKTTM[+16]P	193	212	1O	Milk peptides only	3276314	8474760	2739754		21178308	4328033	4321616	7182186	3417173	5745514
sp|P02663|CASA2_BOVIN"	QGPIVLNPWDQVK	13	1476.7845+ 738.8959++	1 2	1476.784541 738.895908	Q[-17]GPIVLNPWDQVK	116	128	1G	Milk peptides only	5526611	8481214	7617339	35168779	16408663	29845676	4536655	5290171	7995572	7247091
sp|P02666|CASB_BOVIN"	VLSLSQSKVLPVPQKAVPYPQRD	23	850.4865+++ 638.1167++++	3 4	850.486512 638.116703	VLSLSQSKVLPVPQKAVPYPQRD	177	199		Milk peptides only	9247397	8514695	18432656		15603728		17350606	20978343	27649457	19747789
sp|P02663|CASA2_BOVIN"	LTEEEKNRLNFLKKISQ	17	523.2956++++	4	523.296	LTEEEKNRLNFLKKISQ	168	184		Milk peptides only	14275021	8536991	11173835		7916093		8095212	9069347	9599121	5872845
sp|P02668|CASK_BOVIN"	TLEDSPEVIESPPEINTVQVTSTAV	25	1368.1492++ 912.4352+++	2 3	1368.14916 912.435199	TLEDS[+80]PEVIESPPEINTVQVTSTAV	166	190	1P	Milk peptides only	12983071	8566030	13279798		127917564	2968286	13357210	29458857	79966334	8510530
sp|P02666|CASB_BOVIN"	KIEKFQSEEQQQTEDELQDKIHPFAQTQSL	30	1228.2473+++ 921.4373++++	3 4	1228.247265 921.437268	KIEKFQS[+80]EEQQQTEDELQDKIHPFAQTQSL	44	73	1P	Milk peptides only	15597886	8567700	21969293	13299985	8449284	32060674	14992760	17576969	16559971	12175236
sp|P02663|CASA2_BOVIN"	SIISQETYKQE	11	663.3328++	2	663.333	SIISQETYKQE	28	38		Milk peptides only		8576935								10953039
sp|P02666|CASB_BOVIN"	QSEEQQQTEDELQDKIHPFA	20	1232.0210++ 821.6831+++	2 3	1232.021023 821.683108	Q[-17]S[+80]EEQQQTEDELQDKIHPFA	49	68	1P 1G	Milk peptides only	5578859	8577032	4618044		13272058		11162238	8393654	5010692	9901913
sp|P02666|CASB_BOVIN"	EVMGVSKVKEAMAPK	15	818.4259++ 545.9530+++ 409.7166++++	2 3 4	818.425858 545.952998 409.716567	EVM[+16]GVSKVKEAM[+16]APK	106	120	2O	Milk peptides only	18138627	8579449	19078167	52700758	10063465	48014708	21275189	19676709	24130554	10056440
sp|P02662|CASA1_BOVIN"	DQAMEDIKQ	9	1093.4830+ 547.2451++	1 2	1093.483016 547.245146	DQAM[+16]EDIKQ	66	74	1O	Milk peptides only		8587190		82650161
sp|P02666|CASB_BOVIN"	QSKVLPVPQKAVPYPQRDMPIQAF	24	907.4913+++	3	907.491	Q[-17]SKVLPVPQKAVPYPQRDMPIQAF	182	205	1G	Milk peptides only	3703987	8592361	2291446		16534946	2439617	3753766	3287369	2426194	5529847
sp|P02662|CASA1_BOVIN"	EGIHAQQKEPMIGVN	15	556.2788+++	3	556.279	EGIHAQQKEPM[+16]IGVN	140	154	1O	Milk peptides only	4229253	8604407	6611353		3482410		4364339	4908357	3767828	3798661
sp|P02666|CASB_BOVIN"	PPLTQTPVVVPPFLQPEVMGVSKVKE	26	1408.7852++ 939.5259+++	2 3	1408.785163 939.525868	PPLTQTPVVVPPFLQPEVMGVSKVKE	90	115		Milk peptides only	7503439	8630180	4122764				11319090		8911720	6228489
sp|P02662|CASA1_BOVIN"	HPIKHQGLPQEVLNE	15	580.3127+++	3	580.313	HPIKHQGLPQEVLNE	19	33		Milk peptides only		8631812			3838343
sp|P02666|CASB_BOVIN"	MHQPHQPLPPT	11	649.8191++ 433.5485+++	2 3	649.819147 433.548523	M[+16]HQPHQPLPPT	159	169	1O	Milk peptides only		8633470
sp|P80195|GLCM1_BOVIN"	ILNKPEDETHLEAQPTDASAQFIRN	25	973.1291+++	3	973.129	ILNKPEDETHLEAQPT[+80]DASAQFIRN	19	43	1P	Milk peptides only	17571958	8642140	14449574	2173156	14626544	31994916	9166332	12211670	10497472	9138151
sp|P81265|PIGR_BOVIN"	FFAKESVKDAAGGPGAPADPGRPTGYSGSSKA	32	1027.5073+++ 770.8823++++ "616.9073, +5"	3 4 5	1027.507252 770.882258 616.907262	FFAKESVKDAAGGPGAPADPGRPTGYSGSSKA	600	631		Milk peptides only	17979161	8644552	27952051		3314140		21686815	10034893	13078153	11178940
sp|P02666|CASB_BOVIN"	SKVLPVPQKAVPYPQ	15	825.9825++ 550.9908+++	2 3	825.982515 550.990769	SKVLPVPQKAVPYPQ	183	197		Milk peptides only		8652769		13084462	34249492	27671338
sp|P80195|GLCM1_BOVIN"	DLISKEQIVIRSS	13	784.4082++ 523.2746+++	2 3	784.408195 523.274556	DLIS[+80]KEQIVIRSS	61	73	1P	Milk peptides only		8655929		91670014		10008771
sp|P02666|CASB_BOVIN"	SEEQQQTEDELQDKIHPFA	19	758.0170+++	3	758.017	SEEQQQTEDELQDKIHPFA	50	68		Milk peptides only		8656710			15756231		2345194	4196919	2578828	4128735
sp|P02663|CASA2_BOVIN"	REQLSTSEENSK	12	784.3055++ 523.2061+++	2 3	784.305483 523.20608	REQLS[+80]T[+80]SEENSK	140	151	2P	Milk peptides only		8677026	2124003	4235480		5355493
sp|P02663|CASA2_BOVIN"	LNREQLSTSEENSKK	15	614.9580+++	3	614.958	LNREQLST[+80]SEENSKK	138	152	1P	Milk peptides only		8692176	2468604	79258776		58523628	2753622	2371930
sp|P02662|CASA1_BOVIN"	IQKEDVPSERYLGYLEQ	17	689.6846+++	3	689.685	IQKEDVPSERYLGYLEQ	96	112		Milk peptides only	9632353	8699712	8247162				5541279	4505221	5979846	6666116
sp|P02668|CASK_BOVIN"	SPEVIESPPEIN	12	1390.6138+ 695.8105++	1 2	1390.613769 695.810523	S[+80]PEVIESPPEIN	170	181	1P	Milk peptides only	3073395	8740944	4328765	39838136		148350417	2846545			4360465
sp|P02754|LACB_BOVIN"	MKGLDIQKVAGTWY	14	805.4240++ 537.2851+++	2 3	805.423976 537.285076	MKGLDIQKVAGTWY	23	36		Milk peptides only		8753005
sp|P02662|CASA1_BOVIN"	VPSERYL	7	432.2347++	2	432.235	VPSERYL	101	107		Milk peptides only	7251778	8797375	5952328	5975807	22145670	20243332	4586635	4449812	5024291	6185708
sp|P81265|PIGR_BOVIN"	FAKESVKDAAGGPGAPADPGRPTGYSGSSKALVSTLVPLA	40	1276.3373+++ 957.5048++++ "766.2053, +5"	3 4 5	1276.337315 957.504806 766.2053	FAKESVKDAAGGPGAPADPGRPTGYSGSSKALVSTLVPLA	601	640		Milk peptides only	24977291	8823784	27375393		10171626		27738386	25028088	20754321	13342867
sp|P02662|CASA1_BOVIN"	VAPFPEVFGKEKVNELSKDIG	21	768.4142+++ 576.5625++++	3 4	768.414242 576.562501	VAPFPEVFGKEKVNELSKDIG	40	60		Milk peptides only		8848957			57122338	4446629	3053906	4271807		3420242
sp|P02662|CASA1_BOVIN"	NSEKTTMPL	9	518.7526++	2	518.753	NSEKTTM[+16]PL	205	213	1O	Milk peptides only		8852789		2350390	3203366
sp|P02662|CASA1_BOVIN"	EDVPSER	7	407.1905++	2	407.19	E[-18]DVPSER	99	105	1DH	Milk peptides only		8865646
sp|P80025|PERL_BOVIN"	TLSSEAPTTQQLSEYFKHAKGRT	23	887.4287+++ 665.8234++++	3 4	887.428713 665.823354	TLS[+80]SEAPTTQQLSEYFKHAKGRT	59	81	1P	Milk peptides only		8872912			7864425			2831556
tr|E1BLY0|E1BLY0_BOVIN"	GAGHLP	6	551.2936+	1	551.294	GAGHLP	461	466		Milk peptides only		8880104			4350358
sp|P02662|CASA1_BOVIN"	PKHPIKHQGLPQEVLNENL	19	731.0709+++ 548.5550++++	3 4	731.070921 548.55501	PKHPIKHQGLPQEVLNENL	17	35		Milk peptides only		8961470	2096505		3572693	5076089				2850548
sp|P81265|PIGR_BOVIN"	SRAGEIQNKALLDPSFFAKESVKDAAGGPGAPADPGRPT	39	1001.4982++++ "801.4000, +5"	4 5	1001.498191 801.400008	S[+80]RAGEIQNKALLDPSFFAKESVKDAAGGPGAPADPGRPT	585	623	1P	Milk peptides only	7953543	8993370	9361292	3566689	9496393	8645405	9420154	10892975	8360273	8573634
sp|P02662|CASA1_BOVIN"	IKHQGLPQEV	10	574.8248++	2	574.825	IKHQGLPQEV	21	30		Milk peptides only		9013043
sp|P02666|CASB_BOVIN"	SEEQQQTEDELQDKIHPFA	19	1176.5050++ 784.6724+++	2 3	1176.505009 784.672431	S[+80]EEQQQTEDELQDKIHPFA	50	68	1P	Milk peptides only	5123284	9025109	4917247		17743632		5045080	7358779	2589930	7246669
sp|P02666|CASB_BOVIN"	SKVKEAMAPKH	11	409.2289+++ 307.1735++++	3 4	409.228902 307.173495	SKVKEAMAPKH	111	121		Milk peptides only	8508232	9031645	15594185		5323167	4342856	6343798	5568833	7011388	10082704
sp|P80195|GLCM1_BOVIN"	ILNKPEDETHLEAQ	14	818.9125++ 546.2774+++	2 3	818.912484 546.277414	ILNKPEDETHLEAQ	19	32		Milk peptides only	9270642	9089073	12191219		3869877	9747270	11737459	12184038	10176684	6694683
sp|P80195|GLCM1_BOVIN"	ILNKPEDETHLEAQPTDASAQFIRNLQISNED	32	1239.5862+++ 929.9414++++	3 4	1239.586169 929.941446	ILNKPEDETHLEAQPT[+80]DASAQFIRNLQISNED ILNKPEDETHLEAQPTDASAQFIRNLQIS[+80]NED	19	50	1P	Milk peptides only	25786652	9101337	17807678	7502244	13252604	69757356	19869604	13141210	18179525	17467558
sp|P31096|OSTP_BOVIN"	SNVQSPDATEE	11	588.7544++	2	588.754	SNVQSPDATEE	170	180		Milk peptides only		9122685		16585901		3992457				8949381
sp|P02666|CASB_BOVIN"	HKEMPFPKYPVEPFTESQSLTLTDVENLHLPLP	33	963.2407++++ "770.7940, +5"	4 5	963.240655 770.793979	HKEM[+16]PFPKYPVEPFTESQSLTLTDVENLHLPLP	121	153	1O	Milk peptides only	14606734	9126787	4278056				6049478	4747415	7397909	2805933
sp|P02662|CASA1_BOVIN"	KHPIKHQGLPQEVLNE	16	623.0110+++ 467.5101++++	3 4	623.011003 467.510071	KHPIKHQGLPQEVLNE	18	33		Milk peptides only		9165706		2636843		9956586				8805332
sp|P02666|CASB_BOVIN"	VKEAMAPKHKEMPFPKYPVEPFTESQS	27	791.8912++++ "633.7144, +5"	4 5	791.891237 633.714445	VKEAM[+16]APKHKEM[+16]PFPKYPVEPFTESQS	113	139	2O	Milk peptides only	25100678	9177868	19239132		10621839		11426904	9000921	8649491	7516185
sp|P02666|CASB_BOVIN"	EPVLGPVRGPFPII	14	745.9401++	2	745.94	EPVLGPVRGPFPII	210	223		Milk peptides only	13024860	9197512	12428904		14968407		17850072	12227391	15204578	9842645
sp|P31096|OSTP_BOVIN"	RSNVQSPDATEE	12	706.7881++	2	706.788	RSNVQSPDAT[+80]EE	169	180	1P	Milk peptides only		9216002		58708328		6299430				23131736
sp|P02666|CASB_BOVIN"	RELEELNVPG	10	1155.6004+	1	1155.6	RELEELNVPG	16	25		Milk peptides only	29836884	9218459	15544594			24591998	5042353	4695335	6434131	3988060
sp|P02666|CASB_BOVIN"	LNVPGEIVESLSSSE	15	820.3768++	2	820.377	LNVPGEIVESLS[+80]SSE	21	35	1P	Milk peptides only		9225880								13860376
sp|P02662|CASA1_BOVIN"	RLKKYKVPQLEIVPNSAEERLH	22	909.8284+++ 682.6231++++ "546.2999, +5"	3 4 5	909.828371 682.623097 546.299933	RLKKYKVPQLEIVPNS[+80]AEERLH	115	136	1P	Milk peptides only	15104076	9249259	12983921	43917354	10613509	43204166	16205860	5554931	10491627	10853586
tr|Q56J78|Q56J78_BOVIN"	FLKEAGQGAKD	11	582.3064++ 388.5400+++	2 3	582.306395 388.540022	FLKEAGQGAKD	24	34		Milk peptides only	4524775	9269837	8671369				4756059	4445431	5104765	2744557
sp|P02663|CASA2_BOVIN"	NAVPITPTLNREQLSTSEENSK	22	810.0820+++	3	810.082	NAVPITPTLNREQLSTSEENSK	130	151		Milk peptides only	15246230	9287088	20173722	2611244	11056315		15008406	16534443	15471876	8157043
sp|P81265|PIGR_BOVIN"	ALLDPSFFAKESVKDAAGGPGAPAD	25	1216.1106++ 811.0762+++	2 3	1216.110629 811.076178	ALLDPSFFAKESVKDAAGGPGAPAD	594	618		Milk peptides only	17280732	9345119	15932021	13916587	10772924	21872971	13116998	10285151	16987970	9684859
sp|P80195|GLCM1_BOVIN"	LNKPEDETHLEAQPTDASAQ	20	1097.5166++ 732.0135+++	2 3	1097.516561 732.013466	LNKPEDETHLEAQPTDASAQ	20	39		Milk peptides only	6476892	9383580	10154376	5922682	40281264		4003432	6610277	6934721	5292676
sp|P02666|CASB_BOVIN"	LLQSWMHQPHQPLPPTVMFPPQSVLS	26	1009.8455+++ 757.6359++++	3 4	1009.845495 757.63594	LLQSWM[+16]HQPHQPLPPTVM[+16]FPPQSVLS	154	179	2O	Milk peptides only	23347439	9390650	13345703	5523764	6109890	2218299	15771183	16099158	25416051	14528002
sp|P02662|CASA1_BOVIN"	RPKHPIKHQGLPQEVL	16	939.0470++ 626.3671+++ 470.0272++++ "376.2232, +5"	2 3 4 5	939.047044 626.367121 470.02716 376.223183	RPKHPIKHQGLPQEVL	16	31		Milk peptides only	5290930	9404405	7115575	364406164	11331300	450828896	6238301	5982592	5608197	3530265
sp|P02666|CASB_BOVIN"	VLPVPQKAVPYPQRDMPIQAFL	22	841.7979+++	3	841.798	VLPVPQKAVPYPQRDM[+16]PIQAFL	185	206	1O	Milk peptides only	12518070	9431156	9975548	77776464	9284512	9857276	12173336	12665401	14294366	9848874
sp|P02668|CASK_BOVIN"	SDKIAKYIPIQY	12	719.9007++ 480.2695+++	2 3	719.900659 480.269532	SDKIAKYIPIQY	40	51		Milk peptides only	3479784	9445489		2741251		4534048
sp|P02666|CASB_BOVIN"	EMPFPKYPVEPFTESQSLTLTDVEN	25	1457.6888++ 972.1283+++	2 3	1457.68878 972.128279	EM[+16]PFPKYPVEPFTESQSLTLTDVEN	123	147	1O	Milk peptides only	19212444	9452708	20406138		19831842		17192004	17385675	17566047	10544222
sp|P80195|GLCM1_BOVIN"	ILNKPEDETHLEAQPTDASAQFIRNLQI	28	1064.5492+++ 798.6637++++	3 4	1064.549228 798.66374	ILNKPEDETHLEAQPTDASAQFIRNLQI	19	46		Milk peptides only	13745914	9452837	18023562		11258333	13578702	20791233	18090904	16545867	15467388
sp|P02662|CASA1_BOVIN"	QLEIVPNSAEERLHSM	16	926.4489++	2	926.449	Q[-17]LEIVPNSAEERLHSM[+16]	123	138	1O 1G	Milk peptides only	28256536	9454605	26833538		19924232	7704548	17497740	17744184	20941748	11420207
sp|P02666|CASB_BOVIN"	QNIPPLTQTPVVVPPFLQPEVMGVSKVKEAMAPK	34	921.9990++++	4	921.999	Q[-17]NIPPLTQTPVVVPPFLQPEVM[+16]GVSKVKEAM[+16]APK	87	120	2O 1G	Milk peptides only	12878790	9467553	11245542		12229095		13410880	13130546	21442296	6003579
sp|P02668|CASK_BOVIN"	YYAKPAAVRSPAQ	13	711.3804++ 474.5894+++	2 3	711.380425 474.589376	YYAKPAAVRSPAQ	81	93		Milk peptides only	10633504	9491621	16604789				16945096	20641600	20498576	13695135
sp|P02662|CASA1_BOVIN"	IKHQGLPQEVLNENLL	16	923.0151++ 615.6791+++	2 3	923.015075 615.679142	IKHQGLPQEVLNENLL	21	36		Milk peptides only	8386438	9508766	10031957		4060104		9968261	5970563	7759389	21045783
sp|P02663|CASA2_BOVIN"	LNREQLSTSEENSKKTVDMESTEVFTK	27	1124.1448+++ 843.3604++++	3 4	1124.144803 843.360421	LNREQLS[+80]T[+80]S[+80]EENSKKTVDMESTEVFTK LNREQLS[+80]T[+80]SEENSKKTVDMES[+80]TEVFTK	138	164	3P	Milk peptides only	12936481	9562043	18920104	11950301	10664739	8159239		4643732	9589132	17177527
sp|P02666|CASB_BOVIN"	ELQDKIHPFA	10	599.3168++	2	599.317	ELQDKIHPFA	59	68		Milk peptides only	43644100	9577177	45727088			2321032	33951684	12848263	32836558	20269720
sp|P02663|CASA2_BOVIN"	MKPWIQPK	8	522.2890++	2	522.289	M[+16]KPWIQPK	205	212	1O	Milk peptides only		9589037
sp|P02663|CASA2_BOVIN"	KNTMEHVSSSEESIISQETYK	21	1334.0203++ 889.6827+++	2 3	1334.02034 889.682652	KNTMEHVSS[+80]S[+80]EES[+80]IISQETYK	16	36	3P	Milk peptides only	29176674	9592032	41131596		19449875	3416221	10183930	12263217	21969972	47173734
sp|Q9MZ06|FGFP1_BOVIN"	RGSKASADESLALGKPGKEPR	21	718.7257+++ 539.2961++++ "431.6383, +5"	3 4 5	718.725702 539.296096 431.638332	RGSKASADESLALGKPGKEPR	31	51		Milk peptides only	40229025	9592167	38898322	17617989	9512692	5262759	24608987	20986280	29614108	22587370
sp|P02666|CASB_BOVIN"	INKKIEKFQSEEQQQTEDELQDKIHPFAQT	30	928.1991++++ "742.7607, +5"	4 5	928.199089 742.760726	INKKIEKFQS[+80]EEQQQTEDELQDKIHPFAQT	41	70	1P	Milk peptides only	8466650	9594619	5812649		10008161		8528580	6992801	7636582	6951362
sp|P02666|CASB_BOVIN"	KIEKFQSEEQQQTEDELQDKIH	22	937.4342+++ 703.3275++++	3 4	937.434192 703.327463	KIEKFQS[+80]EEQQQTEDELQDKIH	44	65	1P	Milk peptides only	18406824	9639710	14719951		6650073	4558900	9926072	12480201	7224376	8884877
sp|P02666|CASB_BOVIN"	EMPFPKYPVEPF	12	739.8549++	2	739.855	E[-18]M[+16]PFPKYPVEPF	123	134	1O 1DH	Milk peptides only		9644754
sp|P02662|CASA1_BOVIN"	IVPNSAEER	9	507.7644++	2	507.764	IVPNSAEER	126	134		Milk peptides only	2789817	9671008	3512195				2748215	2477745	2668428	4166661
sp|P02666|CASB_BOVIN"	VPPFLQPE	8	463.7527++	2	463.753	VPPFLQPE	99	106		Milk peptides only	7191526	9688905	6426021	9172171	12818014	3458283	5086764	8943776	10053174	6698621
sp|P02662|CASA1_BOVIN"	VNELSKDIG	9	487.7613++	2	487.761	VNELSKDIG	52	60		Milk peptides only	5962702	9697728	7050721	2802921	6853996	14422380	3200307	2751106	4770256	4051600
sp|P02663|CASA2_BOVIN"	KTKLTEEEKNRLNFLKK	17	707.0793+++ 530.5613++++ "424.6505, +5"	3 4 5	707.079305 530.561298 424.650494	KTKLTEEEKNRLNFLKK	165	181		Milk peptides only		9702198	2015195	34655000	2372323	41415548			4505181	10884417
sp|P02666|CASB_BOVIN"	PVLGPVRGPFPIIV	14	730.9530++	2	730.953	PVLGPVRGPFPIIV	211	224		Milk peptides only	13680086	9710699	19145344			10605842	10776642	15440452	15362320	8297296
sp|P02666|CASB_BOVIN"	AVPYPQRDMPIQAFL	15	881.4533++	2	881.453	AVPYPQRDM[+16]PIQAFL	192	206	1O	Milk peptides only	9482401	9745142	9760530	70740408	2175633	5010356	21079244	9008797	12742165	12157903
sp|Q9MZ06|FGFP1_BOVIN"	ADESLALGKPGKEPR	15	523.2861+++ 392.7164++++	3 4	523.286133 392.716419	ADESLALGKPGKEPR	37	51		Milk peptides only	2442528	9747470	3492388		14247249		2082773	2437263
sp|P02662|CASA1_BOVIN"	QYTDAPSFSDIPNPIGSENSEKTTMPLW	28	1554.7108++ 1036.8096+++	2 3	1554.710775 1036.809609	Q[-17]YTDAPSFSDIPNPIGSENSEKTTMPLW	187	214	1G	Milk peptides only	18451602	9749417	28430072		26414751	7441533	10646117	11092656	20320435	11493401
sp|P02662|CASA1_BOVIN"	IKHQGLPQEVL	11	421.2469+++	3	421.247	IKHQGLPQEVL	21	31		Milk peptides only		9761483
sp|P02668|CASK_BOVIN"	AVESTVATLEDSPE	14	764.3267++	2	764.327	AVESTVATLEDS[+80]PE	159	172	1P	Milk peptides only		9796226	3025106	15511313	2718609	7535302				9680908
sp|P81265|PIGR_BOVIN"	AKESVKDAAGGPGAPADPGRPTGYSGSSKALVSTLVPLA	39	920.7377++++ "736.7916, +5"	4 5	920.737702 736.791617	AKESVKDAAGGPGAPADPGRPTGYSGSSKALVSTLVPLA	602	640		Milk peptides only	2914006	9822361	15093778	112202694	13026701	74331244	3008941	3860619	2720666	6371762
sp|P02663|CASA2_BOVIN"	IISQETYKQE	10	659.8000++	2	659.8	IIS[+80]QETYKQE	29	38	1P	Milk peptides only	2571853	9829422	4329559		3018631	2533397				3949768
sp|P02666|CASB_BOVIN"	PPLTQTPVVVPPFLQPEVMGVSKVKEAMAPKHKEMPF	37	1029.7988++++	4	1029.8	PPLTQTPVVVPPFLQPEVMGVSKVKEAM[+16]APKHKEM[+16]PF	90	126	2O	Milk peptides only	7888151	9830634	5208699		6113799			7604643	9901629	4411924
sp|P02666|CASB_BOVIN"	NSLPQNIPPLTQTPVVVPPFLQPEVMGVSKVKEAMAPK	38	1025.0599++++	4	1025.06	NSLPQNIPPLTQTPVVVPPFLQPEVMGVSKVKEAM[+16]APK	83	120	1O	Milk peptides only	9037193	9832013	6766871		7165830		6103225	5889672	6132798	2504668
sp|P02663|CASA2_BOVIN"	LTEEEKNRLNFLK	13	817.4490++ 545.3018+++ 409.2282++++	2 3 4	817.449036 545.301783 409.228156	LTEEEKNRLNFLK	168	180		Milk peptides only	10216918	9843574	10328861	22046644	2369996	43887491	25753590	58218356	10661552	2886960
sp|P02662|CASA1_BOVIN"	HIQKEDVPSERYLG	14	835.9285++ 557.6214+++ 418.4679++++	2 3 4	835.928468 557.621404 418.467872	HIQKEDVPSERYLG	95	108		Milk peptides only	28559388	9876476	61172691				28799731	14762242	28843899	18261584
sp|P02666|CASB_BOVIN"	KIEKFQSEEQQQTEDE	16	1038.4439++ 692.6317+++	2 3	1038.443889 692.631685	KIEKFQS[+80]EEQQQTEDE	44	59	1P	Milk peptides only	23831777	9900649	28165828		9681958		22108699	21790773	20582704	16194530
sp|P02662|CASA1_BOVIN"	YVPLGTQYTDAPSFSDIPNPIGSENSEKTTMPL	33	1195.9029+++	3	1195.9	YVPLGTQYTDAPSFSDIPNPIGSENSEKTTM[+16]PL	181	213	1O	Milk peptides only	2921031	9922475	2317199		4530739			3257132	2186023
tr|A7E3X4|A7E3X4_BOVIN"	PTPCACPWPPPRCP	14	761.3436++	2	761.344	PTPCACPWPPPRCP	27	40		Milk peptides only	17715576	9922768	23649204				6505012	9182913	15566547	5812548
sp|P02663|CASA2_BOVIN"	NAVPITPTLNREQLSTSEENSKK	23	906.0912+++	3	906.091	NAVPIT[+80]PTLNREQLS[+80]TSEENSKK	130	152	2P	Milk peptides only	18883272	9925631	21998460	9114786	7178131	14677392	8027479	8990879	11369476	5970435
sp|P02666|CASB_BOVIN"	EKFQSEEQQQTEDELQDKIHP	21	889.3921+++	3	889.392	EKFQS[+80]EEQQQTEDELQDKIHP	46	66	1P	Milk peptides only		9934180			4705224					2326269
sp|P02668|CASK_BOVIN"	QDKTEIPTINTIASGEPTSTPTTEAVE	27	938.4573+++	3	938.457	Q[-17]DKTEIPTINTIASGEPTSTPTTEAVE	135	161	1G	Milk peptides only		9937276		3750688		3886917				12292798
sp|P02663|CASA2_BOVIN"	GPIVLNPWDQVK	12	683.3799++	2	683.38	GPIVLNPWDQVK	117	128		Milk peptides only	14368334	9955620	17928230		63320912		12107590	7503789	12609520	8822029
sp|P02662|CASA1_BOVIN"	FVAPFPEVFG	10	1109.5666+ 555.2869++	1 2	1109.566609 555.286942	FVAPFPEVFG	39	48		Milk peptides only	59251999	9971761	59207381		2863478		24443792	17394681	35325653	35550688
sp|P80025|PERL_BOVIN"	GQVWEESLK	9	538.2746++	2	538.275	GQVWEESLK	88	96		Milk peptides only	21854420	9974345	17623598		5238870		6835958	13892615	15593835	2942239
sp|P02666|CASB_BOVIN"	EMPFPKYPVEPFTE	14	855.9078++	2	855.908	EMPFPKYPVEPFTE	123	136		Milk peptides only		9988004	3298635				2180226	2367511	2057714	13177980
sp|P02663|CASA2_BOVIN"	EVVRNANEEEY	11	676.3099++	2	676.31	EVVRNANEEEY	57	67		Milk peptides only		9997303		4635401		5286601
sp|P02662|CASA1_BOVIN"	SFSDIPNPIGSENSEKTTMPLW	22	1233.5783++ 822.7213+++	2 3	1233.578304 822.721295	SFSDIPNPIGSENSEKTTM[+16]PLW	193	214	1O	Milk peptides only	85560308	10041466	78149408	2048975	49526040	42979958	115625928	102721136	81802148	42410918
sp|P02662|CASA1_BOVIN"	QLEIVPNSAEERLH	14	849.3984++	2	849.398	Q[-17]LEIVPNS[+80]AEERLH	123	136	1P 1G	Milk peptides only	4024290	10057715	6310465	7080541	96675632	9984536	4808070	4125747	3507678	2758675
sp|P02666|CASB_BOVIN"	QSKVLPVPQK	10	553.8320++	2	553.832	Q[-17]SKVLPVPQK	182	191	1G	Milk peptides only	3174363	10076615	3883957		11174681	4481866	16211842	8608527	3979728	2724404
sp|P02666|CASB_BOVIN"	KIEKFQSEEQQQTED	15	973.9226++ 649.6175+++	2 3	973.922592 649.617487	KIEKFQS[+80]EEQQQTED	44	58	1P	Milk peptides only	20679107	10078637	25007750	737269696	4092993	264013688	15515457	14544763	11811697	14923649
sp|P02668|CASK_BOVIN"	ARHPHPHLS	9	1051.5544+ 526.2808++ 351.1897+++	1 2 3	1051.554421 526.280849 351.189658	ARHPHPHLS	117	125		Milk peptides only		10163862		252861085		408868779
sp|P02662|CASA1_BOVIN"	SDIPNPIGSENSEK	14	743.8546++	2	743.855	SDIPNPIGSENSEK	195	208		Milk peptides only		10194401	2303856	5130794	8298569	16762243		2395722	2081878
sp|P02663|CASA2_BOVIN"	MEHVSSSEESIISQETYKQEK	21	903.6862+++	3	903.686	MEHVS[+80]S[+80]S[+80]EESIISQETYKQEK	19	39	3P	Milk peptides only		10197641			26543380
sp|P02666|CASB_BOVIN"	SLPQNIPPLTQTPVVVPPFLQPEVMGVSKVKEAMAPK	37	996.5492++++ "797.4408, +5"	4 5	996.549165 797.440787	SLPQNIPPLTQTPVVVPPFLQPEVM[+16]GVSKVKEAMAPK SLPQNIPPLTQTPVVVPPFLQPEVMGVSKVKEAM[+16]APK	84	120	1O	Milk peptides only	10670128	10202331	8517854				5662710	9530615	5946164	4291456
sp|P80195|GLCM1_BOVIN"	AQPTDASAQFIR	12	652.8333++ 435.5580+++	2 3	652.833308 435.557964	AQPTDASAQFIR	31	42		Milk peptides only		10205212		86113604		186162539
sp|P02666|CASB_BOVIN"	SEEQQQTEDELQDK	14	853.8712++	2	853.871	SEEQQQTEDELQDK	50	63		Milk peptides only	3744252	10210876	6082090		31199536		4515596	4599285	2476127	5631115
sp|P02662|CASA1_BOVIN"	GTQYTDAPSFSDIPNPIGSENSEKTTMPLW	30	1100.5065+++	3	1100.51	GTQYTDAPSFSDIPNPIGSENSEKTTM[+16]PLW	185	214	1O	Milk peptides only	4489719	10231508	6151105	3403613	36654320	15265111	6067438	5985454	5000232	3594762
sp|P02662|CASA1_BOVIN"	QYTDAPSFSDIPNPIGSENSEK	22	1190.0348++ 793.6923+++	2 3	1190.034784 793.692281	Q[-17]YTDAPSFSDIPNPIGSENSEK	187	208	1G	Milk peptides only	9723451	10232038	10544309	19252919	29714839	13069997	64638864	137946716	13317779	43833400
sp|P02666|CASB_BOVIN"	IEKFQSEEQQQTEDELQDKIHPFAQTQ	27	1092.1881+++ 819.3929++++	3 4	1092.188136 819.392921	IEKFQSEEQQQTEDELQDKIHPFAQTQ	45	71		Milk peptides only	6209738	10236812	5499508		6889742		3707399	5277440	4650321	2042532
sp|P02666|CASB_BOVIN"	IEKFQSEEQQQTEDELQDKIHPFAQ	25	782.1079++++	4	782.108	IEKFQS[+80]EEQQQTEDELQDKIHPFAQ	45	69	1P	Milk peptides only	11394357	10243879	18553986		5868464		16971088	13502068	13218222	16917922
sp|P02662|CASA1_BOVIN"	EGIHAQQKEPMIGVNQELAYFYPEL	25	968.8127+++	3	968.813	EGIHAQQKEPMIGVNQELAYFYPEL	140	164		Milk peptides only		10244056
sp|P02663|CASA2_BOVIN"	MKPWIQPK	8	514.2915++ 343.1968+++	2 3	514.291505 343.196762	MKPWIQPK	205	212		Milk peptides only		10260080		6652649		19221161
sp|P02666|CASB_BOVIN"	SLPQNIPPLTQTPVVVPPFLQPEVMGVSKV	30	1071.2648+++	3	1071.26	SLPQNIPPLTQTPVVVPPFLQPEVMGVSKV	84	113		Milk peptides only		10276173			2087738
sp|P80025|PERL_BOVIN"	TRLKTTLSSEAPTTQQLSEYF	21	801.0797+++	3	801.08	TRLKTTLSSEAPTTQQLSEYF	54	74		Milk peptides only	2366682	10281819			9133293					27027462
sp|P02662|CASA1_BOVIN"	EDVPSERYLGYLEQ	14	849.4045++	2	849.404	EDVPSERYLGYLEQ	99	112		Milk peptides only	4319944	10283241	6567385	6890901	99478496	9899774	5034202	4443076	3920385	2786449
sp|P80025|PERL_BOVIN"	VWEESLK	7	890.4618+ 445.7345++	1 2	890.461809 445.734543	VWEESLK	90	96		Milk peptides only	12187392	10290482	11097627		5875174		11963039	14235778	13319749	7177580
sp|P02662|CASA1_BOVIN"	SAEERLHS	8	504.7109++	2	504.711	S[+80]AEERLHS	130	137	1P	Milk peptides only	2383545	10328843	2988534	5437301	5793177	5579461	2886808	3035113	2235731	5022783
sp|P02666|CASB_BOVIN"	KIHPFAQTQS	10	578.8091++ 386.2085+++	2 3	578.809105 386.208495	KIHPFAQTQS	63	72		Milk peptides only	12383694	10331792	15232477	2419228	3522447	4047997	15357451	15764327	10643430	23292989
sp|P02662|CASA1_BOVIN"	DIPNPIGSENSEKTTMPL	18	979.9724++	2	979.972	DIPNPIGSENSEKTTM[+16]PL	196	213	1O	Milk peptides only	4959922	10332725	3163802		6999816		3747572	3275720	5541936	3491651
sp|P02668|CASK_BOVIN"	AVESTVATLEDSPEVIESPPEINTVQVTSTAV	32	1104.8909+++	3	1104.89	AVESTVATLEDSPEVIESPPEINTVQVTSTAV	159	190		Milk peptides only		10334158							3127378	18027944
sp|P02666|CASB_BOVIN"	RINKKIEKFQSEEQQQTEDELQDKIHPFA	29	909.9478++++	4	909.948	RINKKIEKFQS[+80]EEQQQTEDELQDKIHPFA	40	68	1P	Milk peptides only		10348246								4556215
sp|P08037|B4GT1_BOVIN"	HISVAMDKFGFS	12	669.8292++	2	669.829	HISVAMDKFGFS	272	283		Milk peptides only		10369721
sp|P80195|GLCM1_BOVIN"	NKPEDETHLEAQPTDASAQ	19	1040.9745++ 694.3188+++	2 3	1040.974529 694.318778	NKPEDETHLEAQPTDASAQ	21	39		Milk peptides only		10409542			16114447		2447575	4494217		8728277
sp|P80025|PERL_BOVIN"	DTIAQAASTTTISDAVSKVK	20	1004.0339++ 669.6917+++	2 3	1004.033858 669.691664	DTIAQAASTTTISDAVSKVK	23	42		Milk peptides only	25390820	10417176	17508224		9596605		19010257	15417503	16111831	10857797
sp|P02668|CASK_BOVIN"	YYAKPAAVR	9	519.7902++ 346.8625+++	2 3	519.790184 346.862548	YYAKPAAVR	81	89		Milk peptides only	3706796	10419400	4320654				13513267	10505990	8172473	6023849
sp|P02662|CASA1_BOVIN"	HIQKEDVPSERYLGYLEQL	19	1159.0948++ 773.0656+++ 580.0510++++	2 3 4	1159.094782 773.065613 580.051029	HIQKEDVPSERYLGYLEQL	95	113		Milk peptides only	37878459	10423188	36736902	6146843			26592134	23304524	31967751	18012885
sp|P02668|CASK_BOVIN"	STVATLEDSPEVIE	14	785.3502++	2	785.35	STVATLEDS[+80]PEVIE	162	175	1P	Milk peptides only		10462215		5524310		25269582				14194336
sp|P02663|CASA2_BOVIN"	TVDMESTEVFTKK	13	797.8571++ 532.2405+++	2 3	797.857147 532.240523	TVDMES[+80]TEVFTKK	153	165	1P	Milk peptides only	21459532	10471387	41134297	9409680	6003443	9897532	17915092	23029878	14690403	18902988
sp|P02666|CASB_BOVIN"	KIEKFQSEEQQQ	12	801.3640++	2	801.364	KIEKFQS[+80]EEQQQ	44	55	1P	Milk peptides only	6794790	10479705	10230856	28024916		26376148	5923853	5434452	4597037	7416513
sp|P02663|CASA2_BOVIN"	TVDMESTEVFT	11	1274.5457+ 637.7765++	1 2	1274.545675 637.776476	TVDM[+16]ESTEVFT	153	163	1O	Milk peptides only	39534293	10481787	39745993				10499331	5392348	13969110	8259408
sp|P02666|CASB_BOVIN"	EMPFPKYPVEPFTESQ	16	963.4531++	2	963.453	EMPFPKYPVEPFTESQ	123	138		Milk peptides only	3561859	10492602	4519552	26332520	2198927	11462370	2659690	3990722	2904113	4895041
sp|P02663|CASA2_BOVIN"	KTVDMESTEVFTK	13	797.8571++ 532.2405+++	2 3	797.857147 532.240523	KTVDMES[+80]TEVFTK	152	164	1P	Milk peptides only	21796892	10500568	39625170	9409680	6342293	10008092	17902917	22459668	16437064	18349879
sp|P02666|CASB_BOVIN"	MHQPHQPLPPTVMFPPQSVLSLSQS	25	939.1350+++	3	939.135	M[+16]HQPHQPLPPTVM[+16]FPPQSVLSLSQS	159	183	2O	Milk peptides only		10509141	4373351		8921867					4639910
sp|P02662|CASA1_BOVIN"	IVPNSAEERLH	11	672.8190++	2	672.819	IVPNS[+80]AEERLH	126	136	1P	Milk peptides only		10516564	5284660					2161713
sp|P02662|CASA1_BOVIN"	HQGLPQEVLN	10	567.7987++	2	567.799	HQGLPQEVLN	23	32		Milk peptides only		10532825					9471248
sp|P80195|GLCM1_BOVIN"	IRNLQISNEDLSKEPSISREDLISKEQIVIR	31	946.4827++++	4	946.483	IRNLQISNEDLS[+80]KEPSISREDLIS[+80]KEQIVIR	41	71	2P	Milk peptides only	15431984	10537678	10200848		13135780		13973440	12930653	16091261	10303946
sp|P02668|CASK_BOVIN"	KDERFFSDKIA	11	678.3513++ 452.5700+++	2 3	678.351334 452.569981	KDERFFSDKIA	34	44		Milk peptides only		10546851		203938852		91853592			2251629	7587053
sp|P18892|BT1A1_BOVIN"	VEDHIAEGSVAVR	13	691.3571++ 461.2405+++	2 3	691.357147 461.240524	VEDHIAEGSVAVR	98	110		Milk peptides only	16079534	10553830	24558110		49186586		20937979	16167122	14441909	11226974
sp|P02662|CASA1_BOVIN"	DAPSFSDIPNPIGSENSEKTTMPLW	25	1375.1367++ 917.0936+++	2 3	1375.136715 917.093568	DAPSFSDIPNPIGSENSEKTTM[+16]PLW	190	214	1O	Milk peptides only	7616749	10558884	10000969		42991398	8814164	13534887	14729771	10578248	10275451
sp|P02668|CASK_BOVIN"	TIASGEPTSTPTTEAVESTVATLEDSPEVIESPPEINTVQVTSTAV	46	1589.0916+++ 1192.0705++++ 1192.0705++++	3 4 4	1589.091586 1192.070508 1192.070508	TIASGEPTSTPTTEAVESTVATLEDS[+80]PEVIESPPEINTVQVTSTAV TIASGEPTSTPTTEAVESTVATLEDSPEVIES[+80]PPEINTVQVTSTAV	145	190	1P	Milk peptides only	13145730	10575301	38192147		2445714		2.1153e+07	3185872	22657196	9479122
sp|P02662|CASA1_BOVIN"	VPLGTQYTDAPSFSDIPNPIGSENSEKTTMPLW	33	1198.2433+++ 898.9343++++	3 4	1198.243253 898.934259	VPLGTQYTDAPSFSDIPNPIGSENSEKTTMPLW	182	214		Milk peptides only		10592237			30160563			2651798
sp|P02666|CASB_BOVIN"	QTEDELQDKIHPFAQTQS	18	1049.4898++ 699.9956+++	2 3	1049.489815 699.995635	Q[-17]TEDELQDKIHPFAQTQS	55	72	1G	Milk peptides only	9808900	10607998	11538656		21598008	4543495	13195919	18244613	7802584	22032204
sp|P02666|CASB_BOVIN"	IEKFQSEEQQQTEDELQDKIHPFA	24	973.1332+++ 730.1017++++	3 4	973.133192 730.101713	IEKFQSEEQQQTEDELQDKIHPFA	45	68		Milk peptides only	15911986	10660542	15404950	2049229	15015774	4178318	14815693	14872458	11318696	10892313
sp|P02662|CASA1_BOVIN"	QEVLNENLLRF	11	679.3592++	2	679.359	Q[-17]EVLNENLLRF	28	38	1G	Milk peptides only		10694723			5339979					5041979
sp|P02666|CASB_BOVIN"	QKAVPYPQRDMPIQAF	16	944.4747++	2	944.475	Q[-17]KAVPYPQRDM[+16]PIQAF	190	205	1O 1G	Milk peptides only	13903716	10698496	5857301		7388101		10455553	11946150	12422789	14820366
sp|P02666|CASB_BOVIN"	SEEQQQTEDELQDKIHPFAQTQ	22	903.7274+++	3	903.727	S[+80]EEQQQTEDELQDKIHPFAQTQ	50	71	1P	Milk peptides only		10706005			5681491	12852044
sp|P02666|CASB_BOVIN"	APKHKEMPFPKYPVEPFTESQS	22	864.0931+++ 648.3216++++	3 4	864.093063 648.321616	APKHKEM[+16]PFPKYPVEPFTESQS	118	139	1O	Milk peptides only	16105295	10722716	21825556	18255905	15413262		10487563	9672097	14246851	4308500
sp|P81265|PIGR_BOVIN"	ALLDPSFFAKESVKDAAGGPGAPADPGRPTGYSGSSKALVST	42	1020.0195++++ "816.2171, +5"	4 5	1020.019548 816.217094	ALLDPSFFAKESVKDAAGGPGAPADPGRPTGYSGSSKALVST	594	635		Milk peptides only	22016529	10727682	17976947		19336611		22685271	12101829	18823154	11654128
sp|P02662|CASA1_BOVIN"	TDAPSFSDIPNPIGSENSEKTTMP	24	1276.0789++ 851.0550+++	2 3	1276.078866 851.055002	TDAPSFSDIPNPIGSENSEKTTM[+16]P	189	212	1O	Milk peptides only	9025718	10764761	9943347	8002504	33651083	4209773	8602452	11165307	13168738	5072949
sp|P02666|CASB_BOVIN"	MHQPHQPLPPTVMFPPQS	18	690.3414+++	3	690.341	MHQPHQPLPPTVMFPPQS	159	176		Milk peptides only	3207124	10779683	3884496		4152618			2563117		2670863
sp|P02668|CASK_BOVIN"	TIASGEPTSTPTTEAVESTVATLEDSPEVIESPPEINTVQVTSTAV	46	1192.0705++++	4	1192.07	TIASGEPTSTPTTEAVES[+80]TVATLEDSPEVIESPPEINTVQVTSTAV	145	190	1P	Milk peptides only	12386641	10787743	17856896		28992814		19429308		22458552	12461784
sp|P02662|CASA1_BOVIN"	SENSEKTTMPL	11	626.7899++	2	626.79	SENSEKTTM[+16]PL	203	213	1O	Milk peptides only		10827810	12358876		2925674	7874373	9439161	22266908	8652802
sp|P02662|CASA1_BOVIN"	VFGKEKVN	8	460.7636++ 307.5115+++	2 3	460.763634 307.511515	VFGKEKVN	46	53		Milk peptides only		10865108		51180598		46273560				5602845
sp|P18892|BT1A1_BOVIN"	THRGEEFPSMSESRNPDEEGLFTVR	25	969.7824+++ 727.5886++++ "582.2723, +5"	3 4 5	969.782387 727.588609 582.272343	THRGEEFPSMSESRNPDEEGLFTVR	179	203		Milk peptides only	28606918	10883072	61079940		19020727		20003281	23248901	19969142	27321828
sp|P02663|CASA2_BOVIN"	REQLSTSEENSK	12	496.5506+++	3	496.551	REQLST[+80]SEENSK	140	151	1P	Milk peptides only		10886078
sp|P02666|CASB_BOVIN"	SQSKVLPVPQKAVPYP	16	869.4985++ 580.0014+++	2 3	869.498529 580.001445	SQSKVLPVPQKAVPYP	181	196		Milk peptides only		10887070			35498586			13339421		10849040
sp|P02662|CASA1_BOVIN"	EGIHAQQKEPMIGVNQEL	18	679.6738+++	3	679.674	EGIHAQQKEPM[+16]IGVNQEL	140	157	1O	Milk peptides only	2213088	10889506	4076023	7943740		6388397	10675146		5201871	2484914
sp|P02666|CASB_BOVIN"	KVLPVPQKAVPYPQ	14	782.4665++ 521.9801+++	2 3	782.466501 521.980093	KVLPVPQKAVPYPQ	184	197		Milk peptides only		10918637			15631533					2724351
sp|P02663|CASA2_BOVIN"	TEEEKNRLNFLK	12	507.6071+++	3	507.607	TEEEKNRLNFLK	169	180		Milk peptides only		10924507		5157701	13345007	4124110	6621638	13286620
sp|P02662|CASA1_BOVIN"	TQYTDAPSFSDIPNPIGSENSEKTTMPLW	29	1081.4993+++	3	1081.5	TQYTDAPSFSDIPNPIGSENSEKTTM[+16]PLW	186	214	1O	Milk peptides only	49336088	10960065	51117028	2541089	12405424	27973588	51266928	39748956	38589700	25036208
sp|P02663|CASA2_BOVIN"	NMAINPSKEN	10	1133.5255+ 567.2664++	1 2	1133.525549 567.266413	NM[+16]AINPSKEN	40	49	1O	Milk peptides only	9673695	11025661	9348546				9026793	7657460	8843378	4505892
sp|P02662|CASA1_BOVIN"	HPIKHQGLPQEV	12	691.8806++	2	691.881	HPIKHQGLPQEV	19	30		Milk peptides only		11028842
sp|P02666|CASB_BOVIN"	KKIEKFQSEEQQQTEDELQDKIHPFAQTQ	29	903.4320++++ "722.9470, +5"	4 5	903.431985 722.947043	KKIEKFQS[+80]EEQQQTEDELQDKIHPFAQTQ	43	71	1P	Milk peptides only	19013553	11056206	12143895		26599460	3944517	15359465	19342685	22235341	15536381
sp|P02666|CASB_BOVIN"	SLPQNIPPLTQTPVVVPPFLQPEVMG	26	1407.7591++ 938.8419+++	2 3	1407.759146 938.841856	SLPQNIPPLTQTPVVVPPFLQPEVM[+16]G	84	109	1O	Milk peptides only	9559169	11063008	6465403		15669797	2871087	13928633	12211380	13361628	9270533
sp|P02666|CASB_BOVIN"	EMPFPKYPVEPFTESQSLT	19	1122.0325++ 748.3574+++	2 3	1122.03247 748.357405	EM[+16]PFPKYPVEPFTESQSLT	123	141	1O	Milk peptides only	8867041	11064827	8671948		6219919		12919179	8963948	11587512	13432820
sp|P02666|CASB_BOVIN"	SWMHQPH	7	313.4694+++	3	313.469	SWM[+16]HQPH	157	163	1O	Milk peptides only		11083849					2356403	4686848		4712437
sp|P02662|CASA1_BOVIN"	EKVNELSKDIG	11	616.3301++	2	616.33	EKVNELSKDIG	50	60		Milk peptides only	9024263	11102799	10998049		4915970	8779288	8036000	10037764	6282243	9357564
sp|P02662|CASA1_BOVIN"	QYTDAPSFSDIPNPIGSENSEKTTMPLW	28	1571.2215++ 1047.8168+++	2 3	1571.221507 1047.816763	QYTDAPSFSDIPNPIGSENSEKTTM[+16]PLW	187	214	1O	Milk peptides only	29596442	11112708	25636947	3432238	20598653	4206072	21860422	22563177	37932372	15841800
sp|P02668|CASK_BOVIN"	IPPKKNQDKTEIPTINTIASGEPTSTPTTE	30	1070.2243+++ 802.9200++++	3 4	1070.224299 802.920043	IPPKKNQDKTEIPTINTIASGEPTSTPTTE	129	158		Milk peptides only		11119399		3270818		10220641				4711904
sp|P02668|CASK_BOVIN"	VIESPPEINTVQVT	14	763.4090++	2	763.409	VIESPPEINTVQVT	173	186		Milk peptides only		11129542				2046030				3404678
sp|P02666|CASB_BOVIN"	ELQDKIHPFAQTQSL	15	877.9572++ 585.6406+++	2 3	877.957226 585.640576	ELQDKIHPFAQTQSL	59	73		Milk peptides only		11134315		20402402	3339196	7272390				5483922
sp|P81265|PIGR_BOVIN"	AKESVKDAAGGPGAPADPGRPTGYSGSSKA	30	929.4616+++ 697.3481++++ "558.0799, +5"	3 4 5	929.461643 697.348051 558.079896	AKESVKDAAGGPGAPADPGRPTGYSGSSKA	602	631		Milk peptides only		11153462	2366976		39109363	2561442	3155083	4233407		2938262
sp|P02668|CASK_BOVIN"	AIPPKKNQDKTEIPTINTIASGEPTSTPTTE	31	1093.9033+++ 820.6793++++	3 4	1093.903337 820.679321	AIPPKKNQDKTEIPTINTIASGEPTSTPTTE	128	158		Milk peptides only		11224953		13510343		39947126	3446297			6889704
sp|P02666|CASB_BOVIN"	EMPFPKYPVEPFTESQSLTLTDVENLHLPLP	31	1195.6005+++ 896.9522++++	3 4	1195.600489 896.952186	EM[+16]PFPKYPVEPFTESQSLTLTDVENLHLPLP	123	153	1O	Milk peptides only	15417357	11325854	4878144		2168059		8071995	3187561	7502930	2976146
sp|P02662|CASA1_BOVIN"	GTQYTDAPSFSDIPNPIGSENSEKTTMPL	29	1557.2164++ 1038.4800+++	2 3	1557.216422 1038.48004	GTQYTDAPSFSDIPNPIGSENSEKTTM[+16]PL	185	213	1O	Milk peptides only		11333334			6191163
sp|P80195|GLCM1_BOVIN"	SSRQPQSQNPKLPLSIL	17	947.0313++ 631.6899+++	2 3	947.031256 631.689929	SSRQPQSQNPKLPLSIL	72	88		Milk peptides only	39829202	11345897	41159029		7328797		17368437	7912420	18954571	17784930
sp|P02666|CASB_BOVIN"	EVMGVSKVKEAMAPKH	16	591.6393+++ 443.9813++++	3 4	591.639302 443.981295	EVM[+16]GVSKVKEAM[+16]APKH	106	121	2O	Milk peptides only	6891528	11397814	7765770		3473806		11695941	6489347	12676686	8207773
sp|P02662|CASA1_BOVIN"	EGIHAQQKEPMIGVNQELAY	20	757.7073+++	3	757.707	EGIHAQQKEPM[+16]IGVNQELAY	140	159	1O	Milk peptides only	9460981	11429471	5484741	3989522	6542045		5047282	3134796	9155941	5745572
sp|P02662|CASA1_BOVIN"	EKVNELSKDIGSESTEDQAMEDIK	24	904.4236+++ 678.5696++++	3 4	904.423643 678.569551	EKVNELSKDIGSESTEDQAM[+16]EDIK	50	73	1O	Milk peptides only	34303020	11448786	27983528	12055751	22729949	3784742	25135110	20258150	31439339	19118096
sp|P02662|CASA1_BOVIN"	QKEDVPSE	8	914.4102+ 457.7087++	1 2	914.410168 457.708722	Q[-17]KEDVPSE	97	104	1G	Milk peptides only	22604895	11480663	18482678	5182892	74334112		9834143	10940555	13004071	12879632
sp|P02666|CASB_BOVIN"	SWMHQPHQPLPPTVMFPPQS	20	786.7101+++	3	786.71	SWM[+16]HQPHQPLPPTVMFPPQS	157	176	1O	Milk peptides only		11484639	2026600		35875368		3165708	8350406	2072648	9789251
sp|P02666|CASB_BOVIN"	RELEELNVPGEIVESLS	17	996.9799++	2	996.98	RELEELNVPGEIVES[+80]LS	16	32	1P	Milk peptides only	3981805	11570703	3536519		8118189		19090954	10426444	3959375	21046324
sp|P02666|CASB_BOVIN"	SLPQNIPPLTQTPVVVPPFLQPEV	24	1305.7307++ 870.8229+++	2 3	1305.730714 870.822901	SLPQNIPPLTQTPVVVPPFLQPEV	84	107		Milk peptides only		11574245			2726262
sp|P02663|CASA2_BOVIN"	KVIPYVRYL	9	575.8528++ 384.2376+++	2 3	575.852784 384.237615	KVIPYVRYL	214	222		Milk peptides only	49703996	11586866	72109340	23909398		121062252	72427216	54350826	62649092	42416256
sp|P02662|CASA1_BOVIN"	QGLPQEVLNENL	12	668.8408++	2	668.841	Q[-17]GLPQEVLNENL	24	35	1G	Milk peptides only		11622536
sp|P02662|CASA1_BOVIN"	QKEPMIGVNQEL	12	1384.6777+ 692.8425++	1 2	1384.677693 692.842484	Q[-17]KEPM[+16]IGVNQEL	146	157	1O 1G	Milk peptides only		11647286	18272138	66356947		17897934	20870670	18520996	24565498	10669131
tr|B5B3R8|B5B3R8_BOVIN"	YYVPLGTQYTDAPSFSDIPNPIGSENSGK	29	1039.8278+++	3	1039.83	YYVPLGTQYTDAPSFSDIPNPIGSENSGK	180	208		Milk peptides only		11696443								90444320
sp|P80025|PERL_BOVIN"	GQVWEESLKRL	11	672.8672++ 448.9139+++	2 3	672.867151 448.913859	GQVWEESLKRL	88	98		Milk peptides only	77939666	11716089	81832502		6380197		43021061	28672595	42366816	24236840
sp|P02666|CASB_BOVIN"	KFQSEEQQQTEDELQDKIHPFAQTQSLVYPFPGPIP	36	1070.7610++++	4	1070.76	KFQS[+80]EEQQQTEDELQDKIHPFAQTQSLVYPFPGPIP	47	82	1P	Milk peptides only		11791787			13018117
sp|P02666|CASB_BOVIN"	SLPQNIPPLTQTPVVVPPFLQPEVMGVSKVK	31	1119.2948+++ 839.7229++++	3 4	1119.294783 839.722907	SLPQNIPPLTQTPVVVPPFLQPEVM[+16]GVSKVK	84	114	1O	Milk peptides only	7650452	11796278	11887010		12716623		8810956	9651886	11363230	7511288
sp|P02666|CASB_BOVIN"	AVPYPQRDMPIQAF	14	816.9138++	2	816.914	AVPYPQRDMPIQAF	192	205		Milk peptides only	2464867	11821122	3088390	5588449	2215334	3316099	3850325	4301415		6118476
sp|P02666|CASB_BOVIN"	VPYPQRDMPIQ	11	680.3399++	2	680.34	VPYPQRDM[+16]PIQ	193	203	1O	Milk peptides only	2628091	11825737	2931348		36881300	2386727	4648392	2627413	3572369
sp|P02662|CASA1_BOVIN"	VPLGTQYTDAPSFSDIPNPIGSENSEK	27	955.1259+++	3	955.126	VPLGTQYTDAPSFSDIPNPIGSENSEK	182	208		Milk peptides only		11849858
sp|P02663|CASA2_BOVIN"	SIISQETYKQ	10	638.7947++	2	638.795	SIIS[+80]QETYKQ	28	37	1P	Milk peptides only		11867746		152835136		18746570
sp|P02668|CASK_BOVIN"	KNQDKTEIPTINT	13	751.3965++ 501.2667+++	2 3	751.396469 501.266738	KNQDKTEIPTINT	133	145		Milk peptides only		11873126
sp|P02668|CASK_BOVIN"	QEQNQEQPIR	10	635.3127++	2	635.313	QEQNQEQPIR	22	31		Milk peptides only	18077602	11877822	18510286	4225174	19714018	13089344	8929125	5777226	17121310	12397789
sp|P02662|CASA1_BOVIN"	APFPEVFGKEKVNE	14	795.9118++ 530.9436+++	2 3	795.911755 530.943596	APFPEVFGKEKVNE	41	54		Milk peptides only	10528266	11931316	7447651		361618776		6878189	8936117	9555442	8550387
sp|P02666|CASB_BOVIN"	VLPVPQKAVPYPQRDMPIQAF	21	798.7716+++	3	798.772	VLPVPQKAVPYPQRDMPIQAF	185	205		Milk peptides only	6920138	11953773	8116447	11178509	19939138	6830196	2718908	5424162	2765905	5731148
sp|P02666|CASB_BOVIN"	VMGVSKVKEAMAPK	14	745.9071++ 497.6072+++ 373.4572++++	2 3 4	745.907104 497.607162 373.45719	VM[+16]GVSKVKEAMAPK	107	120	1O	Milk peptides only		12032081								12207667
sp|P02666|CASB_BOVIN"	QSKVLPVPQKAVPYPQRDMPIQAF	24	912.8229+++	3	912.823	Q[-17]SKVLPVPQKAVPYPQRDM[+16]PIQAF	182	205	1O 1G	Milk peptides only	12552792	12032236	7826192		28048110	2553821	13937689	14973648	13215977	15460794
sp|P02666|CASB_BOVIN"	SLPQNIPPLTQTPVVVPPFLQPEVMGVS	28	995.5437+++	3	995.544	SLPQNIPPLTQTPVVVPPFLQPEVMGVS	84	111		Milk peptides only	2717681	12102582	3952530		5179329	8469972				3529097
sp|P02662|CASA1_BOVIN"	QEVLNENLL	9	536.2877++	2	536.288	QEVLNENLL	28	36		Milk peptides only		12103192			12423228					2970804
sp|P02663|CASA2_BOVIN"	EEKNRLNF	8	525.2724++	2	525.272	EEKNRLNF	171	178		Milk peptides only		12134262		4043928	2255277	7062672
sp|P02666|CASB_BOVIN"	VPGEIVESLSSSEESITRINKKIEKFQSEEQQQTE	35	1022.4993++++	4	1022.5	VPGEIVESLS[+80]SSEESITRINKKIEKFQSEEQQQTE	23	57	1P	Milk peptides only	8949712	12163461	16337322		14710472		7776024	12012581	7087188	22950056
sp|P02668|CASK_BOVIN"	SGEPTSTPTTEAVESTVA	18	882.4127++	2	882.413	SGEPTSTPTTEAVESTVA	148	165		Milk peptides only	5091372	12188473			5372294
sp|P02668|CASK_BOVIN"	ASGEPTSTPTTEAVESTVAT	20	968.4551++	2	968.455	ASGEPTSTPTTEAVESTVAT	147	166		Milk peptides only		12192405			16542108			2297426
sp|P02663|CASA2_BOVIN"	TKLTEEEKNRLNF	13	541.2897+++	3	541.29	TKLTEEEKNRLNF	166	178		Milk peptides only	20243604	12220091	24557906				10696816	7318472	12350261	9164353
sp|P02668|CASK_BOVIN"	ASGEPTSTPTTEAVESTV	18	882.4127++	2	882.413	ASGEPTSTPTTEAVESTV	147	164		Milk peptides only	5126587	12245342	4253240				2477416		3755857
sp|P02754|LACB_BOVIN"	MKGLDIQK	8	474.7628++	2	474.763	M[+16]KGLDIQK	23	30	1O	Milk peptides only		12248534
sp|P02668|CASK_BOVIN"	IPPKKNQDKTEIPTINTIASGEPTSTPTTEAVE	33	877.7071++++	4	877.707	IPPKKNQDKTEIPTINTIASGEPTSTPTTEAVE	129	161		Milk peptides only		12255370								5462258
sp|P02666|CASB_BOVIN"	SITRINKKIEKFQSEEQQQTEDELQDKIHPFAQTQS	36	1096.2880++++	4	1096.29	SITRINKKIEKFQS[+80]EEQQQTEDELQDKIHPFAQTQS	37	72	1P	Milk peptides only	3094864	12278642			2109764		3476318	3307744	3216607	16589930
sp|P02666|CASB_BOVIN"	RELEELNV	8	501.2667++	2	501.267	RELEELNV	16	23		Milk peptides only	38782644	12338141	24980516			15854391	28617962	30624866	13162139	11304151
sp|P02754|LACB_BOVIN"	DEALEKFDKALKALP	15	844.4669++ 563.3137+++	2 3	844.466895 563.313689	DEALEKFDKALKALP	146	160		Milk peptides only	18235251	12348764	29523991		24995622		16578164	19101347	27616996	15186020
sp|P02662|CASA1_BOVIN"	FSDIPNPIGSENSEKTTMP	19	1032.4831++	2	1032.48	FSDIPNPIGSENSEKTTMP	194	212		Milk peptides only	13433464	12352056	3209668	4545354	3152025	16648543	6207413	3253616		2906781
sp|P02666|CASB_BOVIN"	VMGVSKVKE	9	496.7759++ 331.5197+++	2 3	496.775885 331.519682	VM[+16]GVSKVKE	107	115	1O	Milk peptides only		12431195		5000224		3571925				3020330
sp|P80195|GLCM1_BOVIN"	DLISKEQIVIR	11	657.3930++ 438.5978+++	2 3	657.393001 438.59776	DLISKEQIVIR	61	71		Milk peptides only		12458943		183679296	2339053	50874018	2398390			8870545
sp|P80195|GLCM1_BOVIN"	ILNKPEDETHLEAQPT	16	917.9627++ 612.3109+++	2 3	917.962705 612.310895	ILNKPEDETHLEAQPT	19	34		Milk peptides only	14144945	12477649	14869818	81941418	41294179	51583466	11061145	33278960	37821132	7941267
sp|P02666|CASB_BOVIN"	SKVLPVPQKAVPYPQRDMPIQAFL	24	908.1753+++ 681.3833++++	3 4	908.175281 681.38328	SKVLPVPQKAVPYPQRDMPIQAFL	183	206		Milk peptides only		12485334		22362002	24745292	12204845		2944306		3162120
sp|P02668|CASK_BOVIN"	TIASGEPTSTPTTEAVE	17	845.9045++	2	845.905	TIASGEPTSTPTTEAVE	145	161		Milk peptides only		12485493		5993972		49222376				8978585
sp|P02666|CASB_BOVIN"	LLYQEPVLGPVRGPFP	16	891.5011++ 594.6698+++	2 3	891.501072 594.669807	LLYQEPVLGPVRGPFP	206	221		Milk peptides only	17300612	12485634	17352951		2167526		18743416	20622788	17953452	12422493
sp|P81265|PIGR_BOVIN"	AGEIQNKALLDPSFFAKESVKDAAGGPGAPAD	32	1057.8701+++ 793.6544++++	3 4	1057.870079 793.654378	AGEIQNKALLDPSFFAKESVKDAAGGPGAPAD	587	618		Milk peptides only	24863260	12534101	21816961	25293320	15984766	91568328	36206894	17585273	25311983	12351630
sp|P02666|CASB_BOVIN"	RELEELNVPGEIVESLSSSEESITRINK	28	1079.8677+++ 810.1526++++ 810.1526++++	3 4 4	1079.867725 810.152613 810.152613	RELEELNVPGEIVES[+80]LSSSEESITRINK RELEELNVPGEIVESLS[+80]SSEESITRINK	16	43	1P	Milk peptides only	6929400	12558846	5824399				11959625	16623742	9929952	12022028
sp|P02666|CASB_BOVIN"	QQQTEDELQDKIHP	14	846.3972++	2	846.397	Q[-17]QQTEDELQDKIHP	53	66	1G	Milk peptides only	4925620	12571425	7792648		8566536			5487048	6036477	3676315
sp|P02663|CASA2_BOVIN"	ESIISQETYKQE	12	767.8373++	2	767.837	ESIIS[+80]QETYKQE	27	38	1P	Milk peptides only		12582764								5353969
sp|P02666|CASB_BOVIN"	SKVLPVPQKAVPYPQRDMPIQAF	23	870.4806+++ 653.1123++++	3 4	870.480593 653.112263	SKVLPVPQKAVPYPQRDMPIQAF	183	205		Milk peptides only		12643554	2467085	5246006	62991690	5329602		3783185		4707248
sp|P02662|CASA1_BOVIN"	KHPIKHQGLPQEVL	14	541.9825+++ 406.7387++++	3 4	541.982496 406.738691	KHPIKHQGLPQEVL	18	31		Milk peptides only	13993105	12672218	2216937	8223992		36253774	2464463	4275905	5666349	2384207
sp|P80195|GLCM1_BOVIN"	PKLPLSILKEKHL	13	505.9922+++ 379.7460++++	3 4	505.992221 379.745985	PKLPLSILKEKHL	81	93		Milk peptides only	22175839	12689856	16843725				31363525	12151081	20032001	19736920
sp|P02662|CASA1_BOVIN"	VPLGTQYTDAPSFSDIPNPIGSENSEKTTMPL	32	1141.5485+++	3	1141.55	VPLGTQYTDAPSFSDIPNPIGSENSEKTTM[+16]PL	182	213	1O	Milk peptides only		12715710			11682638
sp|P02662|CASA1_BOVIN"	LKKYKVPQLEIVPNSAEERLHSM	23	930.4855+++ 698.1159++++ "558.6942, +5"	3 4 5	930.485505 698.115948 558.694214	LKKYKVPQLEIVPNS[+80]AEERLHSM	116	138	1P	Milk peptides only	19474238	12739340	35555631	57942536	7869834		9021368	9580900	8569634	12323977
sp|P02662|CASA1_BOVIN"	APSFSDIPNPIGSENSEKTTMP	22	1160.0441++ 773.6985+++	2 3	1160.044097 773.69849	APSFSDIPNPIGSENSEKTTMP	191	212		Milk peptides only	5182080	12765073	8589070	5155834	14332277	11208844	7576186	6233536		9091785
sp|P02666|CASB_BOVIN"	QQQTEDELQDKIHPFAQTQ	19	1134.0324++ 756.3573+++	2 3	1134.032378 756.357344	Q[-17]QQTEDELQDKIHPFAQTQ	53	71	1G	Milk peptides only		12787183			2043728	3811737	2192289			8510144
sp|P02663|CASA2_BOVIN"	REQLSTSEENSKK	13	848.3530++ 565.9044+++	2 3	848.352964 565.904401	REQLS[+80]T[+80]SEENSKK	140	152	2P	Milk peptides only		12828079	2111218	27993058		53838079
sp|P02666|CASB_BOVIN"	HQPHQPLPPTVMFPPQSVLSLSQSKVLPVPQ	31	1143.9499+++ 858.2142++++	3 4	1143.949899 858.214243	HQPHQPLPPTVM[+16]FPPQSVLSLSQSKVLPVPQ	160	190	1O	Milk peptides only		12849747			13545900	4311504
sp|P02666|CASB_BOVIN"	HKEMPFPKYPVEPFTE	16	659.3256+++	3	659.326	HKEMPFPKYPVEPFTE	121	136		Milk peptides only	3648836	12855591	3458718			2863723		2515593	2011703	10010458
sp|P02662|CASA1_BOVIN"	IGSENSEKTTMPL	13	711.8427++	2	711.843	IGSENSEKTTM[+16]PL	201	213	1O	Milk peptides only	2451268	12908803	2424002	2280892	78871056		2177739	3479294	3783448	2285103
sp|P02666|CASB_BOVIN"	HQPHQPLPPTVMFPPQSVLS	20	1119.0804++ 746.3894+++	2 3	1119.080423 746.389374	HQPHQPLPPTVMFPPQSVLS	160	179		Milk peptides only		12911856			30446281	6958078		2084224	2331349
sp|P02666|CASB_BOVIN"	FQSEEQQQTEDELQDKIHPFAQTQS	25	997.7916+++	3	997.792	FQSEEQQQTEDELQDKIHPFAQTQS	48	72		Milk peptides only	32194368	12913858	46547380		10335641		28658576	26416878	28076690	24066356
sp|P02666|CASB_BOVIN"	VPPFLQPEVM	10	1172.6020+ 586.8046++	1 2	1172.602008 586.804642	VPPFLQPEVM[+16]	99	108	1O	Milk peptides only	16840918	12917414	10907320		21756768	2351349	22012015	16676534	26380095	11979375
sp|P80195|GLCM1_BOVIN"	LISKEQIVIR	10	639.8627++ 426.9109+++	2 3	639.862695 426.910889	LIS[+80]KEQIVIR	62	71	1P	Milk peptides only	15815117	13082861	11718086	56931766	6836167	104359897	16333214	12957939	12211688	14229356
sp|P02666|CASB_BOVIN"	TLTDVENLHLPLP	13	731.4010++	2	731.401	TLTDVENLHLPLP	141	153		Milk peptides only	12715332	13171341	10730088		59576212		9461176	14984257	27542574	13913210
sp|P02666|CASB_BOVIN"	LSQSKVLPVPQKA	13	697.9219++ 465.6170+++	2 3	697.921926 465.617043	LSQSKVLPVPQKA	180	192		Milk peptides only		13183286					4988993		2100803
sp|P02666|CASB_BOVIN"	IEKFQSEEQQQTEDELQDKIHP	22	927.0868+++	3	927.087	IEKFQS[+80]EEQQQTEDELQDKIHP	45	66	1P	Milk peptides only	3942196	13194655	3462760		9210850	2446674	2218996	3348776	3339222	3191579
sp|P81265|PIGR_BOVIN"	ALLDPSFFAKESVKDAAGGPGAPADPGRPTGYSGSS	36	1159.9022+++ 870.1785++++	3 4	1159.902219 870.178483	ALLDPSFFAKESVKDAAGGPGAPADPGRPTGYSGSS	594	629		Milk peptides only	23282397	13205924	30822711	4478388	44665571	3335994	22111689	16586079	18130613	18483917
sp|P80195|GLCM1_BOVIN"	ILNKPEDETHLEAQPTDASAQFIRNLQISNE	31	1174.5884+++ 881.1931++++	3 4	1174.588411 881.193127	ILNKPEDETHLEAQPTDASAQFIRNLQISNE	19	49		Milk peptides only		13215623				2994554	2160020		2280112	13985584
sp|P02662|CASA1_BOVIN"	KEDVPSERYLGYLE	14	849.4227++ 566.6175+++	2 3	849.422684 566.617548	KEDVPSERYLGYLE	98	111		Milk peptides only		13218254		4696202			3434529	3588938		3056031
sp|P02666|CASB_BOVIN"	QSLVYPFPGPIPN	13	706.3665++	2	706.366	Q[-17]SLVYPFPGPIPN	71	83	1G	Milk peptides only		13246682			2746193		4723080	3132119	2356286	3451173
sp|P02666|CASB_BOVIN"	HKEMPFPKYPVEPFTESQSLTLTDVEN	27	1060.5129+++ 795.6365++++	3 4	1060.512904 795.636497	HKEM[+16]PFPKYPVEPFTESQSLTLTDVEN	121	147	1O	Milk peptides only	27541505	13251322	23706648		15843661		29675531	13928469	19956909	12904281
sp|P02663|CASA2_BOVIN"	VIPYVRYL	8	1022.6033+ 511.8053++	1 2	1022.603329 511.805302	VIPYVRYL	215	222		Milk peptides only	63785697	13254358	81330381	7748563		12375891	87914738	72604200	102933050	48502038
sp|P02666|CASB_BOVIN"	RELEELNVPGEIVESL	16	913.4807++	2	913.481	RELEELNVPGEIVESL	16	31		Milk peptides only	15200529	13372738	19204518	5899602	5453925	58084760	25485686	13803292	22140650	23739946
sp|P02666|CASB_BOVIN"	HQPHQPLPPTVMFPPQSVLS	20	1127.0779++ 751.7210+++	2 3	1127.077881 751.721012	HQPHQPLPPTVM[+16]FPPQSVLS	160	179	1O	Milk peptides only		13373543			45957258	2781534			2275728	3844021
sp|P02666|CASB_BOVIN"	LYQEPVLGPVRGP	13	712.8985++	2	712.898	LYQEPVLGPVRGP	207	219		Milk peptides only		13380253						3834516		9527536
sp|P02666|CASB_BOVIN"	MHQPHQPLPPTVMFPPQS	18	1051.0033++ 701.0046+++	2 3	1051.003327 701.004643	M[+16]HQPHQPLPPTVM[+16]FPPQS	159	176	2O	Milk peptides only		13414172	2205743	5200311	54686327		3820650	3138760		6968590
sp|P02666|CASB_BOVIN"	LYQEPVLGPVRGPFPI	16	891.5011++	2	891.501	LYQEPVLGPVRGPFPI	207	222		Milk peptides only	4341611	13465873	4412565		5355935		4417327	7131838	5216194	2968893
sp|P02666|CASB_BOVIN"	IVESLSSSEESITRIN	16	882.4547++	2	882.455	IVESLSSSEESITRIN	27	42		Milk peptides only	8189371	13477161	4018814				4634478	7218774	6370199	5982884
sp|P02662|CASA1_BOVIN"	TDAPSFSDIPNPIGSENSEKTTMP	24	1268.0814++ 845.7234+++	2 3	1268.081408 845.723364	TDAPSFSDIPNPIGSENSEKTTMP	189	212		Milk peptides only		13494718	29222868	18092753	8625537	36894467				30555707
sp|P02666|CASB_BOVIN"	HQPHQPLPPTVMFPPQSV	18	1019.0224++ 679.6840+++	2 3	1019.022377 679.68401	HQPHQPLPPTVMFPPQSV	160	177		Milk peptides only	6542170	13651964	4817535		12763764	9356052	2954488	5448560	2999994	2488426
sp|P02666|CASB_BOVIN"	LYQEPVLGPVRGPFPII	17	948.0431++ 632.3645+++	2 3	948.043104 632.364495	LYQEPVLGPVRGPFPII	207	223		Milk peptides only	15394306	13690616	12078113	4043788	3567444		14854250	22159805	20929956	8965164
sp|P02662|CASA1_BOVIN"	KEDVPSERYLGYLEQLLRLK	20	613.0917++++	4	613.092	KEDVPSERYLGYLEQLLRLK	98	117		Milk peptides only		13711014						3225199
sp|P02666|CASB_BOVIN"	SEEQQQTEDELQDKIHPFAQTQS	23	906.0826+++	3	906.083	SEEQQQTEDELQDKIHPFAQTQS	50	72		Milk peptides only	2179276	13730069			22540894		3746138	5050499	4144558	13677533
sp|P02666|CASB_BOVIN"	VMGVSKVKEAMAPKH	15	548.6251+++ 411.7206++++ "329.5780, +5"	3 4 5	548.625104 411.720647 329.577973	VM[+16]GVSKVKEAM[+16]APKH	107	121	2O	Milk peptides only		13761920				4512918	2371562		5167686	12953480
sp|P02662|CASA1_BOVIN"	GLPQEVLNENLLRF	14	821.4516++ 547.9701+++	2 3	821.451579 547.970145	GLPQEVLNENLLRF	25	38		Milk peptides only	4340975	13766961	7736044		5576677		14393962	4814998	6462811	8226263
sp|P02668|CASK_BOVIN"	TIASGEPTSTPTTE	14	1391.6536+ 696.3305++	1 2	1391.653646 696.330461	TIASGEPTSTPTTE	145	158		Milk peptides only		13810546		24324744		75004289				13575128
sp|P02668|CASK_BOVIN"	QDKTEIPTINTIASGEPTSTPTTE	24	1257.6083++ 838.7413+++	2 3	1257.608313 838.741301	Q[-17]DKTEIPTINTIASGEPTSTPTTE	135	158	1G	Milk peptides only		13834669		15374267		17248458				12587489
sp|P02666|CASB_BOVIN"	PVLGPVR	7	369.2371++	2	369.237	PVLGPVR	211	217		Milk peptides only		13943531			15692054		10128435	3410943		4198679
sp|P02666|CASB_BOVIN"	VLPVPQKA	8	426.2711++	2	426.271	VLPVPQKA	185	192		Milk peptides only		13964790					6538383		2866231
sp|P02666|CASB_BOVIN"	LNVPGEIVE	9	969.5251+ 485.2662++	1 2	969.525138 485.266207	LNVPGEIVE	21	29		Milk peptides only	4915921	14023239	14540575	239544504		85610600	7027358	23681464	3895413	15019181
sp|P02666|CASB_BOVIN"	MPFPKYPVEP	10	602.8072++	2	602.807	MPFPKYPVEP	124	133		Milk peptides only	9641146	14069019	9526210		45977948		9902067	9827398	14636724	6377032
sp|P02666|CASB_BOVIN"	SQSLTLTDVEN	11	1206.5848+ 603.7961++	1 2	1206.584838 603.796057	SQSLTLTDVEN	137	147		Milk peptides only		14071853								16166321
sp|P81265|PIGR_BOVIN"	AAPAGAAIQSRAGEIQNK	18	584.9832+++	3	584.983	AAPAGAAIQSRAGEIQNK	576	593		Milk peptides only	5565842	14073626	8752916				15212345	11366233	5348767	3470244
sp|P02666|CASB_BOVIN"	LYQEPVLGPVR	11	635.8613++	2	635.861	LYQEPVLGPVR	207	217		Milk peptides only	2627424	14087839	2041452		2868227		14931555			15016550
sp|P02662|CASA1_BOVIN"	KYKVPQLEIVPNSAEERLHSM	21	828.7687+++ 621.8283++++ "497.6641, +5"	3 4 5	828.768691 621.828337 497.664125	KYKVPQLEIVPNSAEERLHSM[+16]	118	138	1O	Milk peptides only	37572309	14093836	65080850				26072778	11502045	31400268	17688574
sp|P02662|CASA1_BOVIN"	NENLLRF	7	453.2456++	2	453.246	NENLLRF	32	38		Milk peptides only	8540644	14107741	15584437	131347064	43234396	10872994	7839222	11525765	7734619	8331959
sp|P02666|CASB_BOVIN"	VKEAMAPKH	9	1010.5452+ 505.7762++ 337.5199+++	1 2 3	1010.545162 505.776219 337.519905	VKEAMAPKH	113	121		Milk peptides only	32727420	14145019	68486828		6553258		14762609	18964039	17715502	33024438
sp|P02666|CASB_BOVIN"	TEDELQDKIHPFA	13	771.8754++ 514.9193+++	2 3	771.87537 514.919339	TEDELQDKIHPFA	56	68		Milk peptides only	11187148	14167146	16184076		6179825		16305235	7576822	11091183	15684295
sp|P02662|CASA1_BOVIN"	FPEVFGKE	8	476.7424++	2	476.742	FPEVFGKE	43	50		Milk peptides only	6929425	14202790	6674832		20800548		3768985	4464108	5074677	5692447
sp|P02663|CASA2_BOVIN"	TVYQHQKAMKPWIQPK	16	1000.0327++ 667.0243+++ 500.5200++++ "400.6175, +5"	2 3 4 5	1000.032745 667.024255 500.52001 400.617464	TVYQHQKAM[+16]KPWIQPK	197	212	1O	Milk peptides only	30220301	14223625	49296185	173442792	18638523	128628940	36164566	23124054	26847801	14881856
sp|P81265|PIGR_BOVIN"	PGRPTGYSGSSKA	13	632.8177++ 422.2142+++	2 3	632.817658 422.214197	PGRPTGYSGSSKA	619	631		Milk peptides only	14696658	14286355	19361896	13329298	10120657	72499697	14361584	10393123	16234925	8682815
sp|P02668|CASK_BOVIN"	HPHPHLS	7	412.7117++	2	412.712	HPHPHLS	119	125		Milk peptides only		14289712
sp|P02662|CASA1_BOVIN"	ELFRQFYQLDAYPSGAWYYVPLGTQYTDAPSFSDIPNPIGSENSEK	46	1053.0996, +5	5	1053.1	ELFRQFYQLDAYPSGAWYYVPLGTQYTDAPSFSDIPNPIGSENSEK	163	208		Milk peptides only		14318239	2083901		5818980				2081709
sp|P02666|CASB_BOVIN"	RELEELNVPGEIVESLSSSEESITR	25	934.8050+++	3	934.805	RELEELNVPGEIVESLSSSEESITR	16	40		Milk peptides only	20663626	14320614	19444714		20591912		12268306	15572120	24181584	12166095
sp|P02662|CASA1_BOVIN"	KYKVPQLEIVPNSAEERLHSM	21	637.8212++++	4	637.821	KYKVPQLEIVPNSAEERLHS[+80]M	118	138	1P	Milk peptides only	17227968	14371094	29116284		4160335		7451717	9989164	8501903	15513599
sp|P02662|CASA1_BOVIN"	QYTDAPSFSDIPNPIGSENSEKTTMP	26	1413.1265++ 942.4201+++	2 3	1413.126544 942.420121	Q[-17]YTDAPSFSDIPNPIGSENSEKTTM[+16]P	187	212	1O 1G	Milk peptides only	11646802	14377339	12397399	12743492	25076813	2798075	13143291	8872897	14060903	9511611
sp|P02662|CASA1_BOVIN"	QEVLNENLL	9	527.7744++	2	527.774	Q[-17]EVLNENLL	28	36	1G	Milk peptides only	3909100	14401283	5739272		18913992		4997488	4860186	4352912	11583221
sp|P02666|CASB_BOVIN"	VMGVSKVKEAMAPKH	15	537.9618+++ 403.7232++++	3 4	537.961827 403.723189	VMGVSKVKEAMAPKH	107	121		Milk peptides only		14428109	2879921			8596137			2424189
sp|P02666|CASB_BOVIN"	NSLPQNIPPLTQTPVVVPPFLQPEVMGVSK	30	1076.2563+++	3	1076.26	NSLPQNIPPLTQTPVVVPPFLQPEVMGVSK	83	112		Milk peptides only		14434290			2575555		2030049		2100803
sp|P02666|CASB_BOVIN"	EKFQSEEQQQTEDELQDKIHPFAQ	24	1004.7801+++	3	1004.78	EKFQS[+80]EEQQQTEDELQDKIHPFAQ	46	69	1P	Milk peptides only		14436362			3304124					6269661
sp|P02666|CASB_BOVIN"	QSEEQQQTEDELQDKIHPF	19	1156.5193++ 771.3486+++	2 3	1156.519301 771.348626	Q[-17]SEEQQQTEDELQDKIHPF	49	67	1G	Milk peptides only		14494157			4441490	2313612
sp|P02666|CASB_BOVIN"	TESQSLTLTDVENLHLPLPL	20	1110.5915++ 740.7301+++	2 3	1110.591541 740.730119	TESQSLTLTDVENLHLPLPL	135	154		Milk peptides only		14522938
sp|P02666|CASB_BOVIN"	SKVKEAMAPK	10	552.8077++ 368.8742+++	2 3	552.807716 368.874236	SKVKEAM[+16]APK	111	120	1O	Milk peptides only	26216963	14595117	23678102	2019466	24412054		14954548	23899465	45883397	17669540
tr|E1BJ93|E1BJ93_BOVIN"	IPHPAI	6	324.1974++	2	324.197	IPHPAI	258	263		Milk peptides only		14633599	2590457		8012711		9995411	67393464	5130826	12705752
sp|P02666|CASB_BOVIN"	HKEMPFPKYPVEPFTESQSL	20	797.7278+++ 598.5477++++	3 4	797.727833 598.547693	HKEMPFPKYPVEPFTESQSL	121	140		Milk peptides only	38096109	14690827	66102597	3449265	72706164		17707059	44950491	28726644	34026522
sp|P02666|CASB_BOVIN"	LLQSWMHQPHQPLPPTVMFPPQS	23	1356.6749++ 904.7857+++ 678.8411++++	2 3 4	1356.674893 904.785687 678.841085	LLQSWMHQPHQPLPPTVM[+16]FPPQS	154	176	1O	Milk peptides only	51435649	14727799	27000674		16151067		31327670	72544422	23851340	44036999
sp|P02662|CASA1_BOVIN"	KYKVPQLEIVPNSAEERLHS	20	806.4123+++ 605.0611++++	3 4	806.412335 605.06107	KYKVPQLEIVPNS[+80]AEERLHS	118	137	1P	Milk peptides only	10153234	14730792	7445015		5240130		6476728	7917388	9389879	9148012
sp|P02668|CASK_BOVIN"	AIPPKKNQDKTEIPTINTIASGEPTSTPTTEAVE	34	895.4664++++	4	895.466	AIPPKKNQDKTEIPTINTIASGEPTSTPTTEAVE	128	161		Milk peptides only		14813424		11635458		51986564				6770762
sp|P02663|CASA2_BOVIN"	EEEKNRLNFL	10	646.3357++	2	646.336	EEEKNRLNFL	170	179		Milk peptides only	24539950	14837807	28484184		16041900	2067181	18369448	6489103	20440090	20264890
sp|P81265|PIGR_BOVIN"	FAKESVKDAAGGPGAPADPGRPTGYSGSSKA	31	978.4844+++ 734.1152++++ "587.4936, +5"	3 4 5	978.484447 734.115154 587.493579	FAKESVKDAAGGPGAPADPGRPTGYSGSSKA	601	631		Milk peptides only	28604534	14844983	33110235		6177322		30200754	32030177	16728220	16477413
sp|P02662|CASA1_BOVIN"	LHSMKEGIHA	10	380.1940+++	3	380.194	LHSM[+16]KEGIHA	135	144	1O	Milk peptides only		14888149
sp|P02666|CASB_BOVIN"	DELQDKIHPFAQTQS	15	878.9287++ 586.2882+++	2 3	878.928665 586.288202	DELQDKIHPFAQTQS	58	72		Milk peptides only	2984089	14899534	3184636	13079269	3387084	17434596	4144470	3887028	3596116	52629356
sp|P02666|CASB_BOVIN"	SLPQNIPPLTQTPVVVPPFLQPEVM	25	1379.2484++ 919.8347+++	2 3	1379.248414 919.834701	SLPQNIPPLTQTPVVVPPFLQPEVM[+16]	84	108	1O	Milk peptides only		14910567				7570562
sp|P02666|CASB_BOVIN"	TEDELQDKIHPFAQTQ	16	950.4578++ 633.9743+++	2 3	950.457787 633.974283	TEDELQDKIHPFAQTQ	56	71		Milk peptides only		14972998		12221297		51378178				2099590
sp|P80195|GLCM1_BOVIN"	ILNKPEDETHLEAQPTD	17	975.4762++ 650.6532+++	2 3	975.476176 650.65321	ILNKPEDETHLEAQPTD	19	35		Milk peptides only	28827075	15017050	34614344	32474462	16753662	691323840	32504506	19170988	31309552	18067650
sp|P02668|CASK_BOVIN"	MAIPPKKNQDKTEIPTINTIASGEPTSTPTTE	32	1137.5835+++ 853.4394++++	3 4	1137.583498 853.439443	MAIPPKKNQDKTEIPTINTIASGEPTSTPTTE	127	158		Milk peptides only		15020789		10618460		7886140				15597724
sp|P81265|PIGR_BOVIN"	AGEIQNKALLDPSFFAKESVKDAAGGPGAPADPGRPTG	38	1246.3025+++ 934.9787++++ "748.1844, +5"	3 4 5	1246.302494 934.978689 748.184407	AGEIQNKALLDPSFFAKESVKDAAGGPGAPADPGRPTG	587	624		Milk peptides only	21837353	15021577	17693697		20685608		29858475	40998329	21990738	18594062
sp|Q9MZ06|FGFP1_BOVIN"	GSKASADESLALGKPGKEPR	20	999.5344++ 666.6920+++ 500.2708++++ "400.4181, +5"	2 3 4 5	999.53436 666.691999 500.270818 400.41811	GSKASADESLALGKPGKEPR	32	51		Milk peptides only	30204878	15052104	48209333		19946251	62781928	36493532	27201380	28041720	15257209
sp|P02663|CASA2_BOVIN"	QHQKAMKPWIQPK	13	540.2889+++ 405.4685++++	3 4	540.288932 405.468518	Q[-17]HQKAM[+16]KPWIQPK	200	212	1O 1G	Milk peptides only		15082954		5092887	8277275	40520710	4887064	11220900	2074411	7603152
tr|B5B3R8|B5B3R8_BOVIN"	SGKTTMPLW	9	1036.5132+ 518.7602++	1 2	1036.513193 518.760235	SGKTTM[+16]PLW	206	214	1O	Milk peptides only	164550864	15088498	177514752			22400128	85667431	55478953	57050426	28459485
sp|P80195|GLCM1_BOVIN"	LNKPEDETHLEAQPTDASAQFIR	23	870.7647+++ 653.3253++++	3 4	870.764662 653.325316	LNKPEDETHLEAQPTDASAQFIR	20	42		Milk peptides only	22411321	15093737	17628685	5449428	31943092		11884652	11269438	11883827	7520127
sp|P02666|CASB_BOVIN"	RELEELNVPGEIVES	15	896.9219++	2	896.922	RELEELNVPGEIVES[+80]	16	30	1P	Milk peptides only	20947238	15108120	23070290		4306088	8994093	26736586	30387314	20352252	25732012
sp|P02663|CASA2_BOVIN"	STEVFTK	7	891.3859+ 446.1966++	1 2	891.385941 446.196609	S[+80]TEVFTK	158	164	1P	Milk peptides only	2045914	15108743	2829646	12959711	3508631	25696990	2579497	2252863	4231662	16828066
sp|P02666|CASB_BOVIN"	MPFPKYPVEPFTESQSL	17	998.9899++ 666.3290+++	2 3	998.989877 666.32901	MPFPKYPVEPFTESQSL	124	140		Milk peptides only	17440651	15136273	21566577		66063098		12103933	17895502	15732106	14913973
sp|P80195|GLCM1_BOVIN"	LEAQPTDASAQFIR	14	773.8966++	2	773.897	LEAQPTDASAQFIR	29	42		Milk peptides only	4498987	15165037	3834272		2092068		4847452	4450489	6868666	3560227
sp|P02666|CASB_BOVIN"	QSKVLPVPQKAVPYPQRDMPIQA	23	858.4685+++	3	858.468	Q[-17]SKVLPVPQKAVPYPQRDMPIQA	182	204	1G	Milk peptides only	2342910	15256060			15693807	2734288	3146223	7440102		5950352
sp|P02663|CASA2_BOVIN"	KTVDMESTEVFTKK	14	861.9046++ 574.9388+++	2 3	861.904628 574.938844	KTVDMES[+80]TEVFTKK	152	165	1P	Milk peptides only	6262282	15270774	13756545	16668323		9771458	60637564	32437455	4973310	17325023
sp|P02662|CASA1_BOVIN"	VPNSAEERLH	10	576.2938++ 384.5316+++	2 3	576.293819 384.531638	VPNSAEERLH	127	136		Milk peptides only	9785887	15276554	10178351		39427154	2976034	8942070	9478991	8351959	6585793
sp|P02666|CASB_BOVIN"	KKIEKFQSEEQQQTEDELQDKIHPFAQT	28	1161.5540+++ 871.4173++++	3 4	1161.554029 871.417341	KKIEKFQS[+80]EEQQQTEDELQDKIHPFAQT	43	70	1P	Milk peptides only	13253212	15285933	13231123		29973616		18663133	13734492	8412913	16611327
sp|P02666|CASB_BOVIN"	LSQSKVLPVPQKAVPYPQRDMPIQAF	26	979.8721+++ 735.1559++++	3 4	979.872149 735.155931	LSQSKVLPVPQKAVPYPQRDMPIQAF	180	205		Milk peptides only	16670135	15360086	9895394		39294794		7512237	16082249	6013031	14883639
sp|P02662|CASA1_BOVIN"	HPIKHQGLPQEVL	13	499.2842+++	3	499.284	HPIKHQGLPQEVL	19	31		Milk peptides only		15391302			9296583	34519428	3961992
sp|P02666|CASB_BOVIN"	FQSEEQQQTEDELQDKIHPFAQTQ	24	968.7809+++	3	968.781	FQSEEQQQTEDELQDKIHPFAQTQ	48	71		Milk peptides only	6766195	15429791	8091587		2509864		5034655	4660435	6214618	3535984
sp|P02666|CASB_BOVIN"	HKEMPFPKYPVEPFTESQ	18	1096.0301++ 731.0225+++ 548.5187++++	2 3 4	1096.030065 731.022468 548.51867	HKEMPFPKYPVEPFTESQ	121	138		Milk peptides only	6908111	15483513	9466755	86391229	10706309	55218056	4861927	7052902	4647426	9744230
tr|B5B3R8|B5B3R8_BOVIN"	PIGSENSGKTTMP	13	667.8165++	2	667.816	PIGSENSGKTTM[+16]P	200	212	1O	Milk peptides only		15489802
sp|P02666|CASB_BOVIN"	MHQPHQPLPPTVMFPPQSVLS	21	800.7328+++	3	800.733	M[+16]HQPHQPLPPTVM[+16]FPPQSVLS	159	179	2O	Milk peptides only		15521896	3619764		11106390	5194191			2996897	4720342
sp|P80195|GLCM1_BOVIN"	ASAQFIRNLQISNED	15	893.4120++	2	893.412	ASAQFIRNLQIS[+80]NED	36	50	1P	Milk peptides only	43634624	15614111	31750896			6069163	34012544	30319056	37279548	33402348
sp|P02666|CASB_BOVIN"	KFQSEEQQQTEDELQDKIHPFAQTQSLVYPFPGP	34	1018.2268++++	4	1018.23	KFQS[+80]EEQQQTEDELQDKIHPFAQTQSLVYPFPGP	47	80	1P	Milk peptides only		15631164			36026432		2485747	4280536		2709351
sp|P02666|CASB_BOVIN"	KFQSEEQQQTEDELQDK	17	1055.4822++ 703.9906+++	2 3	1055.482187 703.99055	KFQSEEQQQTEDELQDK	47	63		Milk peptides only	7358230	15736654	6289112	2638257	12833325	2034794	7087882	5456080	7524199	7809371
sp|P02666|CASB_BOVIN"	GPVRGPFPIIV	11	1151.6935+ 576.3504++	1 2	1151.693541 576.350408	GPVRGPFPIIV	214	224		Milk peptides only	21328491	15741198	21368094	1283535364	40706189	185538358	17693607	19769092	33330492	19568524
sp|P80195|GLCM1_BOVIN"	ILNKPEDETHLEAQPTDASAQFIRNLQ	27	1026.8545+++ 770.3927++++	3 4	1026.85454 770.392724	ILNKPEDETHLEAQPTDASAQFIRNLQ	19	45		Milk peptides only	21701747	15799184	18113402		10772207	4176612	26429723	28786374	20946777	34216264
sp|P02666|CASB_BOVIN"	KKIEKFQSEEQQQTEDELQDK	21	896.7515+++ 672.8155++++	3 4	896.751521 672.81546	KKIEKFQS[+80]EEQQQTEDELQDK	43	63	1P	Milk peptides only	10687406	15949440	14902747		14371050		12980505	10787537	7479962	15296271
sp|P02666|CASB_BOVIN"	EESITRIN	8	481.2511++	2	481.251	EESITRIN	35	42		Milk peptides only	14160249	16001221	20051404		11313864		14169615	9570769	13755093	14443785
sp|P02662|CASA1_BOVIN"	SENSEKTTMPLW	12	1422.6570+ 711.8321++	1 2	1422.656957 711.832116	SENSEKTTMPLW	203	214		Milk peptides only	56823032	16071171	115501367	18074212	32363228	200945605	34082892	50461774	26571768	54914028
sp|P02662|CASA1_BOVIN"	FPEVFGKEKV	10	590.3241++ 393.8851+++	2 3	590.324056 393.885129	FPEVFGKEKV	43	52		Milk peptides only	61226478	16085919	67095754		98841762		44841497	18118113	53234482	33771902
sp|P02666|CASB_BOVIN"	KFQSEEQQQTEDELQDKIHPFA	22	892.4243+++ 669.5700++++	3 4	892.424306 669.570048	KFQSEEQQQTEDELQDKIHPFA	47	68		Milk peptides only		16125970			26674678			10185935		4816479
sp|P02662|CASA1_BOVIN"	EIVPNSAEER	10	612.2688++	2	612.269	EIVPNS[+80]AEER	125	134	1P	Milk peptides only	12302771	16137255	14936173	11140948	16715823		10376399	14505758	13307739	5422567
sp|P02666|CASB_BOVIN"	TDVENLHLPLPL	12	680.8772++	2	680.877	TDVENLHLPLPL	143	154		Milk peptides only		16198239			2437018
sp|P02666|CASB_BOVIN"	HKEMPFPKYPVEP	13	533.6060+++	3	533.606	HKEMPFPKYPVEP	121	133		Milk peptides only	2402906	16202731	3951145		4105441
sp|P02662|CASA1_BOVIN"	VAPFPEVFGKEKVN	14	780.9247++ 520.9522+++	2 3	780.924666 520.952203	VAPFPEVFGKEKVN	40	53		Milk peptides only	2729764	16347989		139315912	14663116	34151679	5776403	4547538		6077695
sp|P02668|CASK_BOVIN"	NQDKTEIPTINT	12	687.3490++	2	687.349	NQDKTEIPTINT	134	145		Milk peptides only		16393603
sp|P80025|PERL_BOVIN"	QVWEESLKRL	10	635.8431++	2	635.843	Q[-17]VWEESLKRL	89	98	1G	Milk peptides only	44975184	16437221	38978892	5932289	11696845	3807239	22511372	29650030	27992172	24799666
sp|P02662|CASA1_BOVIN"	VPQLEIVPNSAEER	14	790.9176++ 527.6141+++	2 3	790.917569 527.614138	VPQLEIVPNSAEER	121	134		Milk peptides only	29710399	16467077	30998615	3413003	43618516	2410664	20229835	11297942	21408758	19658179
sp|P02663|CASA2_BOVIN"	LNREQLSTSEENSK	14	572.2596+++	3	572.26	LNREQLS[+80]TSEENSK	138	151	1P	Milk peptides only	4945997	16512979	6302202	15542504		10573234	5123774	3384929	5197153	3075416
sp|P02666|CASB_BOVIN"	QEPVLGPVR	9	977.5415+ 489.2744++	1 2	977.541457 489.274366	Q[-17]EPVLGPVR	209	217	1G	Milk peptides only	4954754	16523720	10127616	2205326	219178944	2663860	8429098	7028900	5848699	8570450
sp|P02662|CASA1_BOVIN"	QKHIQKEDVPSER	13	526.2741+++ 394.9574++++	3 4	526.274116 394.957406	Q[-17]KHIQKEDVPSER	93	105	1G	Milk peptides only	6941029	16546288	10878848		2069235	4163241	4926943	4595976	4503256	8082957
sp|P80195|GLCM1_BOVIN"	SSRQPQSQNPKLPLSILK	18	674.3883+++ 506.0430++++	3 4	674.38825 506.043007	SSRQPQSQNPKLPLSILK	72	89		Milk peptides only	60962174	16571793	83361680	30137027	31276328	11523462	50545322	16772387	41378132	20901152
sp|P02666|CASB_BOVIN"	YQEPVLGPVRGPFP	14	778.4170++	2	778.417	YQEPVLGPVRGPFP	208	221		Milk peptides only	2162882	16588314			11897535		5935642	8512009	4135201	13247654
sp|P02666|CASB_BOVIN"	YQEPVLGPVR	10	579.3193++	2	579.319	YQEPVLGPVR	208	217		Milk peptides only	15404184	16682021	19878728		6777377		14633073	3792370	12114166	35575268
sp|P02662|CASA1_BOVIN"	VEQKHIQKEDVPSER	15	911.4763++ 607.9866+++ 456.2418++++	2 3 4	911.476314 607.986634 456.241795	VEQKHIQKEDVPSER	91	105		Milk peptides only	12733932	16685329	19685260		6741294		14170790	20733776	14996724	12252839
sp|P02666|CASB_BOVIN"	SLPQNIPPLTQTPVVVPPFLQPEVMGVSKV	30	1076.5965+++ 807.6992++++	3 4	1076.596462 807.699166	SLPQNIPPLTQTPVVVPPFLQPEVM[+16]GVSKV	84	113	1O	Milk peptides only	2302604	16712208			3352040		2321758	2054865	2386749
sp|P80195|GLCM1_BOVIN"	SSRQPQSQNPKLPLSILKE	19	717.4024+++ 538.3037++++	3 4	717.402448 538.303655	SSRQPQSQNPKLPLSILKE	72	90		Milk peptides only	29894777	16744276	32800624	5216107	15927163	6941152	16337487	15378219	21371898	20678976
sp|P02662|CASA1_BOVIN"	SDIPNPIGSENSEKTTMPL	19	1023.4884++ 682.6614+++	2 3	1023.488427 682.661376	SDIPNPIGSENSEKTTM[+16]PL	195	213	1O	Milk peptides only	8548997	16767763	6445987	3154279	122203916	47870480	36501149	23006149	9385366	10631749
sp|P02666|CASB_BOVIN"	VLSLSQSKVLPVPQKAVPYPQRDMPIQA	28	1030.5775+++ 773.1850++++	3 4	1030.577513 773.184954	VLSLSQSKVLPVPQKAVPYPQRDMPIQA	177	204		Milk peptides only	11562341	16777157	8594518		15772452		13192228	19074452	9679375	26175085
sp|P02666|CASB_BOVIN"	LVYPFPGPIPN	11	1213.6616+ 607.3344++	1 2	1213.661572 607.334424	LVYPFPGPIPN	73	83		Milk peptides only	12656861	16781753	12736254				23023199	23260969	12596439	34129693
sp|P02662|CASA1_BOVIN"	NPIGSENSEKTTMPLW	16	910.4302++ 607.2892+++	2 3	910.430183 607.289214	NPIGSENSEKTTM[+16]PLW	199	214	1O	Milk peptides only	14290379	16797846	10188144		97004148	6653466	12261573	11135232	12890572	8381382
sp|P02666|CASB_BOVIN"	VLSLSQSKVLPVP	13	683.9189++	2	683.919	VLSLSQSKVLPVP	177	189		Milk peptides only	36621840	16845560	28622008		7975974		33120468	46395228	40041156	39338260
sp|P02666|CASB_BOVIN"	INKKIEKFQSEEQQQTEDELQDKIHPFA	28	870.9225++++ "696.9395, +5"	4 5	870.922525 696.939475	INKKIEKFQS[+80]EEQQQTEDELQDKIHPFA	41	68	1P	Milk peptides only	21099599	16896787	22973119		20093416		23864689	21584128	22077232	23479886
sp|P02663|CASA2_BOVIN"	LNREQLSTSEENSK	14	598.9151+++	3	598.915	LNREQLS[+80]TS[+80]EENSK	138	151	2P	Milk peptides only	3276866	16920246	4586543	41943652		27955404	2307767	2556592	4118239	2210542
sp|P02662|CASA1_BOVIN"	LEIVPNSAEERLHSM	15	902.9186++ 602.2815+++	2 3	902.918601 602.281493	LEIVPNS[+80]AEERLHSM	124	138	1P	Milk peptides only	14682442	16958316	21849511	2839132	19628093	2344484	6761454	9455434	4723778	10001559
sp|P02666|CASB_BOVIN"	LYQEPVLGPV	10	1114.6143+ 557.8108++	1 2	1114.614287 557.810782	LYQEPVLGPV	207	216		Milk peptides only	4370601	16978349	3653284				3960696	5348330	9220704	3259645
sp|P02663|CASA2_BOVIN"	SIISQETYKQE	11	703.3160++	2	703.316	SIIS[+80]QETYKQE	28	38	1P	Milk peptides only		17002846	2631040	45082248	4392187	3930396			3513690	18613452
sp|P02666|CASB_BOVIN"	VLPVPQKAVPYPQRDMPIQAFL	22	1254.1958++ 836.4663+++	2 3	1254.195787 836.466284	VLPVPQKAVPYPQRDMPIQAFL	185	206		Milk peptides only	5646044	17086451	5256900	63979977	6387874	13002323	6972420	6002285	3072576	4879309
sp|P02666|CASB_BOVIN"	AVPYPQRDMPI	11	643.8317++	2	643.832	AVPYPQRDMPI	192	202		Milk peptides only		17146242		6320102		5813957
sp|P02666|CASB_BOVIN"	QSKVLPVPQ	9	489.7846++	2	489.785	Q[-17]SKVLPVPQ	182	190	1G	Milk peptides only	7453907	17302200	7718184	7767342	26084778	42292892	6924833	2780139	3807488	4406769
sp|P02666|CASB_BOVIN"	LLYQEPVLGPV	11	1227.6984+ 614.3528++	1 2	1227.698351 614.352814	LLYQEPVLGPV	206	216		Milk peptides only	4439110	17402643	2797435				2146913	3332082	5994388	4349463
sp|P02754|LACB_BOVIN"	DEALEKFDKALK	12	469.5890+++	3	469.589	DEALEKFDKALK	146	157		Milk peptides only		17412080					24459820	4434928		7232368
sp|P80195|GLCM1_BOVIN"	LEAQPTDASAQF	12	1277.6008+ 639.3040++	1 2	1277.600822 639.304049	LEAQPTDASAQF	29	40		Milk peptides only		17518898	3440511	3193130	3153706			2204888	2356452
sp|P02666|CASB_BOVIN"	VLSLSQSKVLPVPQKA	16	847.5142++ 565.3452+++	2 3	847.514179 565.345212	VLSLSQSKVLPVPQKA	177	192		Milk peptides only	10135295	17529727	2554976				28307563	6005619	21404679	4740063
sp|P02666|CASB_BOVIN"	LSQSKVLPVPQKAVPYPQRDMPIQA	25	930.8493+++ 698.3888++++	3 4	930.849345 698.388828	LSQSKVLPVPQKAVPYPQRDMPIQA	180	204		Milk peptides only	10967109	17554734	6474161		55112488		12071792	18770317	6423227	28763807
sp|P02666|CASB_BOVIN"	FQSEEQQQTEDELQDK	16	991.4347++ 661.2922+++	2 3	991.434706 661.292229	FQSEEQQQTEDELQDK	48	63		Milk peptides only	31029461	17589728	45493289		11382885	3519310	28604763	16088089	25449245	16546227
sp|P02662|CASA1_BOVIN"	DIPNPIGSENSEKTTMPLW	19	1065.0146++	2	1065.01	DIPNPIGSENSEKTTMPLW	196	214		Milk peptides only	9942530	17608812	15735173	4854589	45032500	25545816	5822948	9814794	6932530	12258199
sp|P02662|CASA1_BOVIN"	HQGLPQEVLNEN	12	689.3415++	2	689.341	HQGLPQEVLNEN	23	34		Milk peptides only		17624694			2820269		9110008	2205147	2132862	3240403
sp|P02663|CASA2_BOVIN"	NAVPITPTLNREQLSTSEENSKKTVDMESTEVFTK	35	1361.9672+++ 1021.7272++++ "817.5832, +5" 1361.9672+++ 1021.7272++++ "817.5832, +5" "817.5832, +5"	3 4 5 3 4 5 5	1361.967161 1021.72719 817.583207 1361.967161 1021.72719 817.583207 817.583207	NAVPIT[+80]PT[+80]LNREQLSTSEENSKKTVDMESTEVFTK NAVPIT[+80]PTLNREQLS[+80]TSEENSKKTVDMESTEVFTK NAVPITPT[+80]LNREQLS[+80]TSEENSKKTVDMESTEVFTK	130	164	2P	Milk peptides only	18309426	17639773	97910374	28518108	65404812	23466373	35807133	46571150	42377411	48171836
sp|P02666|CASB_BOVIN"	ESITRINK	8	480.7773++ 320.8539+++	2 3	480.777273 320.853941	ESITRINK	36	43		Milk peptides only	3383201	17702758	5723429	68030878	4250716	40336381	7078502	11994734	5961975	7867449
sp|P02666|CASB_BOVIN"	KIEKFQSEEQQQTEDELQDKIHPFAQT	27	1092.2003+++ 819.4020++++ "655.7231, +5"	3 4 5	1092.200265 819.402017 655.723069	KIEKFQSEEQQQTEDELQDKIHPFAQT	44	70		Milk peptides only	36798141	17817351	25955040		26835083		34514439	27796256	32795217	23961510
sp|P02668|CASK_BOVIN"	STVATLEDSPEVIESPPEINTVQ	23	1268.0911++ 845.7298+++	2 3	1268.091114 845.729835	STVATLEDS[+80]PEVIESPPEINTVQ	162	184	1P	Milk peptides only		17818466		19001058	9987299	39112065				23635057
sp|P02666|CASB_BOVIN"	LSQSKVLPVPQKAVPYPQRDMPIQAFL	27	1017.5668+++ 763.4269++++	3 4	1017.566837 763.426947	LSQSKVLPVPQKAVPYPQRDMPIQAFL	180	206		Milk peptides only	20252365	17821846	12667721	4228771	20144942		7239816	13060213	7456953	16986397
sp|Q9MZ06|FGFP1_BOVIN"	ASADESLALGKPGKEPR	17	863.4601++ 575.9758+++ 432.2337++++	2 3 4	863.460132 575.975847 432.233704	ASADESLALGKPGKEPR	35	51		Milk peptides only	17650746	17822221	19507728		29111833		18116505	12472358	9291705	9028505
sp|P02662|CASA1_BOVIN"	KYKVPQLEIVPNSAEER	17	667.3652+++ 500.7757++++	3 4	667.365223 500.775736	KYKVPQLEIVPNSAEER	118	134		Milk peptides only	11938089	17922661	10905452				11124782	3949799	9039827	7882475
sp|P02663|CASA2_BOVIN"	KITVDDKHYQ	10	416.2191+++	3	416.219	KITVDDKHYQ	85	94		Milk peptides only		17981840
sp|P02666|CASB_BOVIN"	SITRINKKIEKFQSEEQQQTEDELQDKIHPFA	32	985.2387++++ "788.3925, +5"	4 5	985.238745 788.392451	SITRINKKIEKFQS[+80]EEQQQTEDELQDKIHPFA	37	68	1P	Milk peptides only	6899583	17985109	3056208				5072367	4023721	6188309	20062642
sp|P02666|CASB_BOVIN"	LLQSWMHQPH	10	638.8164++ 426.2134+++	2 3	638.816407 426.213363	LLQSWMHQPH	154	163		Milk peptides only	71220539	17999146	51995680				21648351	42557564	22933331	53293176
sp|P02666|CASB_BOVIN"	MGVSKVKEAMAPK	13	704.3704++ 469.9160+++ 352.6888++++	2 3 4	704.370355 469.915995 352.688815	M[+16]GVSKVKEAM[+16]APK	108	120	2O	Milk peptides only	24825704	18030984	24605744		2981695		32658117	21776533	38764564	17425815
sp|P80195|GLCM1_BOVIN"	DETHLEAQPTDASAQF	16	880.3921++	2	880.392	DETHLEAQPTDASAQF	25	40		Milk peptides only		18047192	2538134		5503638		3663334			10923679
sp|P02666|CASB_BOVIN"	AVPYPQRD	8	473.2431++	2	473.243	AVPYPQRD	192	199		Milk peptides only	9951988	18077676	18679520	3797584		14451874	15423163	7629419	8403659	6450148
sp|P02663|CASA2_BOVIN"	QGPIVLNPWDQV	12	1348.6896+ 674.8484++	1 2	1348.689578 674.848427	Q[-17]GPIVLNPWDQV	116	127	1G	Milk peptides only		18097170
sp|P02666|CASB_BOVIN"	FQSEEQQQTEDELQDKIHPFAQT	23	952.7502+++	3	952.75	FQS[+80]EEQQQTEDELQDKIHPFAQT	48	70	1P	Milk peptides only	14385179	18105432	12667735		14244750		15139399	10751143	11358147	7830031
tr|B5B3R8|B5B3R8_BOVIN"	TDAPSFSDIPNPIGSENSGK	20	1016.9765++ 678.3201+++	2 3	1016.976541 678.320119	TDAPSFSDIPNPIGSENSGK	189	208		Milk peptides only	13804807	18180321	15353721		8293619	4653953	12741033	4247992	2263208	6379518
sp|P02666|CASB_BOVIN"	HQPHQPLPPT	10	576.3014++ 384.5367+++	2 3	576.301447 384.536723	HQPHQPLPPT	160	169		Milk peptides only	7116434	18183045	7875105		29043736		5950489	7142349	6022625	5049969
sp|P80195|GLCM1_BOVIN"	ILNKPEDETHLEAQPTDASAQFIRNLQ	27	1080.1654+++	3	1080.17	ILNKPEDETHLEAQPT[+80]DAS[+80]AQFIRNLQ	19	45	2P	Milk peptides only	3698143	18233708	9801206				4659007	16623597	9693185	4575862
sp|P80195|GLCM1_BOVIN"	NKPEDETHLEAQPTDASAQFIRN	23	871.0843+++ 653.5650++++	3 4	871.084284 653.565032	NKPEDETHLEAQPTDASAQFIRN	21	43		Milk peptides only		18290944		4893075	28401225	3226105	6879260	9378786	2911947	17155968
sp|P02663|CASA2_BOVIN"	KNTMEHVSSSEESIISQETYKQEK	24	1018.0814+++ 763.8128++++	3 4	1018.081363 763.812841	KNT[+80]MEHVS[+80]S[+80]SEESIISQETYKQEK KNTMEHVSS[+80]S[+80]EES[+80]IISQETYKQEK	16	39	3P	Milk peptides only	22091307	18342209	26496547	8717585	21238179	5840730	13616415	13042832	12497618	29398025
sp|P02666|CASB_BOVIN"	TEDELQDKIHPFAQTQS	17	993.9738++ 662.9850+++	2 3	993.973801 662.984959	TEDELQDKIHPFAQTQS	56	72		Milk peptides only	6697680	18390679	8271006	4964815	12356584	10470228	12311666	7750590	6770363	16033439
sp|P02663|CASA2_BOVIN"	IISQETYK	8	491.2662++	2	491.266	IISQETYK	29	36		Milk peptides only	2232753	18443054	2000993		3058285		2721232	5507945		2293193
sp|P02666|CASB_BOVIN"	IVESLSSSEESITRIN	16	962.4210++	2	962.421	IVESLS[+80]S[+80]SEESITRIN	27	42	2P	Milk peptides only	21988706	18473272	26495606		17825948		12128464	13361084	25420938	16634742
sp|P02666|CASB_BOVIN"	KIEKFQSEEQQQTE	14	916.4091++ 611.2752+++	2 3	916.409121 611.275172	KIEKFQS[+80]EEQQQTE	44	57	1P	Milk peptides only	3025193	18476320	3288844	98528684		32163294	5464924	2994694	3758250	38913698
sp|P02666|CASB_BOVIN"	SKVLPVPQKAVPYPQRDMPIQA	22	826.7894+++ 620.3439++++	3 4	826.789426 620.343889	SKVLPVPQKAVPYPQRDM[+16]PIQA	183	204	1O	Milk peptides only		18727753			38732232		5603386	8069853		7915923
sp|P02662|CASA1_BOVIN"	RPKHPIKHQGLPQE	14	832.9708++ 555.6496+++ 416.9890++++ "333.7927, +5"	2 3 4 5	832.970805 555.649628 416.98904 333.792687	RPKHPIKHQGLPQE	16	29		Milk peptides only	15410597	18729566	16741637	17790792	32548535	34699803	13593309	11084377	9329409	22637511
sp|P80195|GLCM1_BOVIN"	ILNKPEDETHLEAQPTDA	18	1010.9947++ 674.3322+++	2 3	1010.994733 674.332248	ILNKPEDETHLEAQPTDA	19	36		Milk peptides only	29496418	18777117	38181569	5242722	20391689	21737660	35195884	17261782	16257781	14860956
sp|P02666|CASB_BOVIN"	SLPQNIPPLTQTPVVVPPFLQPEVMGV	27	1457.2934++ 971.8647+++	2 3	1457.293353 971.864661	SLPQNIPPLTQTPVVVPPFLQPEVM[+16]GV	84	110	1O	Milk peptides only	7646913	18813352	6784127		12800863	2235358	8407789	9517805	12538109	7306449
sp|P02662|CASA1_BOVIN"	HIQKEDVPSERYLGY	15	917.4601++ 611.9758+++ 459.2337++++	2 3 4	917.460132 611.975847 459.233704	HIQKEDVPSERYLGY	95	109		Milk peptides only	83230578	18834661	88360244				53858194	45835297	74826270	109943145
sp|P02663|CASA2_BOVIN"	REQLSTSEENSK	12	744.3223++	2	744.322	REQLSTS[+80]EENSK	140	151	1P	Milk peptides only	2056118	18861220	5923582				2155659			2723258
sp|P02663|CASA2_BOVIN"	LPQYLKTVYQ	10	626.8504++	2	626.85	LPQYLKTVYQ	191	200		Milk peptides only	33506150	18867498	27359804	2374107	20148028	3964455	18874324	17915492	19433316	15496091
sp|P02666|CASB_BOVIN"	QEPVLGPVRGPFPII	15	801.4561++	2	801.456	Q[-17]EPVLGPVRGPFPII	209	223	1G	Milk peptides only		18938654			42669924		2059817	3187837
sp|P02666|CASB_BOVIN"	SKVLPVPQKAVPYPQRDMPIQAFL	24	913.5069+++ 685.3820++++	3 4	913.506919 685.382008	SKVLPVPQKAVPYPQRDM[+16]PIQAFL	183	206	1O	Milk peptides only	3452178	18946410	2377584	15392275	44250182	16778182	5750410	8922739	4774905	7879010
sp|P02663|CASA2_BOVIN"	NAVPITPTLNREQLSTSEENSKK	23	1318.6500++ 879.4358+++	2 3	1318.649996 879.435756	NAVPITPTLNREQLS[+80]TSEENSKK	130	152	1P	Milk peptides only	34202091	18980768	31523602	133456154	30165436	183843372	29800288	25855032	26447210	11278270
sp|P02666|CASB_BOVIN"	RELEELNVPGEIVESLS	17	1036.9631++ 691.6445+++	2 3	1036.963076 691.644476	RELEELNVPGEIVES[+80]LS[+80]	16	32	2P	Milk peptides only	40965779	18993516	58092327		24037319	5929597	49016036	66192526	57981668	28241421
sp|P02668|CASK_BOVIN"	VATLEDSPEVIESPPEINTVQVTSTAV	27	1453.2019++ 969.1370+++	2 3	1453.201924 969.137042	VATLEDS[+80]PEVIESPPEINTVQVTSTAV	164	190	1P	Milk peptides only		19016343			5257213		2582005		2333058	11798229
sp|P02668|CASK_BOVIN"	FMAIPPKKNQDKTEIPTINTIASGEPTSTPTTE	33	1191.9379+++ 894.2053++++	3 4	1191.937941 894.205275	FM[+16]AIPPKKNQDKTEIPTINTIASGEPTSTPTTE	126	158	1O	Milk peptides only		19075763	44265548	6466410			4470449		2435164	27874920
sp|P02662|CASA1_BOVIN"	EKVNELSKDIGSESTEDQAMEDIK	24	952.4029+++	3	952.403	EKVNELS[+80]KDIGS[+80]ESTEDQAMEDIK	50	73	2P	Milk peptides only	12011977	19078222	8841649		5959088		17600666	26128426	22056904	44941708
sp|P02662|CASA1_BOVIN"	HQGLPQE	7	404.7010++	2	404.701	HQGLPQE	23	29		Milk peptides only	3252885	19133600	5116603		3511113		9445997	3260371	2264211	3730620
tr|A1L5B0|A1L5B0_BOVIN"	DPEDVIRN	8	479.2354++	2	479.235	DPEDVIRN	94	101		Milk peptides only		19144370
sp|P02662|CASA1_BOVIN"	NELSKDIGSESTEDQAM	17	1007.3734++	2	1007.37	NELSKDIGS[+80]ES[+80]TEDQAM	53	69	2P	Milk peptides only	57458780	19197022		8134485	30092716	5113880	14834148	15196967
sp|P02666|CASB_BOVIN"	EAMAPKHKEMPFPKYPVEPF	20	802.3938+++	3	802.394	EAM[+16]APKHKEM[+16]PFPKYPVEPF	115	134	2O	Milk peptides only		19261370		6145103		7958176				4253738
sp|P02662|CASA1_BOVIN"	YKVPQLEIVPNSAEERLHS	19	763.7140+++	3	763.714	YKVPQLEIVPNS[+80]AEERLHS	119	137	1P	Milk peptides only	9563521	19266360	16003930		2445729	8395723	9564041	5790381	9918082	8892773
sp|P02668|CASK_BOVIN"	SPEVIESPPE	10	1163.4868+ 582.2470++	1 2	1163.486778 582.247027	S[+80]PEVIESPPE	170	179	1P	Milk peptides only	8161286	19321923	6866199		11632402		6281991	6454084	8042304	18923071
sp|P02668|CASK_BOVIN"	STVATLEDSPEVIESPPEINTVQVTSTAV	29	1507.2586++ 1005.1748+++	2 3	1507.258612 1005.174834	STVATLEDSPEVIESPPEINTVQVTSTAV	162	190		Milk peptides only	11396392	19558362	4479687		3040147		3404842	4216925	4982646	16711391
sp|P02663|CASA2_BOVIN"	TKLTEEEKNRLNFL	14	867.9729++ 578.9843+++	2 3	867.972876 578.984342	TKLTEEEKNRLNFL	166	179		Milk peptides only	461110224	19598408	479169144	8296572		29477818	278453212	63409260	314899508	222825040
sp|P02666|CASB_BOVIN"	QKAVPYPQRDMPIQA	15	870.9405++	2	870.941	Q[-17]KAVPYPQRDM[+16]PIQA	190	204	1O 1G	Milk peptides only	3292821	19624552	2393657		18869826		8096307	6525874	4072475	8749543
sp|P02668|CASK_BOVIN"	AVESTVATLEDSPEVIESPPE	21	1140.0143++ 760.3453+++	2 3	1140.014344 760.345321	AVESTVATLEDS[+80]PEVIESPPE	159	179	1P	Milk peptides only		19647415			4630181	3873528		2603375		30947508
sp|P02662|CASA1_BOVIN"	QYTDAPSFSDIPNPIGSENSEKTTMPL	27	1469.6686++ 980.1148+++	2 3	1469.668576 980.114809	Q[-17]YTDAPSFSDIPNPIGSENSEKTTM[+16]PL	187	213	1O 1G	Milk peptides only	4918906	19735501	3226479		9618951		5339693	3805061	8480973	2066698
sp|P02666|CASB_BOVIN"	YPVEPFTE	8	981.4564+	1	981.456	YPVEPFTE	129	136		Milk peptides only		19742256	17673672		19198568		21050552		18955120	21382138
tr|F1MJE0|F1MJE0_BOVIN"	LPPEPRSPGEYINIDFGEAGARLSPPAPPLLASAASSSSLLSA	43	877.4440, +5	5	877.444	LPPEPRSPGEYINIDFGEAGARLSPPAPPLLAS[+80]AASSSSLLSA	759	801	1P	Milk peptides only	4260801	19830886	2629335		4033600	15151626	6181802	3887673	4357854	26483414
sp|P02666|CASB_BOVIN"	EMPFPKYPVEPFTESQSL	18	1071.5086++ 714.6748+++	2 3	1071.508631 714.674846	EM[+16]PFPKYPVEPFTESQSL	123	140	1O	Milk peptides only	23398986	19863531	25686133		15169430		38767407	36147044	61779442	21479760
sp|P02754|LACB_BOVIN"	DEALEKFDKALKALPMH	17	658.0118+++ 493.7607++++	3 4	658.011792 493.760663	DEALEKFDKALKALPM[+16]H	146	162	1O	Milk peptides only	18495384	19898040	17373367		10408136		33375440	25243236	25067266	29541474
sp|P81265|PIGR_BOVIN"	LDPSFFAKESVKDAAGGPGAPADPGRPTGYSGSSKALVSTLVPLA	45	1097.3209++++	4	1097.32	LDPSFFAKESVKDAAGGPGAPADPGRPTGYSGSSKALVSTLVPLA	596	640		Milk peptides only	23426746	19898400	16247820	2140782	50388244	3869769	13721782	12095550	14255914	9312707
sp|P02666|CASB_BOVIN"	KFQSEEQQQTEDELQDKIHPFAQ	23	961.7659+++	3	961.766	KFQS[+80]EEQQQTEDELQDKIHPFAQ	47	69	1P	Milk peptides only		19930782			18700578
tr|F1N2B6|F1N2B6_BOVIN" tr|F1MBH4|F1MBH4_BOVIN"	PPPPPP	6	601.3344+	1	601.334	PPPPPP	6	11		Milk peptides only	32137688	19963058	47167176	15185013	23434498	24550870	23780078	24279592	26149012	22389310
sp|P02666|CASB_BOVIN"	QSEEQQQTEDELQDKIHPFAQTQ	23	940.7381+++	3	940.738	Q[-17]S[+80]EEQQQTEDELQDKIHPFAQTQ	49	71	1P 1G	Milk peptides only		20130706			4813832
sp|P02666|CASB_BOVIN"	VLSLSQSKVLPVPQKAVPYPQRDMPIQAFL	30	1122.6266+++ 842.2218++++	3 4	1122.626644 842.221802	VLSLSQSKVLPVPQKAVPYPQRDM[+16]PIQAFL	177	206	1O	Milk peptides only	51555627	20147552	31809897	17446735	19475048	4548041	42581875	75131337	57430782	24473267
sp|P02666|CASB_BOVIN"	RELEELNVPGEIVESLSSSEESITRIN	27	1063.8248+++	3	1063.82	RELEELNVPGEIVES[+80]LS[+80]SSEESITRIN	16	42	2P	Milk peptides only	29301294	20162668	25378040		18512532		36054176	16272442	34823132	21912110
sp|P02666|CASB_BOVIN"	VLPVPQKAVPYPQRDMPIQA	20	749.7488+++	3	749.749	VLPVPQKAVPYPQRDMPIQA	185	204		Milk peptides only	3131687	20176768	7413657	8974721	23103988	10805603	7514813	4484063	4229727	5409949
sp|P02663|CASA2_BOVIN"	KLTEEEKNRLN	11	687.3728++ 458.5843+++	2 3	687.372797 458.58429	KLTEEEKNRLN	167	177		Milk peptides only	13669920	20255429	20350668				10615407	12191246	11414295	11542260
sp|P02666|CASB_BOVIN"	FQSEEQQQTEDELQDKIHPF	20	826.0469+++	3	826.047	FQSEEQQQTEDELQDKIHPF	48	67		Milk peptides only	89722336	20357372	5181222	5579387	5326006	3694922	65443332	46122848	80184816	29530454
sp|P02662|CASA1_BOVIN"	TDAPSFSDIPNPIGSENSEK	20	1052.9871++ 702.3272+++	2 3	1052.987105 702.327162	TDAPSFSDIPNPIGSENSEK	189	208		Milk peptides only	3947484	20430065	2239173	13166042	15539173	12133516	2266331	4811833	2613465	3475644
sp|P02663|CASA2_BOVIN"	LKTVYQHQ	8	508.7798++ 339.5223+++	2 3	508.779816 339.522303	LKTVYQHQ	195	202		Milk peptides only	45438406	20449366	68038106				48848017	44363714	57538364	48838046
sp|P02666|CASB_BOVIN"	SQSLTLTDVENLHLPLP	17	939.0044++	2	939.004	SQSLTLTDVENLHLPLP	137	153		Milk peptides only		20450204					2034695		4468471	33150184
sp|P02666|CASB_BOVIN"	QQQTEDELQDK	11	1344.5914+ 672.7993++	1 2	1344.59138 672.799328	Q[-17]QQTEDELQDK	53	63	1G	Milk peptides only		20528444					2033739			15301895
sp|P02666|CASB_BOVIN"	IEKFQSEEQQQTEDELQDKIHPFAQTQS	28	1121.1988+++ 841.1509++++	3 4	1121.198812 841.150928	IEKFQSEEQQQTEDELQDKIHPFAQTQS	45	72		Milk peptides only	26172174	20605661	29742707		41171652		27179813	28878283	26151266	35909837
sp|P80195|GLCM1_BOVIN"	IRNLQISNEDLSKEPSISREDLISKEQIVIR	31	966.4743++++	4	966.474	IRNLQIS[+80]NEDLS[+80]KEPSISREDLIS[+80]KEQIVIR	41	71	3P	Milk peptides only	34095504	20634742	23302872		30824358		24150852	24121738	35438332	25054538
sp|P31096|OSTP_BOVIN"	SNVQSPDATEE	11	1256.4678+ 628.7376++	1 2	1256.467833 628.737555	SNVQSPDAT[+80]EE	170	180	1P	Milk peptides only		20699305		149637276		24804215	2147637		3157352	25300105
sp|P02662|CASA1_BOVIN"	YVPLGTQYTDAPSFSDIPNPIGSENSEKTTMPLW	34	1257.9293+++ 943.6988++++	3 4	1257.929334 943.69882	YVPLGTQYTDAPSFSDIPNPIGSENSEKTTM[+16]PLW	181	214	1O	Milk peptides only	30438639	20754963	28049365		6377653		21871147	26833445	45614129	29683092
sp|P02754|LACB_BOVIN"	MKGLDIQKVAGTWY	14	813.4214++ 542.6167+++	2 3	813.421433 542.616714	M[+16]KGLDIQKVAGTWY	23	36	1O	Milk peptides only	8378140	20812341	7643698	5925458		2872684	7232559	12153945	12501721	5661924
sp|P02666|CASB_BOVIN"	SKVLPVPQKAVPYPQRDMPIQAF	23	875.8122+++ 657.1110++++	3 4	875.812231 657.110992	SKVLPVPQKAVPYPQRDM[+16]PIQAF	183	205	1O	Milk peptides only	4215790	20854230		2295529	75338796	4351169	5124677	11698636	3415756	12998106
tr|B5B3R8|B5B3R8_BOVIN"	SDIPNPIGSENSGKTTMPLW	20	1080.5175++ 720.6808+++	2 3	1080.517518 720.680771	SDIPNPIGSENSGKTTM[+16]PLW	195	214	1O	Milk peptides only	6467115	20880685	9725748		110643772	4753637	16896194	10722054	7464801	4953052
sp|P02662|CASA1_BOVIN"	YKVPQLEIVPNSAEERLHSM	20	786.0704+++ 589.8046++++	3 4	786.07037 589.804596	YKVPQLEIVPNSAEERLHSM[+16]	119	138	1O	Milk peptides only	47651182	20921337	42544886		2534441		44986317	35930531	60403630	26904266
sp|P02666|CASB_BOVIN"	VPYPQRD	7	437.7245++	2	437.725	VPYPQRD	193	199		Milk peptides only	36782824	20989176	65774148		43692488		33276036	33398000	35584368	21768376
sp|P02666|CASB_BOVIN"	IEKFQSEEQQQTEDELQDKIHPF	23	949.4542+++ 712.3424++++	3 4	949.454154 712.342434	IEKFQSEEQQQTEDELQDKIHPF	45	67		Milk peptides only	3052807	21014182	4429451		13795304		4871280	13699603	9017290	5059934
sp|P02668|CASK_BOVIN"	VIESPPEINTVQVTSTAV	18	982.4848++ 982.4848++	2 2	982.484828 982.484828	VIESPPEINT[+80]VQVTSTAV VIESPPEINTVQVT[+80]STAV	173	190	1P	Milk peptides only		21057040					3113939	2130028	2757554	23117550
sp|P02663|CASA2_BOVIN"	KTKLTEEEKN	10	610.3301++ 407.2225+++	2 3	610.330067 407.22247	KTKLTEEEKN	165	174		Milk peptides only	15470425	21086473	18635883	27961542		27277804	8783755	7254888	10686578	8949882
sp|P02666|CASB_BOVIN"	VLSLSQSKVLPVPQKAVPYPQRDMPIQAF	29	1079.6003+++ 809.9521++++	3 4	1079.600318 809.952058	VLSLSQSKVLPVPQKAVPYPQRDMPIQAF	177	205		Milk peptides only	38105572	21090508	30264452		36675813		17347927	29828504	21108688	29480744
sp|P02662|CASA1_BOVIN"	KYKVPQ	6	381.7291++	2	381.729	KYKVPQ	118	123		Milk peptides only	7520774	21104814	15141690				5845923	5293685	8164158	5509905
sp|P02666|CASB_BOVIN"	MPFPKYPVEP	10	610.8046++	2	610.805	M[+16]PFPKYPVEP	124	133	1O	Milk peptides only	11308713	21201332	15588865		50436500		10119811	3950276	13276977	7759726
sp|P02662|CASA1_BOVIN"	PIGSENSEKTT	11	581.7829++	2	581.783	PIGSENSEKTT	200	210		Milk peptides only	5408372	21256156	3271763		27934198		3803648	2772630	2357113	8823279
sp|P02668|CASK_BOVIN"	LEDSPEVIESPPEINTVQVTSTAV	24	1317.6253++ 878.7526+++	2 3	1317.625321 878.752639	LEDS[+80]PEVIESPPEINTVQVTSTAV	167	190	1P	Milk peptides only	34655440	21286155	45051739	7186638	40804686	33437064	41328504	48586620	57541024	29067578
sp|P02754|LACB_BOVIN"	LIVTQTMKGLD	11	1218.6762+ 609.8418++	1 2	1218.676236 609.841756	LIVTQTMKGLD	17	27		Milk peptides only	37058762	21371502	35621841	12903368		250187431	24087590	19967895	18695204	26340327
sp|P80195|GLCM1_BOVIN"	SHAFEVVKT	9	509.2718++ 339.8503+++	2 3	509.271824 339.850308	SHAFEVVKT	145	153		Milk peptides only	20454641	21420220	26492611			14649884	28065629	20005111	17323889	19457833
sp|P02662|CASA1_BOVIN"	SVEQKHIQKEDVPSER	16	994.9755++ 663.6528+++ 497.9914++++	2 3 4	994.975493 663.652754 497.991385	S[+80]VEQKHIQKEDVPSER	90	105	1P	Milk peptides only	19381427	21442801	23854998	12248219	18207823	13964169	16513813	17998207	14484646	14962431
sp|P02666|CASB_BOVIN"	INKKIEKFQSEEQQQTEDELQDK	23	972.4605+++ 729.5972++++	3 4	972.460519 729.597208	INKKIEKFQS[+80]EEQQQTEDELQDK	41	63	1P	Milk peptides only	41628809	21560517	52120734		20052067		21236843	24544716	24200079	28554164
sp|P02666|CASB_BOVIN"	LTDVENLHLPLPL	13	737.4192++	2	737.419	LTDVENLHLPLPL	142	154		Milk peptides only		21611174
sp|P80195|GLCM1_BOVIN"	THLEAQPTDASAQF	14	758.3573++	2	758.357	THLEAQPTDASAQF	27	40		Milk peptides only		21644610				10261444			2314493	19894998
sp|P02662|CASA1_BOVIN"	ENSEKTTMPLW	11	668.3161++	2	668.316	ENSEKTTMPLW	204	214		Milk peptides only	5218247	21734022	9646530		44200836	7148021	3740983	9438821	3154618	8047265
sp|P02663|CASA2_BOVIN"	SIISQETYKQEK	12	727.3803++ 485.2560+++	2 3	727.380288 485.255951	SIISQETYKQEK	28	39		Milk peptides only	2391426	21748685					2475589	2802756	4568551	25519301
sp|P02666|CASB_BOVIN"	RELEELNVPGEIVESLSSSEESITRINK	28	1133.1786+++ 850.1358++++	3 4	1133.178613 850.135779	RELEELNVPGEIVES[+80]LS[+80]S[+80]SEESITRINK	16	43	3P	Milk peptides only	19615609	21766217	24401927		27201747	2184035	27840951	23806916	31152496	26893656
sp|P80195|GLCM1_BOVIN"	KPEDETHLEAQPTDASAQF	19	705.3273+++	3	705.327	KPEDETHLEAQPTDASAQF	22	40		Milk peptides only	8031316	21863214	6992383		49070240		10712296	9498085	9107902	12403007
sp|P02668|CASK_BOVIN"	VIESPPEINTV	11	599.3217++	2	599.322	VIESPPEINTV	173	183		Milk peptides only		21884706		14494953		7266628
sp|P02662|CASA1_BOVIN"	HPIKHQGLPQEVLNEN	16	926.9868++ 618.3270+++ 463.9971++++	2 3 4	926.986849 618.326991 463.997062	HPIKHQGLPQEVLNEN	19	34		Milk peptides only	7085861	21961351	8359667		34304533		5287991	3216114	4510278	4308132
sp|P02662|CASA1_BOVIN"	QYTDAPSFSDIPNPIGSENSEKTTMPLW	28	1562.7082++ 1042.1412+++	2 3	1562.708233 1042.141247	Q[-17]YTDAPSFSDIPNPIGSENSEKTTM[+16]PLW	187	214	1O 1G	Milk peptides only	61439438	22041658	69520813	3615250	64356838	8426431	43546130	42161878	112954893	34961342
sp|P02662|CASA1_BOVIN"	IPNPIGSENSEKTTMP	16	857.9195++	2	857.919	IPNPIGSENSEKTTMP	197	212		Milk peptides only	9501416	22090700	12491002	5576049	38864508	7243090	2989284	8490902	3152768	9626085
sp|P02666|CASB_BOVIN"	HQPHQPLPPTVMFPPQSVLSLSQS	24	884.7916+++	3	884.792	HQPHQPLPPTVMFPPQSVLSLSQS	160	183		Milk peptides only	29845154	22119956	25389652	8651933	18573318	40109156	27762238	25657702	24231384	14114881
sp|P02662|CASA1_BOVIN"	VAPFPEVFGKEKVNE	15	563.9664+++	3	563.966	VAPFPEVFGKEKVNE	40	54		Milk peptides only	6148212	22169386	5988793		13034871		5853168	6066402	4329309	7882990
sp|P80025|PERL_BOVIN"	WEESLKRL	8	530.7929++ 354.1977+++	2 3	530.792923 354.197708	WEESLKRL	91	98		Milk peptides only	87921522	22482540	103873718				51046985	61392224	141366844	58340925
sp|P02662|CASA1_BOVIN"	KYKVPQLEIVPNSAEERLH	19	1165.5988++ 777.4017+++ 583.3031++++	2 3 4	1165.59885 777.401659 583.303063	KYKVPQLEIVPNS[+80]AEERLH	118	136	1P	Milk peptides only	4757891	22509721	4029585	133353793		78243371	4648867	5277206	4669197	4918448
sp|P02663|CASA2_BOVIN"	NAVPITPTLNREQLSTSEENSK	22	1254.6025++ 836.7374+++ 836.7374+++ 836.7374+++	2 3 3 3	1254.602515 836.737435 836.737435 836.737435	NAVPIT[+80]PTLNREQLSTSEENSK NAVPITPT[+80]LNREQLSTSEENSK NAVPITPTLNREQLS[+80]TSEENSK	130	151	1P	Milk peptides only	142260098	22524610	178859416	40557558	140007677	27546158	64190483	62192644	94685276	51260873
sp|P02666|CASB_BOVIN"	QQQTEDELQDKIHPF	15	919.9314++	2	919.931	Q[-17]QQTEDELQDKIHPF	53	67	1G	Milk peptides only		22583882				2054791				5495383
sp|P02666|CASB_BOVIN"	LSQSKVLPVPQKAVPYP	17	926.0406++ 617.6961+++	2 3	926.040561 617.696133	LSQSKVLPVPQKAVPYP	180	196		Milk peptides only	30649301	22618312	17498127		22056584		22091945	16974429	19621740	32283270
sp|P02666|CASB_BOVIN"	LLQSWMHQPHQPLPPTVMFPPQS	23	904.7857+++	3	904.786	LLQSWM[+16]HQPHQPLPPTVMFPPQS	154	176	1O	Milk peptides only	14765320	22732854	51896556		38353736		25171264	64731852	31586304	40779548
sp|P02663|CASA2_BOVIN"	VATEEVKITVDDKHYQ	16	625.6547+++ 469.4928++++	3 4	625.654662 469.492815	VATEEVKITVDDKHYQ	79	94		Milk peptides only		22770543								7749787
sp|P02663|CASA2_BOVIN"	STEVFTK	7	811.4196+ 406.2134++	1 2	811.41961 406.213443	STEVFTK	158	164		Milk peptides only		22876854		12368083	2168183	14293889	3360725	2910930	4816441	28359140
sp|P02662|CASA1_BOVIN"	YKVPQLEIVPNSAEER	16	936.4967++ 624.6669+++	2 3	936.496715 624.666902	YKVPQLEIVPNSAEER	119	134		Milk peptides only	14826866	22939054	14659206		3034954		10311185	10110536	11513767	9713916
sp|P02666|CASB_BOVIN"	SLSQSKVLPVPQ	12	641.8719++	2	641.872	SLSQSKVLPVPQ	179	190		Milk peptides only	10448447	22940364	14522805	47260520	22269234	126496568	11389541	8449476	16817126	32606036
sp|P02663|CASA2_BOVIN"	NAVPITPTLNREQLSTSEENSKK	23	879.4358+++ 659.8286++++	3 4	879.435756 659.828636	NAVPITPT[+80]LNREQLSTSEENSKK	130	152	1P	Milk peptides only	29294666	22942900	39452995	155253014	37137174	214142592	37531229	30825804	34153447	14464422
sp|P02663|CASA2_BOVIN"	NAVPITPTLNREQLSTSEENSKKTVDMESTEVFTK	35	1001.7356++++ "801.5899, +5"	4 5	1001.735607 801.589941	NAVPITPT[+80]LNREQLSTSEENSKKTVDMESTEVFTK	130	164	1P	Milk peptides only	50449418	22992449	38323240	11089750	39282164	4753321	22267005	45281915	29712753	17785237
sp|P02666|CASB_BOVIN"	HKEMPFPKYPVEPFTE	16	996.4822++ 664.6572+++	2 3	996.482219 664.657238	HKEM[+16]PFPKYPVEPFTE	121	136	1O	Milk peptides only	8191933	23007545	5195932	2709203	3887962	3316847	10926941	9013581	11023300	17097795
tr|B5B3R8|B5B3R8_BOVIN"	GSENSGKTTMPL	12	619.2901++	2	619.29	GSENSGKTTM[+16]PL	202	213	1O	Milk peptides only		23042398
tr|F1N2B6|F1N2B6_BOVIN" tr|F1MBH4|F1MBH4_BOVIN"	PPPPPPP	7	698.3872+ 349.6972++	1 2	698.387188 349.697232	PPPPPPP	6	12		Milk peptides only	37836246	23074444	33293846	17363167	38722183	21000438	29466474	38854662	27005254	26250069
sp|P02662|CASA1_BOVIN"	YKVPQLEIVPNSAEERLHSM	20	1210.5876++ 807.3942+++ 605.7975++++	2 3 4	1210.587625 807.394175 605.79745	YKVPQLEIVPNS[+80]AEERLHSM	119	138	1P	Milk peptides only	60484027	23089317	105258740	2931202	6596042	3543152	25495965	25435585	23923072	40499214
sp|P02662|CASA1_BOVIN"	KVPQLEIVPNSAEE	14	816.8977++	2	816.898	KVPQLEIVPNS[+80]AEE	120	133	1P	Milk peptides only		23129016			3176668		3585954			2262321
sp|P02662|CASA1_BOVIN"	EKVNELS	7	818.4254+	1	818.425	EKVNELS	50	56		Milk peptides only	2960590	23167156	4493141							2361046
sp|P02662|CASA1_BOVIN"	VAPFPEVFGKEKVNEL	16	901.9880++ 601.6611+++	2 3	901.987994 601.661088	VAPFPEVFGKEKVNEL	40	55		Milk peptides only	2314856	23207253	3027319	120774790	5793074	41605792	2624934	3104507	2784122	5347086
sp|P02668|CASK_BOVIN"	GAQEQNQEQPIRCEKDER	18	720.0029+++ 540.2540++++	3 4	720.002907 540.253999	GAQEQNQEQPIRCEKDER	20	37		Milk peptides only	10718302	23214926	14943901		10702853		5826310	6625003	9187216	5734901
sp|P02666|CASB_BOVIN"	MPFPKYPVEPFTESQS	16	942.4478++ 628.6343+++	2 3	942.447845 628.634322	MPFPKYPVEPFTESQS	124	139		Milk peptides only	4673907	23329416	7384228		101687704		8491528	5644621	4282710	10826512
sp|P80025|PERL_BOVIN"	VWEESLKRL	9	580.3271++ 387.2205+++	2 3	580.32713 387.220512	VWEESLKRL	90	98		Milk peptides only	91665056	23383353	83030676		3631812		67229638	25170632	66087776	44966698
sp|P80195|GLCM1_BOVIN"	AQPTDASAQFIR	12	692.8165++	2	692.816	AQPTDAS[+80]AQFIR	31	42	1P	Milk peptides only		23545858				2504921	2194915		23797566	14412494
sp|P02666|CASB_BOVIN"	EMPFPKYPVEPFTE	14	863.9053++	2	863.905	EM[+16]PFPKYPVEPFTE	123	136	1O	Milk peptides only	5696124	23588888	4896992				9010162	6266599	6808405	23915252
sp|P02666|CASB_BOVIN"	INKKIEKFQSEEQQQTEDELQDKIHPFAQTQ	31	960.2137++++ "768.3724, +5"	4 5	960.213733 768.372442	INKKIEKFQS[+80]EEQQQTEDELQDKIHPFAQTQ	41	71	1P	Milk peptides only	5175893	23841726	4105263		5241234	2340745	6006509	5838842	7120131	4130929
sp|P02666|CASB_BOVIN"	MPFPKYPVEPFTESQS	16	950.4453++ 633.9660+++	2 3	950.445302 633.96596	M[+16]PFPKYPVEPFTESQS	124	139	1O	Milk peptides only	8279306	23862230	8953348		47636899		17464194	9396343	11657341	11939758
sp|P02666|CASB_BOVIN"	HQPHQPLPPTVMFPPQSVLSLSQSKVLPVPQKAV	34	968.7488++++	4	968.749	HQPHQPLPPTVMFPPQS[+80]VLS[+80]LSQSKVLPVPQKAV	160	193	2P	Milk peptides only		23953194					4082366		2399132	33368808
sp|P02662|CASA1_BOVIN"	PIGSENSEKTTMPL	14	752.3716++	2	752.372	PIGSENSEKTTMPL	200	213		Milk peptides only	2595043	24088006	9758392		7194680	4007382		2775515		8596844
sp|P02666|CASB_BOVIN"	HQPHQPLPPTVMFPPQSV	18	1027.0198++ 685.0156+++	2 3	1027.019834 685.015648	HQPHQPLPPTVM[+16]FPPQSV	160	177	1O	Milk peptides only		24095853	10155815	51906504	35453401		2613371	4207845		3579990
sp|P02662|CASA1_BOVIN"	VPLGTQYTDAPSFSDIPNPIGSENSEKTTMPLW	33	1203.5749+++ 902.9330++++	3 4	1203.574891 902.932988	VPLGTQYTDAPSFSDIPNPIGSENSEKTTM[+16]PLW	182	214	1O	Milk peptides only		24590370			77764034		4932480	7173809		5179034
sp|P02666|CASB_BOVIN"	YPVEPFTESQS	11	1283.5790+ 642.2932++	1 2	1283.579024 642.29315	YPVEPFTESQS	129	139		Milk peptides only	11383025	24606037	11082094		15844603		8378337	6025579	7177324	7595704
sp|P02666|CASB_BOVIN"	EPVLGPVRGPFP	12	632.8561++	2	632.856	EPVLGPVRGPFP	210	221		Milk peptides only	35996332	24609046	43024308		45624712		33161164	37546000	32993220	24530894
sp|P02666|CASB_BOVIN"	MPFPKYPVEPFTESQSL	17	1006.9873++ 671.6606+++	2 3	1006.987334 671.660648	M[+16]PFPKYPVEPFTESQSL	124	140	1O	Milk peptides only	27324388	24617517	38316490	3301216	47312172		24756599	17871484	41429208	29997236
sp|P02666|CASB_BOVIN"	VLSLSQSKVLPVPQKAVPYPQ	21	1139.6621++ 760.1105+++	2 3	1139.662103 760.110494	VLSLSQSKVLPVPQKAVPYPQ	177	197		Milk peptides only	27413024	24699335	29542784	50552718	44948897	25048434	30103236	38916160	35731272	24704475
sp|P02663|CASA2_BOVIN"	ESIISQETYK	10	639.2867++	2	639.287	ESIIS[+80]QETYK	27	36	1P	Milk peptides only		24735880	2062644				2442873		4748315	26258172
sp|P02662|CASA1_BOVIN"	GSENSEKTTMPL	12	647.3032++	2	647.303	GSENSEKTTMPL	202	213		Milk peptides only		24743310	3012600		6870769		2649570		2792683
sp|P80195|GLCM1_BOVIN"	ILKEKHL	7	440.7844++	2	440.784	ILKEKHL	87	93		Milk peptides only	16774277	24753228	19431430				34209316	16069544	20892868	17508300
sp|P02663|CASA2_BOVIN"	NAVPITPTLNREQLSTSEENSKKTVDMESTEVFTKK	36	1053.7509++++ "843.2022, +5"	4 5	1053.75093 843.202199	NAVPITPT[+80]LNREQLS[+80]TSEENSKKTVDMESTEVFTKK	130	165	2P	Milk peptides only	19917550	24966025	25991332	31806700	26656203	35532208	23168272	40831279	13224358	16629320
sp|P81265|PIGR_BOVIN"	ALLDPSFFAKESVKDAAGGPGAPADPGRPTG	31	999.5086+++ 749.8833++++	3 4	999.508593 749.883264	ALLDPSFFAKESVKDAAGGPGAPADPGRPTG	594	624		Milk peptides only	16413868	25050694	21986078		47144012		37638316	33330176	31030201	21824811
sp|P02666|CASB_BOVIN"	HKEMPFPKYPVEPFTES	17	693.6679+++	3	693.668	HKEM[+16]PFPKYPVEPFTES	121	137	1O	Milk peptides only	4319660	25088104	4717805	4547502	3139461		5752897	4654721	4517552	2791217
sp|P02662|CASA1_BOVIN"	VPSERYLG	8	460.7454++	2	460.745	VPSERYLG	101	108		Milk peptides only	15853891	25123654	17106316		43475816	2226305	11542846	11491417	12647144	10622663
sp|P02666|CASB_BOVIN"	LSQSKVLPVPQKAVPYPQRDMPIQAFL	27	1022.8985+++ 767.4257++++	3 4	1022.898476 767.425676	LSQSKVLPVPQKAVPYPQRDM[+16]PIQAFL	180	206	1O	Milk peptides only	35003498	25139992	19102694	6948605	32179071	3276870	38259975	34539750	28111874	37170714
sp|P02662|CASA1_BOVIN"	KEDVPSERYL	10	618.3170++ 412.5471+++	2 3	618.316959 412.547065	KEDVPSERYL	98	107		Milk peptides only	2622007	25214224	2991867	3569082	19896934	7291664	2960888	3147975	3534909
sp|P02666|CASB_BOVIN"	EMPFPKYPVEPFTESQ	16	971.4506++ 647.9695+++	2 3	971.450585 647.969482	EM[+16]PFPKYPVEPFTESQ	123	138	1O	Milk peptides only	10159206	25333141	13520158	43778072	6043105	14697144	20148213	18654660	14890255	8112009
sp|P02666|CASB_BOVIN"	KAVPYPQRDMPIQAF	15	888.9587++ 592.9749+++	2 3	888.958714 592.974901	KAVPYPQRDM[+16]PIQAF	191	205	1O	Milk peptides only		25350331			2440954	6926234			3350154
sp|P02666|CASB_BOVIN"	EMPFPKYPVEP	11	675.3259++	2	675.326	EM[+16]PFPKYPVEP	123	133	1O	Milk peptides only	2972585	25478404			3502286		3504029	4289249	4001977	3953283
sp|P02666|CASB_BOVIN"	TESQSLTLTDVENLHLPLP	19	1054.0495++ 703.0354+++	2 3	1054.049509 703.035431	TESQSLTLTDVENLHLPLP	135	153		Milk peptides only		25519128			5568306				2310214
sp|P02663|CASA2_BOVIN"	NAVPITPTLNREQLSTSEENSKKTVDMESTEVFTK	35	1335.3117+++ 1001.7356++++ "801.5899, +5"	3 4 5	1335.311717 1001.735607 801.589941	NAVPIT[+80]PTLNREQLSTSEENSKKTVDMESTEVFTK	130	164	1P	Milk peptides only	55968016	25524903	41390367	10862332	43227113	4753321	21672129	48370671	31529755	17785237
sp|P02668|CASK_BOVIN"	VIESPPEINTVQ	12	1325.6947+ 663.3510++	1 2	1325.694723 663.350999	VIESPPEINTVQ	173	184		Milk peptides only		25640934		238664840		256785518				3812897
sp|P02663|CASA2_BOVIN"	NAVPITPTLN	10	1039.5782+ 520.2928++	1 2	1039.578236 520.292756	NAVPITPTLN	130	139		Milk peptides only	9697575	25656840	12512179	2876770	2095855		10274628	3503680	9363560	9331930
sp|P81265|PIGR_BOVIN"	PGRPTGYSGSSKALVSTLVPLA	22	1079.5970++ 720.0671+++	2 3	1079.59696 720.067066	PGRPTGYSGSSKALVSTLVPLA	619	640		Milk peptides only	61099473	25691906	54926299	19364688	59104150	60170253	69289932	31719395	48458285	20216269
sp|P02666|CASB_BOVIN"	KFQSEEQQQTEDELQDKIHPF	21	868.7453+++ 651.8108++++	3 4	868.745268 651.81077	KFQSEEQQQTEDELQDKIHPF	47	67		Milk peptides only	4208146	25700725	6582814		8404148			4672905	2270698	3744320
sp|P80195|GLCM1_BOVIN"	ILNKPEDETHLEAQPTDASAQFI	23	1284.1348++ 856.4256+++	2 3	1284.134832 856.425647	ILNKPEDETHLEAQPTDASAQFI	19	41		Milk peptides only	49761885	25705022	58455664		55965667		60786088	66863870	88096674	81627717
sp|P02666|CASB_BOVIN"	GPVRGPFP	8	413.7321++	2	413.732	GPVRGPFP	214	221		Milk peptides only	26475196	25756484	26658434		72738624	2516586	23448202	26381358	42461724	23537610
sp|P02662|CASA1_BOVIN"	YKVPQLEIVPN	11	650.3690++	2	650.369	YKVPQLEIVPN	119	129		Milk peptides only	10629945	25837508	18553666	4187240		2613055	11801245	12377769	11107241	11075871
sp|P02666|CASB_BOVIN"	QRDMPIQA	8	479.2266++	2	479.227	Q[-17]RDM[+16]PIQA	197	204	1O 1G	Milk peptides only	3781097	25920728	2826016		27414486		5378037	7273848	3621238	5832504
sp|P02663|CASA2_BOVIN"	VIPYVR	6	373.7316++	2	373.732	VIPYVR	215	220		Milk peptides only		25940006					5140505	15160779		3441505
sp|P02666|CASB_BOVIN"	IEKFQSEEQQQTEDELQDK	19	1176.5455++ 784.6994+++	2 3	1176.545516 784.699436	IEKFQSEEQQQTEDELQDK	45	63		Milk peptides only	43840773	25978477	53408250		34394453		27810727	45500441	28567036	23127048
sp|P02662|CASA1_BOVIN"	LEIVPNSAEERLHSM	15	870.9329++ 580.9577+++	2 3	870.932893 580.957688	LEIVPNSAEERLHSM[+16]	124	138	1O	Milk peptides only	17787345	26000317	9601145		7620692	3807062	7700572	11869341	5901003	4036440
sp|P02666|CASB_BOVIN"	LSQSKVLPVPQKAVPYPQRDMPIQA	25	936.1810+++ 702.3876++++	3 4	936.180983 702.387556	LSQSKVLPVPQKAVPYPQRDM[+16]PIQA	180	204	1O	Milk peptides only	23853201	26084750	15091693		30581429		28723335	29939356	15919068	46979116
sp|P02663|CASA2_BOVIN"	LNREQLSTSEENSK	14	857.8858++ 572.2596+++ 572.2596+++	2 3 3	857.885813 572.259634 572.259634	LNREQLST[+80]SEENSK LNREQLSTS[+80]EENSK	138	151	1P	Milk peptides only	7689330	26093514	9940793	25197908		18124767	7825778	5475159	8860633	4495663
sp|P02663|CASA2_BOVIN"	ALPQYLKT	8	933.5404+ 467.2738++	1 2	933.540394 467.273835	ALPQYLKT	190	197		Milk peptides only	7530816	26121031	6449618	493536610		335369408	9512528	2175722	2090744	8579576
sp|P80025|PERL_BOVIN"	EESLKRL	7	437.7533++	2	437.753	EESLKRL	92	98		Milk peptides only	11536459	26159728	14924913		87759104		16864694	12571097	9669457	9474954
sp|P02666|CASB_BOVIN"	SLVYPFPGPIPN	12	1300.6936+ 650.8504++	1 2	1300.6936 650.850438	SLVYPFPGPIPN	72	83		Milk peptides only		26213503			3001475		2106236	4337466	2844866	3361885
sp|P02662|CASA1_BOVIN"	TDAPSFSDIPNPI	13	687.3328++	2	687.333	TDAPSFSDIPNPI	189	201		Milk peptides only		26259060
sp|P02662|CASA1_BOVIN"	VPQLEIVPNSAEERLH	16	955.9722++ 637.6506+++	2 3	955.972222 637.650574	VPQLEIVPNS[+80]AEERLH	121	136	1P	Milk peptides only	17214711	26300107	14880937	96897644	28205650	175720880	27074756	16417270	13976485	15712365
sp|P02662|CASA1_BOVIN"	RPKHPIKHQGLP	12	469.9492+++ 352.7137++++	3 4	469.949238 352.713748	RPKHPIKHQGLP	16	27		Milk peptides only	7950735	26350672	5077985		17434975	13987137	8336823	9584609	20845798	93071002
sp|P02662|CASA1_BOVIN"	TDAPSFSDIPNPIGSENSEKTTMPLW	26	1417.6631++ 945.4445+++	2 3	1417.663096 945.44449	TDAPSFSDIPNPIGSENSEKTTMPLW	189	214		Milk peptides only	19907670	26522148	28586465	6642684	149310240	31329410	13769132	19700840	13211991	18009463
sp|P81265|PIGR_BOVIN"	AAPAGAAIQS	10	856.4523+ 428.7298++	1 2	856.452307 428.729792	AAPAGAAIQS	576	585		Milk peptides only	47941097	26624375	60568784	2860943			35051329	30111526	25417805	29349473
sp|P02662|CASA1_BOVIN"	HQGLPQEVLNE	11	632.3200++	2	632.32	HQGLPQEVLNE	23	33		Milk peptides only		26649280
sp|P02662|CASA1_BOVIN"	YKVPQLEIVPNSAEERLH	18	1101.5514++ 734.7033+++	2 3	1101.551368 734.703338	YKVPQLEIVPNS[+80]AEERLH	119	136	1P	Milk peptides only	4530881	26663193	9707935	55949813	4879804	33440003	6099343	3712985	3736703	6421474
sp|P02666|CASB_BOVIN"	NKKIEKFQSEEQQQTEDELQDKIHPF	26	1126.1760+++ 844.8838++++	3 4	1126.175992 844.883813	NKKIEKFQS[+80]EEQQQT[+80]EDELQDKIHPF	42	67	2P	Milk peptides only	5344164	26716982	3506660		9049170	2724113	3558652	2602005		4167463
sp|P02662|CASA1_BOVIN"	FVAPFPEVFGKEK	13	747.9032++ 498.9379+++	2 3	747.903202 498.937893	FVAPFPEVFGKEK	39	51		Milk peptides only	13841536	26741797	20527823	33914836	4837527		18456224	15833117	19044896	17358260
sp|P02662|CASA1_BOVIN"	DIPNPIGSENSEKTTMP	17	923.4304++	2	923.43	DIPNPIGSENSEKTTM[+16]P	196	212	1O	Milk peptides only	22598210	26769798	21045024	11720657	42131688	6926108	16988372	15253108	22080572	13095791
sp|P02666|CASB_BOVIN"	HKEMPFPKYPVEP	13	538.9377+++	3	538.938	HKEM[+16]PFPKYPVEP	121	133	1O	Milk peptides only	3437929	26778468	2752156		3814880		4826734	2492505	2382331	3405320
sp|P02666|CASB_BOVIN"	KAVPYPQRDMPIQA	14	815.4245++ 543.9521+++	2 3	815.424507 543.952097	KAVPYPQRDM[+16]PIQA	191	204	1O	Milk peptides only		26830486
sp|P02662|CASA1_BOVIN"	QKEDVPSERYLG	12	702.3437++	2	702.344	Q[-17]KEDVPSERYLG	97	108	1G	Milk peptides only	8091237	26851248	7981453	10182725	19725410	31360660	4744524	3921365	5342793	6987242
sp|P02663|CASA2_BOVIN"	QEKNMAINPSKENLCSTFCKEVVR	24	923.1119+++ 692.5858++++	3 4	923.111912 692.585753	Q[-17]EKNM[+16]AINPSKENLCSTFCKEVVR	37	60	1O 1G	Milk peptides only	71596190	27009144	47662475		38402646		61439932	62809370	80607036	28514246
sp|P02666|CASB_BOVIN"	SEEQQQTEDELQDKIHPF	18	1140.9865++ 760.9934+++	2 3	1140.986452 760.993393	S[+80]EEQQQTEDELQDKIHPF	50	67	1P	Milk peptides only		27107680			5757844	3598659
sp|P02662|CASA1_BOVIN"	KHPIKHQGLPQEVLNENLLRF	21	837.4712+++ 628.3552++++ "502.8856, +5"	3 4 5	837.471196 628.355216 502.885628	KHPIKHQGLPQEVLNENLLRF	18	38		Milk peptides only	26972383	27151152	32578186	13510297	19600384		35748504	46438368	25549817	37202501
sp|P02662|CASA1_BOVIN"	GLPQEVLNENLL	12	669.8668++	2	669.867	GLPQEVLNENLL	25	36		Milk peptides only	40302192	27207702	49367380	2306209	9686062	2971007	61596140	26579600	38841324	28692304
sp|P02666|CASB_BOVIN"	QEPVLGPVRGPFP	13	1375.7369+ 688.3721++	1 2	1375.736862 688.372069	Q[-17]EPVLGPVRGPFP	209	221	1G	Milk peptides only		27332753	2546840		99445849		4546473	7567518	2897932	6148550
sp|P02666|CASB_BOVIN"	ELNVPGE	7	379.1900++	2	379.19	ELNVPGE	20	26		Milk peptides only		27352604			188348704		4514708	2430670		25877120
sp|P81265|PIGR_BOVIN"	AAPAGAAIQSRAGEIQN	17	812.9237++ 542.2849+++	2 3	812.923717 542.284903	AAPAGAAIQSRAGEIQN	576	592		Milk peptides only	101787540	27384653	100668136				84163502	43551411	35558243	25604408
sp|P81265|PIGR_BOVIN"	ALLDPSFFAKESVKDAAGGPGAPADPGRPTGYSGSSKA	38	1226.2796+++ 919.9615++++ "736.1707, +5"	3 4 5	1226.279578 919.961502 736.170657	ALLDPSFFAKESVKDAAGGPGAPADPGRPTGYSGSSKA	594	631		Milk peptides only	61120579	27403035	50947709	3123236	61457437		40180768	45085166	40734738	26192125
sp|P02662|CASA1_BOVIN"	KHPIKHQGLPQEVLN	15	869.4916++ 579.9968+++ 435.2494++++	2 3 4	869.49157 579.996805 435.249423	KHPIKHQGLPQEVLN	18	32		Milk peptides only	22548596	27405361	26165626	20618141		119623716	43528056	34780942	17992422	32942448
sp|P02666|CASB_BOVIN"	EELNVPGE	8	443.7113++	2	443.711	EELNVPGE	19	26		Milk peptides only	11210632	27428426	17142574		654411008		12040887	18187498	11722391	10814097
sp|P02662|CASA1_BOVIN"	HQGLPQEVLNENLL	14	802.4256++	2	802.426	HQGLPQEVLNENLL	23	36		Milk peptides only	9764926	27469420	18427474		13194327		80757704	9726530	9651656	23554158
sp|P02666|CASB_BOVIN"	MPFPKYPVEPF	11	684.3388++	2	684.339	M[+16]PFPKYPVEPF	124	134	1O	Milk peptides only		27587244			9901237
sp|P02666|CASB_BOVIN"	VLPVPQKAVPYPQRDMPIQA	20	755.0804+++	3	755.08	VLPVPQKAVPYPQRDM[+16]PIQA	185	204	1O	Milk peptides only	7912189	27675012	8615599	7720028	20304818	4013567	20401454	6458774	11485762	12865972
sp|P02663|CASA2_BOVIN"	SAEVATEEVK	10	1142.4977+ 571.7525++	1 2	1142.497677 571.752476	S[+80]AEVATEEVK	76	85	1P	Milk peptides only		27716953		30705163		4384437			2342676	27346977
sp|P02666|CASB_BOVIN"	SEEQQQTEDELQDKIHPF	18	1101.0033++ 734.3379+++	2 3	1101.003287 734.33795	SEEQQQTEDELQDKIHPF	50	67		Milk peptides only		27758317	5177557		6994258				6495977	4024027
sp|P02662|CASA1_BOVIN"	KTTMPLW	7	876.4648+ 438.7360++	1 2	876.464786 438.736031	KTTMPLW	208	214		Milk peptides only	6422925	27860340	8219889	267513752		150726922	4312993	4725419	3411024	56440158
sp|P02666|CASB_BOVIN"	HQPHQPLPPTVMFPPQS	17	969.4882++ 646.6612+++	2 3	969.48817 646.661205	HQPHQPLPPTVMFPPQS	160	176		Milk peptides only		27932678	26049500	16573262	47269079	8510340	5398547	3261236	2162134	34309019
sp|P02662|CASA1_BOVIN"	IQKEDVPSERY	11	682.3462++ 455.2333+++	2 3	682.346248 455.233258	IQKEDVPSERY	96	106		Milk peptides only	48410726	27964234	84643245				35185525	26914986	31423060	23154667
sp|P02668|CASK_BOVIN"	YYAKPAAV	8	882.4720+ 441.7396++	1 2	882.47198 441.739628	YYAKPAAV	81	88		Milk peptides only	7547155	27983322	7854161		7344003	6643772	10363275	6932000	6571587	8833886
sp|P02666|CASB_BOVIN"	VLSLSQSKVLPVPQKAVPYP	20	1075.6328++ 717.4243+++	2 3	1075.632814 717.424302	VLSLSQSKVLPVPQKAVPYP	177	196		Milk peptides only	54912403	27999002	38930055		20276752		32761255	53699151	48104915	52806107
sp|P02663|CASA2_BOVIN"	TKLTEEEKNRL	11	680.8752++ 454.2525+++ 340.9412++++	2 3 4	680.875173 454.252541 340.941224	TKLTEEEKNRL	166	176		Milk peptides only	5870087	28133126	7925663	18884672		42091146	5237794	5247092	5264159	6794814
sp|P02662|CASA1_BOVIN"	VPQLEIVPNSAEERLHS	17	999.4882++ 666.6612+++	2 3	999.488237 666.66125	VPQLEIVPNS[+80]AEERLHS	121	137	1P	Milk peptides only	39345780	28187296	35223523	3384566	42949911		34794695	27436871	32304061	25131893
sp|P02662|CASA1_BOVIN"	VFGKEKVNE	9	525.2849++ 350.5257+++	2 3	525.284931 350.525713	VFGKEKVNE	46	54		Milk peptides only	4211314	28264303	8413903				3579166	3875806	3361289	12533124
sp|P02662|CASA1_BOVIN"	KHIQKEDVPSE	11	655.3410++ 437.2297+++	2 3	655.340966 437.229736	KHIQKEDVPSE	94	104		Milk peptides only		28388452								5755143
sp|P02668|CASK_BOVIN"	FMAIPPKKNQDKTEIPTINTIASGEPTSTPTTEAVE	36	1291.6540+++ 968.9923++++	3 4	1291.653981 968.992305	FM[+16]AIPPKKNQDKTEIPTINTIASGEPTSTPTTEAVE	126	161	1O	Milk peptides only		28544791		26502122		2664014	5114863		2680550	40321728
sp|P02666|CASB_BOVIN"	NKKIEKFQSEEQQQTEDELQDKIHPFA	27	1149.8550+++ 862.6431++++	3 4	1149.85503 862.643092	NKKIEKFQS[+80]EEQQQT[+80]EDELQDKIHPFA	42	68	2P	Milk peptides only	41509552	28553102	46048565		23386197		62417581	46641924	43182218	37886169
sp|P02662|CASA1_BOVIN"	LPQEVLNEN	9	1055.5368+ 528.2720++	1 2	1055.536765 528.272021	LPQEVLNEN	26	34		Milk peptides only	13670437	28620604	13869279		39217971		24211405	8411686	8477100	10025291
sp|P02666|CASB_BOVIN"	RELEELNVPGEIVESLSSSEESITRIN	27	1010.5140+++ 758.1373++++	3 4	1010.513961 758.137289	RELEELNVPGEIVESLSSSEESITRIN	16	42		Milk peptides only	93965521	28731778	35472954		20634843		42338335	26752241	60726744	23389433
sp|P02668|CASK_BOVIN"	PEVIESPPEINTVQVTSTAV	20	1055.5493++ 704.0353+++	2 3	1055.549341 704.03532	PEVIESPPEINTVQVTSTAV	171	190		Milk peptides only	49847258	28773522	71894408		70929428	13540347	62165711	63248690	46809446	38234486
sp|P02663|CASA2_BOVIN"	NAVPITPTLNREQLSTSEENSKKTVDMESTEVFTK	35	1021.7272++++	4	1021.73	NAVPIT[+80]PTLNREQLST[+80]SEENSKKTVDMESTEVFTK	130	164	2P	Milk peptides only	76722880	28823856	80068584	23912730	53991384	20469864	28904156	39578692	35824816	35384116
sp|P02666|CASB_BOVIN"	QEPVLGPVRGPFPI	14	1488.8209+ 744.9141++	1 2	1488.820926 744.914101	Q[-17]EPVLGPVRGPFPI	209	222	1G	Milk peptides only		28834235			37258519
sp|P02754|LACB_BOVIN"	LIVTQTMKGLD	11	617.8392++	2	617.839	LIVTQTM[+16]KGLD	17	27	1O	Milk peptides only	34518292	28846352	24120056	4766250		128516960	56920232	32562124	39350704	19627268
sp|P02662|CASA1_BOVIN"	VFGKEKV	7	403.7422++	2	403.742	VFGKEKV	46	52		Milk peptides only	16652747	28852434	30049026		3015533		18461678	15279262	17512608	18557276
sp|P02663|CASA2_BOVIN"	NMAINPSKEN	10	559.2690++	2	559.269	NMAINPSKEN	40	49		Milk peptides only	6180185	28860934	7984455				4634264	2291240	4406977	5339701
sp|P02662|CASA1_BOVIN"	VPQLEIVPNSAEERLHSM	18	1033.0228++ 689.0176+++	2 3	1033.022771 689.017606	VPQLEIVPNSAEERLHSM[+16]	121	138	1O	Milk peptides only	79391570	28902513	64992661		76864444	2478074	69203091	53344536	72853621	43572587
sp|P02666|CASB_BOVIN"	EMPFPKYPVEPFTESQS	17	1006.9691++	2	1006.97	EMPFPKYPVEPFTESQS	123	139		Milk peptides only	31598268	28945806	45108824	4370079	21815878		17926266	22169182	24581964	37414404
sp|P02662|CASA1_BOVIN"	EGIHAQQKEPMIGVNQE	17	962.4651++ 641.9792+++	2 3	962.465089 641.979151	EGIHAQQKEPM[+16]IGVNQE	140	156	1O	Milk peptides only	5389993	28977995	8174231		4318544		7116501	4980724	6540143	15905327
sp|P02666|CASB_BOVIN"	KFQSEEQQQTEDELQDKIHPFAQTQS	26	1040.4899+++ 780.6193++++	3 4	1040.489927 780.619264	KFQSEEQQQTEDELQDKIHPFAQTQS	47	72		Milk peptides only		29012983			40019129			13673753		13752223
sp|P02662|CASA1_BOVIN"	EGIHAQQKEPMIGVNQELA	19	698.0212+++	3	698.021	EGIHAQQKEPMIGVNQELA	140	158		Milk peptides only		29033530
sp|P02666|CASB_BOVIN"	IHPFAQTQS	9	1028.5160+ 514.7616++	1 2	1028.51597 514.761623	IHPFAQTQS	64	72		Milk peptides only	69928215	29171548	104929203	3072075	2527020	2091979	77619050	110304990	72305517	87526621
sp|P02663|CASA2_BOVIN"	NMAINPSKENLCSTFC	16	894.3917++	2	894.392	NM[+16]AINPSKENLCSTFC	40	55	1O	Milk peptides only	21272906	29241532	26333960		8859694		14364334	9690608	20117280	13036507
sp|P02666|CASB_BOVIN"	EMPFPKYPVEPFTESQS	17	1005.9613++	2	1005.96	E[-18]M[+16]PFPKYPVEPFTESQS	123	139	1O 1DH	Milk peptides only		29369616			4385817		14265753	20564604	10187753	32015612
sp|P02663|CASA2_BOVIN"	TVYQHQKAMKPWIQPK	16	661.6926+++ 496.5213++++ "397.4185, +5"	3 4 5	661.692617 496.521282 397.418481	TVYQHQKAMKPWIQPK	197	212		Milk peptides only	19546502	29512267	24246820	65677558		96452654	14447714	15511716	15235367	19694610
sp|P02663|CASA2_BOVIN"	TEEEKNRLN	9	566.7833++ 378.1913+++	2 3	566.783284 378.191281	TEEEKNRLN	169	177		Milk peptides only	7571113	29745526	6894256		63506719		3258929	5677697	5752589	4191363
sp|P02662|CASA1_BOVIN"	HIQKEDVPSERYLGYLEQ	18	1102.5527++ 735.3709+++ 551.7800++++	2 3 4	1102.55275 735.370925 551.780013	HIQKEDVPSERYLGYLEQ	95	112		Milk peptides only	195680264	29750173	222894990				125410253	105131605	198757934	93700592
sp|P02663|CASA2_BOVIN"	LNREQLSTSEENSKK	15	961.9165++ 641.6134+++	2 3	961.91646 641.613399	LNREQLS[+80]T[+80]SEENSKK	138	152	2P	Milk peptides only	2504987	29804983	4385854	158137720		184673608	2528795	3273849	5130548
sp|P02666|CASB_BOVIN"	VLPVPQKAVPYPQRDMPIQAF	21	804.1032+++	3	804.103	VLPVPQKAVPYPQRDM[+16]PIQAF	185	205	1O	Milk peptides only	12471840	29845348	12297816	8478400	32657682	10045411	14360333	13483824	15851915	11562857
sp|P02666|CASB_BOVIN"	LLQSWMHQPHQPLPPTVMFPPQS	23	1364.6724++ 910.1173+++ 682.8398++++	2 3 4	1364.672351 910.117326 682.839813	LLQSWM[+16]HQPHQPLPPTVM[+16]FPPQS	154	176	2O	Milk peptides only	168088601	29923125	81966097		58805903		100265342	140247986	162053999	86791835
sp|P02668|CASK_BOVIN"	YYAKPAA	7	392.2054++	2	392.205	YYAKPAA	81	87		Milk peptides only	55313324	29998702	56927620				80123344	122305880	126818648	52046464
sp|P18892|BT1A1_BOVIN"	THRGEEFPSMSESRNPDEEGLFTVR	25	975.1140+++ 731.5873++++ "585.4713, +5"	3 4 5	975.114026 731.587338 585.471326	THRGEEFPSM[+16]SESRNPDEEGLFTVR	179	203	1O	Milk peptides only	103392114	30439622	65261194		26958087	2364056	76102108	26010124	44242206	32124595
sp|P02666|CASB_BOVIN"	MPFPKYPVEPF	11	676.3414++	2	676.341	MPFPKYPVEPF	124	134		Milk peptides only		30459354			3863632
sp|P02662|CASA1_BOVIN"	PIGSENSEKTTMPL	14	760.3691++	2	760.369	PIGSENSEKTTM[+16]PL	200	213	1O	Milk peptides only	4991091	30525352	5783056		13953545		6881775	5826802	4911076	5301043
sp|P02666|CASB_BOVIN"	SWMHQPHQPLPPTVMFPPQS	20	1187.5590++ 792.0418+++	2 3	1187.558998 792.041757	SWM[+16]HQPHQPLPPTVM[+16]FPPQS	157	176	2O	Milk peptides only	4543147	30562066	5114054	15472040	41394393	12007074	13027266	43332496	6140899	42816406
sp|P02666|CASB_BOVIN"	YQEPVLGPVRGPFPI	15	834.9590++	2	834.959	YQEPVLGPVRGPFPI	208	222		Milk peptides only		30627666		6323294	10856498					7919208
sp|P02666|CASB_BOVIN"	AVPYPQRDMPI	11	651.8292++	2	651.829	AVPYPQRDM[+16]PI	192	202	1O	Milk peptides only		30666288
sp|P02662|CASA1_BOVIN"	APFPEVFGKEKVNELS	16	895.9698++ 597.6490+++	2 3	895.969802 597.64896	APFPEVFGKEKVNELS	41	56		Milk peptides only	32830350	30960484	27006412	2637741	161474132	18858134	27996053	15566324	17749875	18036037
sp|P02666|CASB_BOVIN"	LLQSWMHQPH	10	646.8139++ 431.5450+++	2 3	646.813864 431.545001	LLQSWM[+16]HQPH	154	163	1O	Milk peptides only	32542452	31060183	42821834				40887218	25600030	37522428	28709012
sp|P02662|CASA1_BOVIN"	LEIVPNSAEER	11	668.8109++	2	668.811	LEIVPNS[+80]AEER	124	134	1P	Milk peptides only	39642732	31148550	59028056		2663684		26507568	28319568	28379658	15980333
sp|P02666|CASB_BOVIN"	QSKVLPVPQKAVPYPQRDMPIQA	23	863.8001+++	3	863.8	Q[-17]SKVLPVPQKAVPYPQRDM[+16]PIQA	182	204	1O 1G	Milk peptides only	7656749	31298186	4984718	2047667	30468140		24174964	18210590	7751289	19754774
sp|P02662|CASA1_BOVIN"	SDIPNPIGSENSEKTTMP	18	958.9489++	2	958.949	SDIPNPIGSENSEKTTMP	195	212		Milk peptides only	8818697	31397260	13186646	35952864	100747672	12432962	4750395	4316622	5888888	10483371
sp|P02663|CASA2_BOVIN"	LNREQLSTSEENSK	14	897.8690++ 598.9151+++	2 3	897.868978 598.915078	LNREQLS[+80]T[+80]SEENSK	138	151	2P	Milk peptides only	5262698	31465705	8093699	87389244		55309444	4433888	4678901	7186474	3602296
sp|P81265|PIGR_BOVIN"	AGEIQNKALLDPSFFAKESVKDAAGGPGAPADPGRPTGYSGSSKA	45	1105.0569++++ "884.2470, +5"	4 5	1105.056928 884.246998	AGEIQNKALLDPSFFAKESVKDAAGGPGAPADPGRPTGYSGSSKA	587	631		Milk peptides only	52092224	31472341	62378276	17232568	42736861	10779421	60600754	37977490	39891058	36654375
sp|P02662|CASA1_BOVIN"	KVPQLEIVPNSAEERLHSM	19	731.7159+++ 549.0388++++	3 4	731.715927 549.038764	KVPQLEIVPNSAEERLHSM[+16]	120	138	1O	Milk peptides only	15024325	31546728	4203324		4179541	2071152	13534979	8731511	14942136	11975747
sp|P02668|CASK_BOVIN"	STVATLEDSPEVIESPPE	18	990.4403++	2	990.44	STVATLEDS[+80]PEVIESPPE	162	179	1P	Milk peptides only		31682752	2009445	14750504		37990360			2445265	32484438
sp|P02668|CASK_BOVIN"	LPYPYYAKPA	10	591.8133++	2	591.813	LPYPYYAKPA	77	86		Milk peptides only		32109748			3898872			3470318
sp|P02666|CASB_BOVIN"	SLPQNIPPLTQTPVVVPPFLQPEVMGVS	28	1500.8094++ 1000.8753+++	2 3	1500.809367 1000.875337	SLPQNIPPLTQTPVVVPPFLQPEVM[+16]GVS	84	111	1O	Milk peptides only	12133620	32129789	13090717	4186551	20523838	16102196	10397156	5722972	13252351	15907810
sp|P02666|CASB_BOVIN"	VKEAMAPKH	9	513.7737++ 342.8515+++	2 3	513.773676 342.851543	VKEAM[+16]APKH	113	121	1O	Milk peptides only	98412569	32155228	98093885		13834109		43234435	45247849	77066877	50900411
sp|P02663|CASA2_BOVIN"	TEEEKNRLNFLKKISQRYQ	19	808.7713+++ 606.8303++++ "485.6657, +5"	3 4 5	808.771312 606.830303 485.665697	TEEEKNRLNFLKKISQRYQ	169	187		Milk peptides only		32315012			37697543		6648957	6078759		5789155
sp|P80195|GLCM1_BOVIN"	ILNKPEDETHLE	12	1437.7220+ 719.3646++ 479.9122+++	1 2 3	1437.722 719.364638 479.912184	ILNKPEDETHLE	19	30		Milk peptides only	10785543	32329790	15904240	1003801636	4674288	704893972	12706087	10722405	12403163	24449305
sp|P02662|CASA1_BOVIN"	IGSENSEKTTMP	12	1293.5991+ 647.3032++	1 2	1293.599108 647.303192	IGSENSEKTTMP	201	212		Milk peptides only	3209308	32512658	5198970	10225984	218075768		2618177	9051333	2324403	7790251
sp|P02754|LACB_BOVIN"	LIVTQTMKG	9	503.7837++	2	503.784	LIVTQTM[+16]KG	17	25	1O	Milk peptides only	14547098	32670916	14729626			14309473	22108338	15425846	13184960	16219387
sp|P02662|CASA1_BOVIN"	EGIHAQQKEPMIGVNQELAYFYPEL	25	974.1444+++	3	974.144	EGIHAQQKEPM[+16]IGVNQELAYFYPEL	140	164	1O	Milk peptides only		32682182				2883467	2166716		2863901
sp|P02666|CASB_BOVIN"	LSQSKVLPVPQKAVPYPQ	18	990.0699++ 660.3823+++	2 3	990.06985 660.382325	LSQSKVLPVPQKAVPYPQ	180	197		Milk peptides only	17301611	32693961	19583868	10582431	77443036	22830302	13829780	26552262	12726854	18200145
sp|P02662|CASA1_BOVIN"	PNPIGSENSEKTTMPLW	17	958.9566++ 639.6401+++	2 3	958.956565 639.640136	PNPIGSENSEKTTM[+16]PLW	198	214	1O	Milk peptides only	8651880	32850681	13481842	40844666	108676436	2184162	4350207	9571681	6086924	4380755
sp|P02663|CASA2_BOVIN"	TKLTEEEKN	9	546.2826++ 364.5241+++	2 3	546.282585 364.524149	TKLTEEEKN	166	174		Milk peptides only	20726007	33245138	30908510	15631299		13083959	8930626	9581251	12613592	13319172
sp|P02666|CASB_BOVIN"	QQQTEDELQDKIHPFA	16	955.4500++ 637.3024+++	2 3	955.449962 637.3024	Q[-17]QQTEDELQDKIHPFA	53	68	1G	Milk peptides only	5200130	33425918	4519511	3999886	3448141		9037184	7691998	6045477	67102990
sp|P02663|CASA2_BOVIN"	AMKPWIQPKT	10	608.3314++ 405.8900+++	2 3	608.331359 405.889998	AM[+16]KPWIQPKT	204	213	1O	Milk peptides only	66833198	33512294	67845564			5809467	33328329	27082267	41742871	32515571
sp|P80195|GLCM1_BOVIN"	DLISKEQIVIR	11	697.3762++	2	697.376	DLIS[+80]KEQIVIR	61	71	1P	Milk peptides only	8832543	33564328		2081351424	3633453	318758048	5782455	3950130	4095059	24636654
sp|P80195|GLCM1_BOVIN"	ILNKPEDETHLEAQPTDASAQFIRNLQISN	30	1158.2297+++ 868.9241++++	3 4	1158.229657 868.924062	ILNKPEDETHLEAQPTDAS[+80]AQFIRNLQISN ILNKPEDETHLEAQPTDASAQFIRNLQIS[+80]N	19	48	1P	Milk peptides only	52319628	33570693	63997536		47098454	8941405	27766742	26596554	22920005	47975152
sp|P02662|CASA1_BOVIN"	LPQEVLNENL	10	1168.6208+ 584.8141++	1 2	1168.620829 584.814053	LPQEVLNENL	26	35		Milk peptides only	5475610	33762492	8334073		13322782		22068246	6552223	5959649	9099687
tr|B5B3R8|B5B3R8_BOVIN"	PIGSENSGKTTMPLW	15	817.3982++ 545.2679+++	2 3	817.398155 545.267862	PIGSENSGKTTM[+16]PLW	200	214	1O	Milk peptides only	90155191	33772986	61466004		9629423	5166894	77070401	50722575	45637010	33805237
sp|P02666|CASB_BOVIN"	RELEELNVPGEIVESLSSSEESITRINK	28	1106.5232+++ 830.1442++++	3 4	1106.523169 830.144196	RELEELNVPGEIVES[+80]LS[+80]SSEESITRINK	16	43	2P	Milk peptides only	29691516	33814569	26943901		24792793	4764133	71122721	50787377	48222862	14913469
sp|P02666|CASB_BOVIN"	HQPHQPLPPTVMFPPQSVLSLSQS	24	890.1232+++	3	890.123	HQPHQPLPPTVM[+16]FPPQSVLSLSQS	160	183	1O	Milk peptides only	2844076	33922072	2100434		30887816	5005868	5707990	4395110	2564417	2744181
sp|P02666|CASB_BOVIN"	SKVLPVPQK	9	498.3160++ 332.5464+++	2 3	498.316034 332.546448	SKVLPVPQK	183	191		Milk peptides only		33979542	2103573	11475021	17952509	18021855	7662042	9667709	2049291	4654160
sp|P02662|CASA1_BOVIN"	KYKVPQLEIVPNSAEERLHSM	21	850.0925+++ 637.8212++++	3 4	850.092496 637.821191	KYKVPQLEIVPNS[+80]AEERLHSM	118	138	1P	Milk peptides only	32238109	34093382	65196670		6292279		15375428	20825045	17280089	30134029
sp|P02666|CASB_BOVIN"	VLSLSQSKVLPVPQKAVPYPQRDMPIQA	28	1035.9092+++ 777.1837++++	3 4	1035.909152 777.183683	VLSLSQSKVLPVPQKAVPYPQRDM[+16]PIQA	177	204	1O	Milk peptides only	25122097	34134401	18281337		56481509		65770150	41992412	36796327	34610531
sp|P02662|CASA1_BOVIN"	KYKVPQLEIVPN	12	714.4165++ 476.6134+++	2 3	714.416477 476.61341	KYKVPQLEIVPN	118	129		Milk peptides only	8189531	34224307	10611361	3450080		4560393	9852129	11524086	6756315	7553233
sp|P02666|CASB_BOVIN"	VPYPQRDMPIQA	12	715.8585++	2	715.858	VPYPQRDM[+16]PIQA	193	204	1O	Milk peptides only	22569820	34359384	31515010		121825304		19895334	17615648	19989596	8687317
sp|P02662|CASA1_BOVIN"	TDAPSFSDIPNPIGSENSEKTTMPL	25	1332.6209++ 888.7497+++	2 3	1332.620898 888.74969	TDAPSFSDIPNPIGSENSEKTTM[+16]PL	189	213	1O	Milk peptides only	2881144	34364558	2821778	4947530	24299982	4223205	4345591	2516085	5144713	3703732
sp|P02666|CASB_BOVIN"	KIEKFQSEEQQQTEDELQDKIHP	23	969.7851+++ 727.5907++++	3 4	969.785114 727.590654	KIEKFQS[+80]EEQQQTEDELQDKIHP	44	66	1P	Milk peptides only	13071555	34376406	17467341	6533271	38054562	3011825	20458419	8928959	15398865	29348562
sp|P02662|CASA1_BOVIN"	RPKHPIKHQGLPQEVLNENLLRF	23	921.8558+++ 691.6437++++ "553.5164, +5"	3 4 5	921.855821 691.643685 553.516403	RPKHPIKHQGLPQEVLNENLLRF	16	38		Milk peptides only	36994499	34615524	65387743	99800198	35137811	18811289	58504978	53778857	48513097	53606371
sp|P02663|CASA2_BOVIN"	AINPSKENLCSTFCKEVVR	19	1109.5234++	2	1109.52	AINPS[+80]KENLCSTFCKEVVR	42	60	1P	Milk peptides only		34733988	3069748	2540309		3306756	8856096	8321813	2190054	3078326
sp|P80195|GLCM1_BOVIN"	LPLSILK	7	392.2706++	2	392.271	LPLSILK	83	89		Milk peptides only	45511340	34819516	60515980		10689844		56029780	59198744	39071536	32757296
sp|P02666|CASB_BOVIN"	AVPYPQRDMPIQ	12	707.8610++	2	707.861	AVPYPQRDMPIQ	192	203		Milk peptides only	23247798	34875460	26830166		2536067		6680220	12635268	12553408
sp|P02668|CASK_BOVIN"	KTEIPTINTIASGEPT	16	836.4436++	2	836.444	KTEIPTINTIASGEPT	137	152		Milk peptides only		35149664		3098615	7526351	17779562	2121899	3288762	2080308	22951730
sp|P02666|CASB_BOVIN"	NKKIEKFQSEEQQQTEDELQDK	22	961.4213+++ 721.3178++++	3 4	961.421274 721.317775	NKKIEKFQS[+80]EEQQQT[+80]EDELQDK	42	63	2P	Milk peptides only	103033002	35183064	112023304		28743123	8893363	76332048	58762347	141344624	36738960
sp|P02666|CASB_BOVIN"	FQSEEQQQTEDELQDKIHPFA	21	1314.0685++ 876.3814+++	2 3	1314.068505 876.381429	FQS[+80]EEQQQTEDELQDKIHPFA	48	68	1P	Milk peptides only	39324466	35243678	37781652		31978015		56466336	59168739	46818746	33140113
sp|P80195|GLCM1_BOVIN"	NKPEDETHLEAQPTDASAQFIR	22	833.0700+++ 625.0543++++	3 4	833.069974 625.0543	NKPEDETHLEAQPTDASAQFIR	21	42		Milk peptides only	3906625	35603500	4278792		25451600		8311396	7855522	5503357	36449468
sp|P02666|CASB_BOVIN"	KIEKFQSEEQQQTEDELQD	19	1216.5287++ 811.3549+++	2 3	1216.528681 811.354879	KIEKFQS[+80]EEQQQTEDELQD	44	62	1P	Milk peptides only	141261820	35627741	171540886	15303035	53325152	129883024	78340560	68099324	99033076	73011775
sp|P02666|CASB_BOVIN"	VLSLSQSK	8	861.5040+ 431.2556++	1 2	861.504009 431.255642	VLSLSQSK	177	184		Milk peptides only	12516732	35827885	15658705		6147192		65605025	221888051	49567427	7968443
sp|P02666|CASB_BOVIN"	EPVLGPVR	8	433.7584++	2	433.758	EPVLGPVR	210	217		Milk peptides only	25888300	35897312	54685420		204983520		36557328	40794284	38612200	23135244
sp|P02666|CASB_BOVIN"	AVPYPQRDMPIQAF	14	824.9112++	2	824.911	AVPYPQRDM[+16]PIQAF	192	205	1O	Milk peptides only	10653095	35933728	11768666		3343177		39695396	12268027	14783707	18308530
sp|P02666|CASB_BOVIN"	NLHLPLP	7	402.2423++	2	402.242	NLHLPLP	147	153		Milk peptides only		35946808			14283539			2062247	2954044	37118032
sp|P02668|CASK_BOVIN"	PPKKNQDKTEIPTINTIA	18	670.0406+++ 502.7823++++	3 4	670.040628 502.78229	PPKKNQDKTEIPTINTIA	130	147		Milk peptides only		36125957		3263398		5690436
sp|P02666|CASB_BOVIN"	LLYQEPVLGPVRGPFPIIV	19	1054.1193++ 703.0820+++	2 3	1054.119343 703.081987	LLYQEPVLGPVRGPFPIIV	206	224		Milk peptides only	126923508	36334858	46097978		5254166	2594727	53353624	41475050	62427872	50434488
sp|P81265|PIGR_BOVIN"	LDPSFFAKESVKDAAGGPGAPADPGRPTGYSGSSKA	36	1164.9059+++ 873.9312++++	3 4	1164.905852 873.931208	LDPSFFAKESVKDAAGGPGAPADPGRPTGYSGSSKA	596	631		Milk peptides only	12865705	36580729	112401872		49644178		8711857	26082288	15317866	13751223
sp|P02663|CASA2_BOVIN"	VKITVDDKH	9	527.7982++ 352.2012+++	2 3	527.798206 352.201229	VKITVDDKH	84	92		Milk peptides only		36748747
sp|P02662|CASA1_BOVIN"	EDVPSERY	8	994.4476+ 497.7274++	1 2	994.447616 497.727446	EDVPSERY	99	106		Milk peptides only	57476745	36846633	92742467		94902704		54823686	44512568	40585201	31056814
sp|P02666|CASB_BOVIN"	RELEELNVPGEIVESL	16	953.4639++ 635.9784+++	2 3	953.463896 635.978356	RELEELNVPGEIVES[+80]L	16	31	1P	Milk peptides only	72568507	36885042	84136408	3077864	29673106	67823087	106034294	100996162	60167804	66546721
sp|P02662|CASA1_BOVIN"	KEDVPSE	7	402.1927++	2	402.193	KEDVPSE	98	104		Milk peptides only	25431572	37078708	34503956		2393096	2311465	18051736	16107496	17603512	15318743
sp|P02663|CASA2_BOVIN"	PWDQVK	6	386.7030++	2	386.703	PWDQVK	123	128		Milk peptides only	36658180	37095860	100296824	5435741	31516296		41630604	51475524	43856568	45002488
sp|P80195|GLCM1_BOVIN"	ILNKPEDETHLEAQPTDASAQFIRNLQISNE	31	1201.2439+++ 901.1847++++ 1201.2439+++	3 4 3	1201.243855 901.18471 1201.243855	ILNKPEDETHLEAQPTDAS[+80]AQFIRNLQISNE ILNKPEDETHLEAQPTDASAQFIRNLQIS[+80]NE	19	49	1P	Milk peptides only	11296267	37320695	9060594	8009568	8398860	20288761	11754177	9735818	9542771	50414574
sp|P02668|CASK_BOVIN"	MAIPPKKNQDKTEIPTINTIASGEPTSTPTTE	32	1142.9151+++ 857.4382++++	3 4	1142.915137 857.438171	M[+16]AIPPKKNQDKTEIPTINTIASGEPTSTPTTE	127	158	1O	Milk peptides only		37324613		6421677	2273853	2164881	2733247		3611371	33337144
sp|P02666|CASB_BOVIN"	IEKFQSEEQQQTEDELQDKIHPFAQT	26	1076.1574+++ 807.3699++++	3 4	1076.157387 807.369859	IEKFQS[+80]EEQQQTEDELQDKIHPFAQT	45	70	1P	Milk peptides only	37890621	37911881	36522517		40698457		45175087	35496835	33815726	28937278
sp|P02663|CASA2_BOVIN"	TKLTEEEKNR	10	624.3331++ 416.5579+++	2 3	624.333141 416.557853	TKLTEEEKNR	166	175		Milk peptides only	6548129	37986052	12104133	116665299		11007074	9040135	14905383	8074283	2786266
sp|P02663|CASA2_BOVIN"	VKITVDDKHYQ	11	673.3592++ 449.2419+++ 337.1832++++	2 3 4	673.359159 449.241864 337.183217	VKITVDDKHYQ	84	94		Milk peptides only	4748933	38192281	4047915	29991039		6893393	4604865	2787998	3988948	35689580
sp|P80195|GLCM1_BOVIN"	QPQSQNPKLPLSILKEKHL	19	727.7512+++ 546.0652++++	3 4	727.751189 546.065211	Q[-17]PQSQNPKLPLSILKEKHL	75	93	1G	Milk peptides only	58158166	38383240	78454076	6459342	49213110	2947086	56862354	36169504	47183730	36823118
sp|P02666|CASB_BOVIN"	KFQSEEQQQTEDELQDKIHP	20	846.3779+++	3	846.378	KFQS[+80]EEQQQTEDELQDKIHP	47	66	1P	Milk peptides only	22502748	38452792	21622318		35718264		21459728	10039423	35990000	18370850
sp|P02662|CASA1_BOVIN"	HIQKEDVPSERY	12	750.8757++ 500.9196+++ 375.9415++++	2 3 4	750.875704 500.919561 375.94149	HIQKEDVPSERY	95	106		Milk peptides only	56489853	38681670	133169240				58436229	46353671	54158468	34533459
sp|P02666|CASB_BOVIN"	KIEKFQSEEQQQTEDELQDKIHPFAQTQ	28	1134.8865+++ 851.4167++++ "681.3348, +5"	3 4 5	1134.886457 851.416662 681.334785	KIEKFQSEEQQQTEDELQDKIHPFAQTQ	44	71		Milk peptides only	41208550	38731059	31507232	2084066	24446082	11399281	33054260	35572833	32644676	22241349
sp|P02666|CASB_BOVIN"	HKEMPFPKYPVEPFTESQS	19	1139.5461++ 760.0331+++ 570.2767++++	2 3 4	1139.546079 760.033145 570.276677	HKEMPFPKYPVEPFTESQS	121	139		Milk peptides only	57919631	38835005	100617978	15468551	53249038	6957390	22314288	45789816	27676895	54573655
sp|P02662|CASA1_BOVIN"	IKHQGLPQEVLNENL	15	866.4730++ 577.9845+++	2 3	866.473043 577.984454	IKHQGLPQEVLNENL	21	35		Milk peptides only		38889686						2111148	2278664	4170495
sp|P02663|CASA2_BOVIN"	EEKNRLNFL	9	581.8144++	2	581.814	EEKNRLNFL	171	179		Milk peptides only	7712209	38936588				5886859	7226648	2242099	5428803	3621412
sp|P02666|CASB_BOVIN"	VLSLSQSKVLPVPQKAVPYPQRDMPIQAF	29	1084.9320+++ 813.9508++++	3 4	1084.931956 813.950786	VLSLSQSKVLPVPQKAVPYPQRDM[+16]PIQAF	177	205	1O	Milk peptides only	104286104	38939833	49698553		65910596		69445230	127944188	108525648	61593338
sp|P02663|CASA2_BOVIN"	TKVIPYVRY	9	569.8346++ 380.2255+++	2 3	569.834591 380.225486	TKVIPYVRY	213	221		Milk peptides only	110044426	38997091	218282360				70712264	46985521	50154346	71461824
sp|P02662|CASA1_BOVIN"	RPKHPIKHQGLPQEVLNE	18	1060.5898++ 707.3956+++ 530.7985++++ "424.8403, +5"	2 3 4 5	1060.589804 707.395628 530.79854 424.840287	RPKHPIKHQGLPQEVLNE	16	33		Milk peptides only	9889384	38998636	12116218	113233379	9526165	154318518	17292995	8866938	14855462	56928076
sp|P02662|CASA1_BOVIN"	APFPEVF	7	806.4083+	1	806.408	APFPEVF	41	47		Milk peptides only	115480616	39575716	132264592		32970916		114341856	82444264	107642784	100445960
sp|P02666|CASB_BOVIN"	FQSEEQQQTEDELQDKIHP	19	1205.0157++ 803.6796+++	2 3	1205.015741 803.679586	FQS[+80]EEQQQTEDELQDKIHP	48	66	1P	Milk peptides only	2637185	39698726	2137253	2115269	13838878		2116250	3132178	2786304	2271421
sp|P02666|CASB_BOVIN"	SKVKEAMAPKH	11	621.3372++ 414.5605+++ 311.1722++++	2 3 4	621.337172 414.56054 311.172224	SKVKEAM[+16]APKH	111	121	1O	Milk peptides only	57446186	39767775	73675639		31502167		53092907	42534449	102620578	43318965
sp|P02666|CASB_BOVIN"	VPYPQRDMPIQA	12	707.8610++	2	707.861	VPYPQRDMPIQA	193	204		Milk peptides only	24575578	39815800	26720260		66595844	2300572	6679485	4845770	13147978	12312545
sp|P02666|CASB_BOVIN"	EKFQSEEQQQTEDELQDKIHPFAQT	25	1038.4627+++ 779.0988++++	3 4	1038.462699 779.098843	EKFQS[+80]EEQQQTEDELQDKIHPFAQT	46	70	1P	Milk peptides only		39984642			25121640		9096831	9480468	2930378	22116444
sp|P02668|CASK_BOVIN"	VIESPPEINTVQVTST	16	857.4489++	2	857.449	VIESPPEINTVQVTST	173	188		Milk peptides only		40074628			7787616					5307045
sp|P02668|CASK_BOVIN"	SPPEINTVQVTSTAV	15	771.9041++	2	771.904	SPPEINTVQVTSTAV	176	190		Milk peptides only	59946372	40182448	42946924	49193196	44909848	96993264	65362084	58094356	49341184	45087120
sp|P02662|CASA1_BOVIN"	VAPFPEVF	8	905.4767+	1	905.477	VAPFPEVF	40	47		Milk peptides only	19979162	40922860	30792150			3023901	22493368	16177428	18347424	18294488
sp|P02666|CASB_BOVIN"	HKEMPFPKYPVEPFTESQSL	20	1204.0856++ 803.0595+++ 602.5464++++	2 3 4	1204.085568 803.059471 602.546422	HKEM[+16]PFPKYPVEPFTESQSL	121	140	1O	Milk peptides only	44230345	41111627	45079212	3119084	57834237		49363682	48786700	79737480	28019038
sp|P81265|PIGR_BOVIN"	APAGAAIQS	9	785.4152+ 393.2112++	1 2	785.415194 393.211235	APAGAAIQS	577	585		Milk peptides only	100759224	41831245	154502380		17331243		92632708	94474600	83274022	96287586
sp|P02666|CASB_BOVIN"	KKIEKFQSEEQQQTEDELQDKIHPFA	26	1085.1853+++ 814.1408++++ "651.5141, +5"	3 4 5	1085.185277 814.140777 651.514077	KKIEKFQS[+80]EEQQQTEDELQDKIHPFA	43	68	1P	Milk peptides only	46991307	42661176	30106227		35836560	2643485	58935858	47791254	38968616	59854345
sp|P02668|CASK_BOVIN"	VIESPPEINT	10	1098.5677+ 549.7875++	1 2	1098.567731 549.787504	VIESPPEINT	173	182		Milk peptides only		43389952		18552535	2393907	10449959	4421283			6886388
sp|P02666|CASB_BOVIN"	DVENLHLPLP	10	1146.6153+ 573.8113++	1 2	1146.61535 573.811313	DVENLHLPLP	144	153		Milk peptides only		43407614			220847685			5376359		11891220
sp|P02662|CASA1_BOVIN"	KHPIKHQGLPQEV	13	755.9281++ 504.2878+++	2 3	755.928074 504.287808	KHPIKHQGLPQEV	18	30		Milk peptides only	7881260	43607365	3736269				10181031	10140494	9184519	11763641
sp|P02662|CASA1_BOVIN"	APSFSDIPNPIGSENSEKTTMP	22	1168.0416++ 779.0301+++	2 3	1168.041555 779.030128	APSFSDIPNPIGSENSEKTTM[+16]P	191	212	1O	Milk peptides only	5637699	44301016	6472359	4913303	27767719	6192548	12996011	26331617	7504687	26495465
sp|P02663|CASA2_BOVIN"	ESTEVFTKKTKLTEEEKNRLNFL	23	696.8749++++	4	696.875	ESTEVFTKKTKLTEEEKNRLNFL	157	179		Milk peptides only	10757613	44835680	13851189		111752368		11717217	4247348	7797588	11975013
sp|P02666|CASB_BOVIN"	SKVLPVPQ	8	867.5298+ 434.2686++	1 2	867.529829 434.268553	SKVLPVPQ	183	190		Milk peptides only		44845489	2111991	14912621	22217959	47083774	8126369		5476403
sp|P02666|CASB_BOVIN"	LLYQEPVLGPVRGPFPI	17	948.0431++	2	948.043	LLYQEPVLGPVRGPFPI	206	222		Milk peptides only	9969718	44933888							7418140
sp|P02663|CASA2_BOVIN"	ESIISQETYKQEK	13	831.8848++ 554.9256+++	2 3	831.88475 554.925592	ESIIS[+80]QETYKQEK	27	39	1P	Milk peptides only	3202804	45230478	2941539		2087005		5043901	2842202	4991644	26651681
sp|P02666|CASB_BOVIN"	ELEELNVPGE	10	1128.5419+ 564.7746++	1 2	1128.54191 564.774593	ELEELNVPGE	17	26		Milk peptides only	42015521	45588626	28819338	21536190	3634449152	15388855	38415659	48194644	86664580	50665228
sp|P02666|CASB_BOVIN"	KIEKFQSEEQQQTEDELQDKIHPF	24	992.1525+++ 744.3662++++ "595.6944, +5"	3 4 5	992.152475 744.366175 595.694395	KIEKFQSEEQQQTEDELQDKIHPF	44	67		Milk peptides only	12792686	45691312	11303465		10714522	2880201	10113582	13118047	16382277	8834983
sp|P02668|CASK_BOVIN"	SPEVIESPPEINTVQVTSTAV	21	1099.0654++ 733.0460+++	2 3	1099.065356 733.045996	SPEVIESPPEINTVQVTSTAV	170	190		Milk peptides only	32827255	45698045	41096609	5028696	102264888	83886182	67623698	73543058	40906838	77792410
sp|P02662|CASA1_BOVIN"	HPIKHQGLPQEVLNENLL	18	1040.0709++ 693.7164+++ 520.5391++++	2 3 4	1040.070913 693.716367 520.539094	HPIKHQGLPQEVLNENLL	19	36		Milk peptides only	80002033	45711403	99105753	2156068	356698234		50114779	37395651	50339659	46779559
sp|P02662|CASA1_BOVIN"	VPQLEIVPNSAEERLHSM	18	1065.0085++ 710.3414+++	2 3	1065.008479 710.341411	VPQLEIVPNS[+80]AEERLHSM	121	138	1P	Milk peptides only	87051384	45720939	165993496		103503686		55778910	46034170	38331354	86920300
sp|P02666|CASB_BOVIN"	EMPFPKYPVEPF	12	740.8627++	2	740.863	EMPFPKYPVEPF	123	134		Milk peptides only		45733428
sp|P02666|CASB_BOVIN"	EPVLGPVRGPFPIIV	15	795.4743++	2	795.474	EPVLGPVRGPFPIIV	210	224		Milk peptides only	49318144	46092804	54134928		51868920		46335444	58960848	51675200	44166736
sp|P02666|CASB_BOVIN"	HKEMPFPKYPVEPFTESQ	18	1104.0275++ 736.3541+++ 552.5174++++	2 3 4	1104.027522 736.354107 552.517399	HKEM[+16]PFPKYPVEPFTESQ	121	138	1O	Milk peptides only	23402927	46097976	17778540	62046448	13137997	32579520	18750466	14475096	22817266	18477582
sp|P02666|CASB_BOVIN"	SLPQNIPPLTQTPVVVPPFLQPEVMGVSKVKEAMAPK	37	1000.5479++++ "800.6398, +5"	4 5	1000.547893 800.63977	SLPQNIPPLTQTPVVVPPFLQPEVM[+16]GVSKVKEAM[+16]APK	84	120	2O	Milk peptides only	47320858	46316591	38518340	3268593	46654175		64425724	49475658	67075118	20242544
sp|P02666|CASB_BOVIN"	EKFQSEEQQQTEDELQDKIHPFAQTQ	26	1081.1489+++	3	1081.15	EKFQS[+80]EEQQQTEDELQDKIHPFAQTQ	46	71	1P	Milk peptides only		46427012			11755401		2793467	3041808		6936283
sp|P02663|CASA2_BOVIN"	ITVDDKHY	8	495.7482++ 330.8345+++	2 3	495.748181 330.834546	ITVDDKHY	86	93		Milk peptides only	59422855	46515987	92048738				56747338	45470106	63939952	53195410
tr|F1MBH4|F1MBH4_BOVIN"	PPPPPPPPP	9	446.7500++	2	446.75	PPPPPPPPP	6	14		Milk peptides only	50214612	46605496	63041448	19855068	62228188	46038324	59247820	56168480	41753924	38701628
sp|P02666|CASB_BOVIN"	DVENLHLPLPL	11	630.3533++	2	630.353	DVENLHLPLPL	144	154		Milk peptides only		46721380			2318421
sp|P02666|CASB_BOVIN"	LSQSKVLPVPQKAVPYPQRDMPIQAF	26	985.2038+++ 739.1547++++	3 4	985.203788 739.15466	LSQSKVLPVPQKAVPYPQRDM[+16]PIQAF	180	205	1O	Milk peptides only	68258340	46794682	29596982		80245844		42180336	95194448	62328724	65292868
sp|P02662|CASA1_BOVIN"	IVPNSAEER	9	547.7475++	2	547.748	IVPNS[+80]AEER	126	134	1P	Milk peptides only	4109487	47063424	5867770	3184940	4801733	2175164	4493691	4260400	3129047	4306083
sp|P02666|CASB_BOVIN"	QQQTEDELQDKIHPFAQTQS	20	1177.5484++ 785.3680+++	2 3	1177.548393 785.36802	Q[-17]QQTEDELQDKIHPFAQTQS	53	72	1G	Milk peptides only	5980476	47269688	5974715		10659914		9926151	7774887	6672943	58250730
sp|P02662|CASA1_BOVIN"	QKEDVPSER	9	1070.5113+ 535.7593++	1 2	1070.511279 535.759277	Q[-17]KEDVPSER	97	105	1G	Milk peptides only	20432604	47624713	22199679	8263988	533199548	8828993	19973807	10983842	13524588	14040719
sp|P80195|GLCM1_BOVIN"	LLLASLAATSLAILNKPEDETHLEAQPTDASAQFIRN	37	1031.2604++++ "825.2097, +5"	4 5	1031.260357 825.209741	LLLAS[+80]LAAT[+80]SLAILNKPEDETHLEAQPTDASAQFIRN	7	43	2P	Milk peptides only	50191947	47977931	48676060				34986363	19683176	18328306	28615145
sp|P02666|CASB_BOVIN"	QSEEQQQTEDELQDKIHPF	19	1196.5025++ 798.0041+++	2 3	1196.502466 798.00407	Q[-17]S[+80]EEQQQTEDELQDKIHPF	49	67	1P 1G	Milk peptides only		48065824		2051334	3422392
sp|P02668|CASK_BOVIN"	IESPPEINTVQVTSTAV	17	892.9675++	2	892.967	IESPPEINTVQVTSTAV	174	190		Milk peptides only	74306176	48634612	82900472		80568384		85046976	92096584	76433744	68373336
sp|P02662|CASA1_BOVIN"	KEDVPSERYLG	11	646.8277++ 431.5542+++	2 3	646.827691 431.55422	KEDVPSERYLG	98	108		Milk peptides only	6119153	48714838	9300301		2650798		6480836	4613840	5501832	3595872
sp|P02666|CASB_BOVIN"	KIEKFQSEEQQQTEDELQDKIHPFAQ	26	1085.1731+++ 814.1317++++	3 4	1085.173149 814.131681	KIEKFQS[+80]EEQQQTEDELQDKIHPFAQ	44	69	1P	Milk peptides only	43860497	48767773	39808909		31288446	5282656	50530857	42030329	37936451	66823704
sp|P02662|CASA1_BOVIN"	GIHAQQKEPMIGVNQELAY	19	709.3615+++	3	709.361	GIHAQQKEPMIGVNQELAY	141	159		Milk peptides only		48823104		4418060	9526964	3104893
sp|P80195|GLCM1_BOVIN"	LPLSILKEKHL	11	645.9108++ 430.9430+++ 323.4591++++	2 3 4	645.91083 430.942979 323.459053	LPLSILKEKHL	83	93		Milk peptides only	230579656	49158339	372702988		13763140		196094764	68595787	151680500	135065287
sp|P02666|CASB_BOVIN"	LLQSWMHQPHQPLPPTVMFPPQSVLSLSQS	30	1142.9161+++ 857.4389++++	3 4	1142.916089 857.438886	LLQSWM[+16]HQPHQPLPPTVMFPPQSVLSLSQS LLQSWMHQPHQPLPPTVM[+16]FPPQSVLSLSQS	154	183	1O	Milk peptides only	125837193	49419476	13486389		3666853	3538574	7750067	6291279	76983878	30958991
sp|P02666|CASB_BOVIN"	FQSEEQQQTEDELQDKIHPFAQTQS	25	1024.4470+++	3	1024.45	FQS[+80]EEQQQTEDELQDKIHPFAQTQS	48	72	1P	Milk peptides only	48622620	49540920	62101292		38594152		48969128	51629572	48892892	76869344
sp|P02662|CASA1_BOVIN"	LPQEVLNENLL	11	1281.7049+ 641.3561++	1 2	1281.704893 641.356085	LPQEVLNENLL	26	36		Milk peptides only	42132709	49592422	67623233		155922161		139955093	33878322	39621616	47922190
sp|P02666|CASB_BOVIN"	LTDVENLHLPLP	12	680.8772++	2	680.877	LTDVENLHLPLP	142	153		Milk peptides only	13323406	49692032	9495999		11713044		12592087	26022202	15659391	53007552
sp|P80195|GLCM1_BOVIN"	ILNKPEDETH	10	598.3013++ 399.2033+++	2 3	598.301309 399.203298	ILNKPEDETH	19	28		Milk peptides only	25253132	49700869	30948328	2813372	16538780	11162362	24303191	43067322	19589432	46196428
sp|P02662|CASA1_BOVIN"	FSDIPNPIGSENSEKTTMP	19	1040.4806++ 693.9895+++	2 3	1040.480602 693.989493	FSDIPNPIGSENSEKTTM[+16]P	194	212	1O	Milk peptides only	8610966	50586188	7277453	5141149	12074467		8307907	8729296	8467709	6279995
tr|F1N2B6|F1N2B6_BOVIN"	GPPPPPPP	8	378.2080++	2	378.208	GPPPPPPP	355	362		Milk peptides only	15760439	50725536					2158436		12349468	9751164
sp|P02662|CASA1_BOVIN"	SENSEKTTMPLW	12	719.8296++	2	719.83	SENSEKTTM[+16]PLW	203	214	1O	Milk peptides only	259241856	51372780	214885296	11362324	72374088	213357616	200205904	106540552	161247328	140660784
sp|P02666|CASB_BOVIN"	VSKVKEAMAPKH	12	662.8739++ 442.2517+++ 331.9406++++	2 3 4	662.873922 442.251706 331.940599	VSKVKEAMAPKH	110	121		Milk peptides only	31683455	51489473	68813488	17301360		18905663	30682058	30650487	20756405	49372701
sp|P80195|GLCM1_BOVIN"	ILNKPEDETHLEAQPTDASAQF	22	1267.5760++ 845.3864+++	2 3	1267.575966 845.386402	ILNKPEDETHLEAQPT[+80]DASAQF	19	40	1P	Milk peptides only	85183284	51786174	102532190		112054170		86450464	42197279	132882548	76140976
sp|P02666|CASB_BOVIN"	INKKIEKFQSEEQQQTEDELQDKIHPF	27	1137.2152+++ 853.1632++++ "682.7321, +5"	3 4 5	1137.215237 853.163246 682.732052	INKKIEKFQS[+80]EEQQQTEDELQDKIHPF	41	67	1P	Milk peptides only	11060251	51805924	63376480		5349325	3590950	59376476	2900318	6516819
sp|P02662|CASA1_BOVIN"	VAPFPEVFGK	10	1090.5932+ 545.8002++	1 2	1090.593158 545.800217	VAPFPEVFGK	40	49		Milk peptides only	32054465	51893197	31377615	42411362	16246160	44368112	47115143	80987096	21450623	22192853
sp|P02662|CASA1_BOVIN"	NSEKTTMPLW	10	1222.5773+ 611.7923++	1 2	1222.57725 611.792263	NSEKTTM[+16]PLW	205	214	1O	Milk peptides only	89192035	52201843	65480007	9759771	73454904	30807698	27357511	20756695	44561154	56893252
sp|P02662|CASA1_BOVIN"	LKKYKVPQLEIVPNSAEER	19	774.4137+++ 581.0621++++	3 4	774.413676 581.062076	LKKYKVPQLEIVPNS[+80]AEER	116	134	1P	Milk peptides only	16699849	52400034	11480192	3311635		3509457	8271215	4605310	13204537	6429720
sp|P02666|CASB_BOVIN"	FQSEEQQQTEDELQDK	16	1031.4179++ 687.9477+++	2 3	1031.417871 687.947673	FQS[+80]EEQQQTEDELQDK	48	63	1P	Milk peptides only	50880606	52502652	114115120		62607546		36697323	43467492	44591052	24709498
sp|P02663|CASA2_BOVIN"	KTKLTEEEKNRLN	13	801.9441++ 534.9652+++ 401.4757++++	2 3 4	801.944118 534.965171 401.475697	KTKLTEEEKNRLN	165	177		Milk peptides only	15071542	52638448	25678684	81952822		250660292	16034709	13815771	12212567	14760777
sp|P02666|CASB_BOVIN"	KFQSEEQQQTEDELQD	16	1031.4179++ 687.9477+++	2 3	1031.417871 687.947673	KFQS[+80]EEQQQTEDELQD	47	62	1P	Milk peptides only	51403790	52803196	115801168		63196340		36815377	44307858	45227358	24706714
sp|P02666|CASB_BOVIN"	TLTDVENLHLPLPL	14	787.9431++	2	787.943	TLTDVENLHLPLPL	141	154		Milk peptides only	147101904	53327312	99068872		15410964		99182088	177881024	141373856	100152648
sp|P02662|CASA1_BOVIN"	IGSENSEKTTMPLW	14	796.8849++	2	796.885	IGSENSEKTTMPLW	201	214		Milk peptides only	173351664	53545764	314600000		393794880	3795902	66074668	159746576	110403832	159386160
sp|P80195|GLCM1_BOVIN"	ILNKPEDETHLEAQPTDASA	20	1090.0293++ 727.0220+++	2 3	1090.029304 727.021962	ILNKPEDETHLEAQPTDASA	19	38		Milk peptides only	112975529	53923639	143709631	2087360	171413998	6799222	140502104	101035166	80878991	80717835
sp|P02662|CASA1_BOVIN"	FSDIPNPIGSENSEKTTMPLW	21	1182.0648++ 788.3790+++	2 3	1182.064833 788.37898	FSDIPNPIGSENSEKTTMPLW	194	214		Milk peptides only	2850992	54802664	6363738		14253708	4415863	12408513	58690514	2523956	19804853
sp|P02662|CASA1_BOVIN"	TDAPSFSDIPNPIGSENSEKTTMPLW	26	1425.6606++ 950.7761+++	2 3	1425.660554 950.776128	TDAPSFSDIPNPIGSENSEKTTM[+16]PLW	189	214	1O	Milk peptides only	68942462	55577920	64090799	8511932	378669860	27751856	67705495	68435888	88333584	48040551
sp|P02662|CASA1_BOVIN"	KVPQLEIVPNSAEERLHS	18	1063.5357++ 709.3596+++	2 3	1063.535718 709.359571	KVPQLEIVPNS[+80]AEERLHS	120	137	1P	Milk peptides only	2623957	55909208		5156246	11731475	2187105	3778929	4440508	4372814	6445595
tr|F1MBH4|F1MBH4_BOVIN" tr|F1N2B6|F1N2B6_BOVIN"	PPPPPPPP	8	795.4400+ 398.2236++	1 2	795.439952 398.223614	PPPPPPPP	6	13		Milk peptides only	88408820	55989550	93841845	156220612	100493739		83836308	76425858	93233568	62694534
sp|P02666|CASB_BOVIN"	KIEKFQSEE	9	609.2761++	2	609.276	KIEKFQS[+80]EE	44	52	1P	Milk peptides only	11693218	56056900	12962318	83738608		15281576	9499651	7149268	18585362	89058272
sp|P02662|CASA1_BOVIN"	LEQLLRL	7	442.7818++	2	442.782	LEQLLRL	110	116		Milk peptides only	143564720	56059292	157246976		5958378		97833800	77493464	127119400	111211472
sp|P02662|CASA1_BOVIN"	RPKHPIKHQGLPQEVLN	17	996.0685++ 664.3814+++ 498.5379++++ "399.0318, +5"	2 3 4 5	996.068507 664.38143 498.537892 399.031769	RPKHPIKHQGLPQEVLN	16	32		Milk peptides only	68510369	56642839	104197076	2019661712	55282842	3107280112	87925510	109511835	38250739	77680284
sp|P02668|CASK_BOVIN"	ESPPEINTVQVTSTAV	16	836.4254++	2	836.425	ESPPEINTVQVTSTAV	175	190		Milk peptides only	2529249	56745704	2425561		11354542	4699377	3763966	7515333	4975165	40780948
sp|P02662|CASA1_BOVIN"	APFPEVFGKE	10	1120.5673+ 560.7873++	1 2	1120.567337 560.787307	APFPEVFGKE	41	50		Milk peptides only	61776307	57126699	79137701		188806721	4909542	33404955	29519413	36118234	51935852
sp|P02662|CASA1_BOVIN"	KEDVPSERYLGYLEQL	16	969.9940++ 646.9984+++	2 3	969.994005 646.998429	KEDVPSERYLGYLEQL	98	113		Milk peptides only		57512472			2460102		3023049	8440083		3896276
sp|P02662|CASA1_BOVIN"	RPKHPIKHQGLPQEV	15	882.5050++ 588.6724+++ 441.7561++++ "353.6064, +5"	2 3 4 5	882.505012 588.672433 441.756144 353.60637	RPKHPIKHQGLPQEV	16	30		Milk peptides only	16897318	58349573	21166583	116020108	22613018	109697852	18922989	21327608	22772418	10752843
sp|P02662|CASA1_BOVIN"	FPEVFGKEK	9	540.7898++ 360.8623+++	2 3	540.789849 360.862325	FPEVFGKEK	43	51		Milk peptides only	46183783	58609762	22827484		49863284		13005527	15795232	31132164	34023636
sp|P02662|CASA1_BOVIN"	KEDVPSERYLGYLEQLL	17	1026.5360++ 684.6931+++	2 3	1026.536037 684.693117	KEDVPSERYLGYLEQLL	98	114		Milk peptides only		59014675					7507940	10482445		5709636
sp|P02663|CASA2_BOVIN"	SIISQETYK	9	1148.5235+ 574.7654++	1 2	1148.523497 574.765387	S[+80]IISQETYK SIIS[+80]QETYK	28	36	1P	Milk peptides only	3983958	59015516	3703422	131104568		14895864	2996202	5855014	4.71932e+06	56608552
sp|P02666|CASB_BOVIN"	LTLTDVENLHLPLP	14	787.9431++	2	787.943	LTLTDVENLHLPLP	140	153		Milk peptides only	147101904	59028160	93888032		14927620		98211112	172720560	137206304	101949016
sp|P02662|CASA1_BOVIN"	IGSENSEKTTMP	12	1309.5940+ 655.3006++	1 2	1309.594023 655.300649	IGSENSEKTTM[+16]P	201	212	1O	Milk peptides only	8708997	59061036	9357920	2341405	467259266		9352542	18981273	10114077	18670044
sp|P02662|CASA1_BOVIN"	KVPQLEIVPNSAEERLHSM	19	1129.0560++ 753.0397+++ 565.0316++++	2 3 4	1129.055961 753.039732 565.031618	KVPQLEIVPNS[+80]AEERLHSM	120	138	1P	Milk peptides only	6611922	59553295	10972402	13347793	15549056	18081224	4774536	8524389	4810721	17162483
sp|P02666|CASB_BOVIN"	LSQSKVLPVPQK	12	662.4034++ 441.9380+++	2 3	662.403369 441.938005	LSQSKVLPVPQK	180	191		Milk peptides only	52147978	61084190	45841107	3097637	11826051		103853705	123730808	47153091	55587997
sp|P02662|CASA1_BOVIN"	VAPFPEV	7	379.7078++	2	379.708	VAPFPEV	40	46		Milk peptides only	11801559	61390100	18677406				8190954	8012764	8315945	8943518
sp|P02662|CASA1_BOVIN"	KHPIKHQGLPQEVLNEN	17	991.0343++ 661.0253+++ 496.0208++++	2 3 4	991.03433 661.025312 496.020803	KHPIKHQGLPQEVLNEN	18	34		Milk peptides only	35446537	61576599	30797867		2018487		32008142	30965221	25943947	28853824
sp|P02666|CASB_BOVIN"	LHLPLP	6	689.4345+ 345.2209++	1 2	689.434472 345.220874	LHLPLP	148	153		Milk peptides only	107581098	61603149	60047595		2246495		55831676	89458457	66900862	99689276
sp|P02666|CASB_BOVIN"	VLSLSQSKVLPVPQK	15	811.9956++ 541.6662+++	2 3	811.995622 541.666174	VLSLSQSKVLPVPQK	177	191		Milk peptides only	72277212	61881026	67866492		35356545		179836116	85330961	122631908	57149741
tr|A7E3Q1|A7E3Q1_BOVIN"	KLWELSGHWEHYREDMFALQPPGLDRPS	28	1132.2190+++	3	1132.22	KLWELSGHWEHYREDMFALQPPGLDRPS	360	387		Milk peptides only		62539888			5172921		5822579	2616821		88393096
sp|P02662|CASA1_BOVIN"	APSFSDIPNPIGSENSEKTTMPLW	24	1309.6258++ 873.4196+++ 655.3165++++	2 3 4	1309.625786 873.419616 655.316531	APSFSDIPNPIGSENSEKTTMPLW	191	214		Milk peptides only	383172217	63094592	888708126	186478685	51424124	2288134369	196502076	244083372	195951782	207030292
sp|P02662|CASA1_BOVIN"	KVPQLEIVPNSAEERLH	17	680.3489+++	3	680.349	KVPQLEIVPNS[+80]AEERLH	120	136	1P	Milk peptides only		63277448		39958380	2556471	40233200				2412201
sp|P02666|CASB_BOVIN"	LSQSKVLPVPQ	11	598.3559++	2	598.356	LSQSKVLPVPQ	180	190		Milk peptides only	43644444	63631332	45976936	7553801	5931489	23565484	29862904	24879980	33026878	51289940
sp|P02666|CASB_BOVIN"	KIEKFQSEEQQQTEDELQDK	20	1240.5930++ 827.3978+++ 620.8001++++	2 3 4	1240.592997 827.397757 620.800137	KIEKFQSEEQQQTEDELQDK	44	63		Milk peptides only	208669654	63705054	293430799		111130823		284292541	146202084	131468758	79748998
sp|P02662|CASA1_BOVIN"	EGIHAQQKEPMIGVNQELA	19	1054.5257++ 703.3529+++	2 3	1054.525678 703.352877	EGIHAQQKEPM[+16]IGVNQELA	140	158	1O	Milk peptides only	3983012	63932095	3934320		8201563		12927730	3314836	3861959	3594095
sp|P02668|CASK_BOVIN"	MAIPPKKNQDKTEIPTINTIASGEPTSTPTTEAVE	35	1242.6312+++ 932.2252++++	3 4	1242.631177 932.225202	M[+16]AIPPKKNQDKTEIPTINTIASGEPTSTPTTEAVE	127	161	1O	Milk peptides only	2828628	64119690		2186513	3060622	2424854	2794226	2749079	6067348	34659982
sp|P02663|CASA2_BOVIN"	IISQETYKQEK	11	723.8474++ 482.9007+++	2 3	723.847439 482.900718	IIS[+80]QETYKQEK	29	39	1P	Milk peptides only	8496703	64365162	12865307	74368233	20372600	29661049	13678450	11020366	7862943	10367096
sp|P02662|CASA1_BOVIN"	YKVPQLE	7	876.4825+ 438.7449++	1 2	876.482545 438.74491	YKVPQLE	119	125		Milk peptides only		64896579	2324264					3877499		8054280
sp|P02662|CASA1_BOVIN"	KEDVPSERYLGY	12	728.3594++ 485.9087+++	2 3	728.359356 485.908662	KEDVPSERYLGY	98	109		Milk peptides only		64965046			3114236		13240684	14436383	2560201	46035012
tr|E1BJ93|E1BJ93_BOVIN"	IPGPPGP	7	317.6816++	2	317.682	IPGPPGP	247	253		Milk peptides only	13623696	65356432	25258982				10804069	12160214	13484111	10191161
sp|P02666|CASB_BOVIN"	KIEKFQSEEQQQTEDELQDKIHPFA	25	1015.8315+++ 762.1255++++ "609.9018, +5"	3 4 5	1015.831513 762.125453 609.901818	KIEKFQSEEQQQTEDELQDKIHPFA	44	68		Milk peptides only	101831871	65958060	75717891	2296551	41803424		121624855	116120656	101866750	73941674
sp|P02666|CASB_BOVIN"	RELEELNVPGEIVES	15	856.9387++	2	856.939	RELEELNVPGEIVES	16	30		Milk peptides only	104204064	66495004	110578632		27084774		106391168	82463968	89812360	74032400
sp|P02662|CASA1_BOVIN"	LEQLLRLK	8	506.8293++ 338.2220+++	2 3	506.829309 338.221965	LEQLLRLK	110	117		Milk peptides only	58404579	67397528	65170942		16198728		92196574	176353040	56381353	27344858
sp|P02666|CASB_BOVIN"	AVPYPQRDMPIQ	12	715.8585++	2	715.858	AVPYPQRDM[+16]PIQ	192	203	1O	Milk peptides only		68163496			2467531		7808838
sp|P02662|CASA1_BOVIN"	KHIQKEDVPSER	12	733.3915++ 489.2634+++ 367.1994++++	2 3 4	733.391521 489.26344 367.199399	KHIQKEDVPSER	94	105		Milk peptides only		69149196		86889837		22221669				6299966
sp|P02666|CASB_BOVIN"	VLPVPQKAVPYPQ	13	718.4190++	2	718.419	VLPVPQKAVPYPQ	185	197		Milk peptides only		70625248	2902606	23456110	19466518	27698656	3411727		2543032	5868762
sp|P02666|CASB_BOVIN"	RELEELNVPGEI	12	699.3672++	2	699.367	RELEELNVPGEI	16	27		Milk peptides only		70952080				2547409	2124634	2889426
sp|P80195|GLCM1_BOVIN"	LNKPEDETHLEAQPTDASAQF	21	1171.0508++ 781.0363+++	2 3	1171.050768 781.036271	LNKPEDETHLEAQPTDASAQF	20	40		Milk peptides only	85240105	70955593	114867399	3279052	196753582		77961506	101857396	112900956	73008281
sp|P80195|GLCM1_BOVIN"	SSRQPQSQNPKLPLS	15	833.9472++ 556.3006+++	2 3	833.947192 556.300553	SSRQPQSQNPKLPLS	72	86		Milk peptides only	53473219	71141832	60840533	2838213	45241877		77895622	42633623	48720908	31123257
sp|P02666|CASB_BOVIN"	HQPHQPLPPTVMFPPQS	17	977.4856++ 651.9928+++	2 3	977.485627 651.992844	HQPHQPLPPTVM[+16]FPPQS	160	176	1O	Milk peptides only	16492177	71698068	22721978	2522329	378713936	2861336	5302201	9463836	14527920	10244304
sp|P80195|GLCM1_BOVIN"	SSRQPQSQNPKLPLSILKEK	20	760.1008+++ 570.3274++++ "456.4634, +5"	3 4 5	760.100769 570.327396 456.463372	SSRQPQSQNPKLPLSILKEK	72	91		Milk peptides only	341929048	71836961	232400982	11281227	99364923	38018591	89522978	87072933	96330193	48786193
sp|P02662|CASA1_BOVIN"	DIPNPIGSENSEKTTMPLW	19	1073.0121++	2	1073.01	DIPNPIGSENSEKTTM[+16]PLW	196	214	1O	Milk peptides only	32696894	72741608	30467648	4405578	128522200	11675958	28681560	29795442	36284580	44985320
sp|P02663|CASA2_BOVIN"	TEEEKNRLNFLKKISQ	16	659.6970+++ 495.0245++++	3 4	659.696973 495.024548	TEEEKNRLNFLKKISQ	169	184		Milk peptides only	7572328	73066068	5440228		78602224		7776488	29417387	2696140	8537830
sp|P02666|CASB_BOVIN"	VMGVSKVKEAMAPK	14	753.9046++ 502.9388+++ 377.4559++++	2 3 4	753.904562 502.9388 377.455919	VM[+16]GVSKVKEAM[+16]APK	107	120	2O	Milk peptides only	3756964	73177267	3369807				7168652	6008355	19833801	49883587
sp|P02666|CASB_BOVIN"	KIEKFQSEEQQQTEDELQDKIHPFAQTQS	29	1163.8971+++ 873.1747++++ "698.7412, +5"	3 4 5	1163.897133 873.174669 698.74119	KIEKFQSEEQQQTEDELQDKIHPFAQTQS	44	72		Milk peptides only	179340104	73538317	275123064		102750705	2768592	167710322	182096484	200160736	176301332
sp|P02662|CASA1_BOVIN"	SEKTTMP	7	397.1917++	2	397.192	SEKTTMP	206	212		Milk peptides only	3918814	73648584	5678790		25863668	2566380	7350477	24851998	2045758	35505568
sp|P02662|CASA1_BOVIN"	GLPQEVLNENL	11	613.3248++	2	613.325	GLPQEVLNENL	25	35		Milk peptides only	4951853	75547336	9327075				8938688	5191332	8371418	6244905
sp|P02662|CASA1_BOVIN"	VPQLEIVPNSAEER	14	830.9007++ 554.2696+++	2 3	830.900735 554.269582	VPQLEIVPNS[+80]AEER	121	134	1P	Milk peptides only	59233855	75997633	53418967		90187009		48288804	37818184	42919086	28426855
sp|P02663|CASA2_BOVIN"	TKVIPYVR	8	488.3029++ 325.8710+++	2 3	488.302927 325.871043	TKVIPYVR	213	220		Milk peptides only	5721901	76210578	11557938		2137882		16934458	58746868	15224571	10018180
sp|P02662|CASA1_BOVIN"	ENSEKTTMPLW	11	676.3136++	2	676.314	ENSEKTTM[+16]PLW	204	214	1O	Milk peptides only	25048920	77356248	28108056		202653056	7583158	30542698	37285608	21453254	16772544
sp|P02666|CASB_BOVIN"	KVLPVPQ	7	780.4978+ 390.7525++	1 2	780.497801 390.752538	KVLPVPQ	184	190		Milk peptides only		77588071			5706276	10802402	3493121	3766961		9992012
sp|P02666|CASB_BOVIN"	IEKFQSEEQQQTEDELQDKIHPFAQTQ	27	1118.8436+++ 839.3845++++	3 4	1118.84358 839.384504	IEKFQS[+80]EEQQQTEDELQDKIHPFAQTQ	45	71	1P	Milk peptides only	26681022	77656708	37856759		37549980	10226389	31755463	29051191	27410080	22213598
sp|P02662|CASA1_BOVIN"	GTQYTDAPSFSDIPNPIGSENSEK	24	1277.5826++ 852.0575+++	2 3	1277.582629 852.057512	GTQYTDAPSFSDIPNPIGSENSEK	185	208		Milk peptides only		77670185		6769933		20481074		2918653	2067807
sp|P02662|CASA1_BOVIN"	TTMPLW	6	764.3647+	1	764.365	TTM[+16]PLW	209	214	1O	Milk peptides only	62975352	78476104	91364120		3990189		84203032			49463992
sp|P02666|CASB_BOVIN"	EMPFPKYPVEPFTESQS	17	1014.9666++ 676.9802+++	2 3	1014.966599 676.980158	EM[+16]PFPKYPVEPFTESQS	123	139	1O	Milk peptides only	122511768	78769824	119548386	3270463	62560651	465959124	111707289	110680910	126465311	69408580
sp|P02663|CASA2_BOVIN"	TKVIPYVRYL	10	626.3766++ 417.9202+++	2 3	626.376623 417.920174	TKVIPYVRYL	213	222		Milk peptides only	444618256	78951788	431865760	16831092		123531496	317461792	248213440	281169536	257213496
sp|P02666|CASB_BOVIN"	EKFQSEEQQQTEDELQDKIHPFAQTQS	27	1110.1596+++	3	1110.16	EKFQS[+80]EEQQQTEDELQDKIHPFAQTQS	46	72	1P	Milk peptides only	2063529	80332960	2927317		57816188		17686194	21583304	4720069	74208992
sp|P02666|CASB_BOVIN"	KKIEKFQSEEQQQTEDELQDKIHPFAQTQS	30	1233.2509+++ 925.1900++++ "740.3534, +5"	3 4 5	1233.250898 925.189992 740.353449	KKIEKFQS[+80]EEQQQTEDELQDKIHPFAQTQS	43	72	1P	Milk peptides only	61924124	80710546	66398243		111553898		81568327	94304459	47171582	114624193
sp|P02666|CASB_BOVIN"	IEKFQSEEQQQTEDELQDKIHPFA	24	999.7886+++ 750.0933++++	3 4	999.788635 750.093295	IEKFQS[+80]EEQQQTEDELQDKIHPFA	45	68	1P	Milk peptides only	115567216	82637518	104382813		91680235		143888426	166369614	115871860	81923340
sp|P02668|CASK_BOVIN"	INTVQVTSTAV	11	606.7972++	2	606.797	INTVQVT[+80]STAV	180	190	1P	Milk peptides only	26631298	85691592	21771996				13952284	15527754	22239558	52926292
sp|P02663|CASA2_BOVIN"	LTEEEKNRLNFL	12	753.4016++ 502.6035+++	2 3	753.401555 502.603462	LTEEEKNRLNFL	168	179		Milk peptides only	23715368	85842394	24292940			5417773	20034241	20454947	19872063	19721396
sp|P02662|CASA1_BOVIN"	EVFGKEKV	8	935.5197+ 468.2635++ 312.5114+++	1 2 3	935.519659 468.263467 312.511404	EVFGKEKV	45	52		Milk peptides only	75883898	87088994	115384914		84909630		109584490	70715112	111158775	91581420
sp|P81265|PIGR_BOVIN"	ALLDPSFFAKESVKDAAGGPGAPADPGRPTGYSGSSKALVSTLVPLA	47	1524.1324+++ "914.8824, +5"	3 5	1524.132446 914.882378	ALLDPSFFAKESVKDAAGGPGAPADPGRPTGYSGSSKALVSTLVPLA	594	640		Milk peptides only	217938263	87448040	167372788	6976662	73660872	4639562	183559291	142863904	134346232	64525262
sp|P02666|CASB_BOVIN"	EKFQSEEQQQTEDELQDK	18	1159.9866++ 773.6602+++	2 3	1159.986649 773.660191	EKFQS[+80]EEQQQTEDELQDK	46	63	1P	Milk peptides only		89134124	3062542	7199673	64569137	4522957	14069349	27813132	4014671	58602996
sp|P02662|CASA1_BOVIN"	VAPFPEVFGKEKV	13	723.9032++ 482.9379+++	2 3	723.903202 482.937893	VAPFPEVFGKEKV	40	52		Milk peptides only	38119096	89337258	26370200	349498264	26905113	31244686	41871051	44266385	45527427	34581770
sp|P02662|CASA1_BOVIN"	IQKEDVPSE	9	1044.5208+ 522.7640++	1 2	1044.520781 522.764028	IQKEDVPSE	96	104		Milk peptides only	111413954	90026056	95221112	3235910		4418213	64554187	91319996	63437774	50306953
sp|P02662|CASA1_BOVIN"	QKEDVPSERY	10	1233.5746+ 617.2909++	1 2	1233.574608 617.290942	Q[-17]KEDVPSERY	97	106	1G	Milk peptides only	179659183	90889760	252721948	49699983	150735794	34383672	70725778	88734192	70733240	59361424
sp|P02666|CASB_BOVIN"	LYQEPVLGPVRGPFP	15	834.9590++ 556.9751+++	2 3	834.95904 556.975119	LYQEPVLGPVRGPFP	207	221		Milk peptides only	63690241	90945638	33504705	3918071	9014633		54175471	97423463	58951273	65058542
sp|P02662|CASA1_BOVIN"	PIGSENSEKTTMP	13	695.8296++	2	695.83	PIGSENSEKTTMP	200	212		Milk peptides only	4229849	91621008	8466463	4143980	28149978	3000780	6265310	22988640		24874258
sp|P02662|CASA1_BOVIN"	HQGLPQEVL	9	1020.5473+ 510.7773++	1 2	1020.54727 510.777273	HQGLPQEVL	23	31		Milk peptides only		92832044					2730039
sp|P02662|CASA1_BOVIN"	PEVFGKEKVNELSKDIG	17	630.3387+++	3	630.339	PEVFGKEKVNELSKDIG	44	60		Milk peptides only	8465332	92923880		5593990	12619728		7936347	8475556		10194241
sp|P80195|GLCM1_BOVIN"	SSRQPQSQNPKLPLSILKEKHL	22	843.4818+++ 632.8631++++ "506.4920, +5"	3 4 5	843.481761 632.86314 506.491967	SSRQPQSQNPKLPLSILKEKHL	72	93		Milk peptides only	149556440	93423589	147663062		158872028		218675708	51352042	176663656	119205068
[truncated: 2,232 more rows]

## Sheet: Supplementary table s2
Supplementary table s2: Proteins contributing to peptides formation as identified by LC–Orbitrap MS/MS in the 10 commercial dairy samples. The proteins αs1-casein, αs2-casein, β-casein, κ-casein, β-lactoglobulin were the major sources of peptides
Proteins	Deluxe Organic Milk	Huanqing for bone	Pure Milk	Original Yoghurt	Xin Yang Dao	Chunzhen (Yoghurt)	Future star for brain	Future star for bone	Deluxe milk	Huanqing for heart
Beta casein	551	795	557	388	698	469	597	582	564	661
Alpha S1 casein	407	550	418	362	428	375	416	402	385	418
Alpha S2 casein	219	248	239	302	177	313	206	208	202	215
Glycosylation-dependent cell adhesion molecule 1 (GLCM1)	112	131	115	98	124	113	125	118	118	137
Kappa casein	95	167	98	268	111	356	113	87	101	125
Polymeric immunoglobulin receptor (PIGR)	62	67	66	89	69	96	71	66	58	64
Butyrophilin subfamily 1 member A1 (Butyrophilin)	29	21	34	5	25	10	32	22	26	24
Osteopontin	26	23	30	37	20	52	25	24	22	29
Lactoperoxidase	21	22	22	3	22	4	19	19	22	19
Beta-lactoglobulin	23	27	24	7	29	21	26	25	18	24
Perilipin-2	11	9	16	2	12	3	14	10	12	8
Serum amyloid A protein	7	6	12	19	4	13	5	5	11	4
Mucin-15	5	2	7	2	3	2	7	5	7	2
Fibroblast growth factor-binding protein 1	8	7	9	2	9	4	8	8	5	4
Folate receptor alpha	3	3	3	0	3	2	3	3	3	3
Uncharacterized protein_F1MBH4/F1N2B7	3	3	3	3	1	2	3	3	3	3
Lipoprotein lipase	3	3	3	1	3	1	3	3	3	3
Beta-1,4-galactosyltransferase 1	4	3	3	1	4	0	3	3	3	2
Uncharacterized protein_F1N2B6	2	2	2	0	1	1	2	1	3	2
Uncharacterized protein_F1MBH4	2	2	2	1	2	2	2	2	2	2
Heat shock protein HSP 90-beta	2	2	2	0	2	0	2	2	2	2
Uncharacterized protein_E1BJ93	1	2	2	0	1	0	2	2	2	2
Actin, cytoplasmic 1	3	1	3	0	2	0	3	1	2	1
Cbp/p300-interacting transactivator 4	2	0	2	1	1	0	1	1	2	1
Threonyl-tRNA synthetase-like 1	1	1	0	0	1	0	2	2	1	2
PYGO2 protein	2	1	2	1	1	1	2	1	1	2
Ribonuclease 4	1	0	1	1	0	2	2	2	1	1
Cysteine-rich secretory protein 2	2	0	2	0	3	0	3	1	1	1
Xanthine dehydrogenase/oxidase	1	1	0	1	1	3	1	1	1	1
Angiogenin-1	3	1	1	0	1	2	1	1	1	1
ATPase, H+ transporting, lysosomal 31kD, V1 subunit E isoform 1	1	1	1	1	1	1	1	1	1	1
TIR domain-containing adapter molecule 1	1	1	1	1	1	1	1	1	1	1
Uncharacterized protein_F1MJE0	1	1	1	0	1	1	1	1	1	1
WNT1 inducible signaling pathway protein 2	1	1	1	0	2	0	1	1	1	1
Uncharacterized protein_E1BE57	1	1	1	0	1	0	1	1	1	1
Alpha-1-acid glycoprotein	1	1	1	0	0	0	1	1	1	1
Major histocompatibility complex, class I, A	1	1	1	0	0	0	1	1	1	1
Malate dehydrogenase	1	1	1	0	0	0	1	1	1	1
Uncharacterized protein_E1B8X8	1	1	1	0	0	0	1	1	1	1
Parathyroid hormone-related protein	2	1	3	2	0	2	1	0	1	1
Uncharacterized protein_E1BIQ2	1	1	1	1	1	1	1	1	1	0
Leucine rich repeat containing 17	1	0	0	0	0	0	1	0	1	0
Mucin-1	1	0	1	0	1	1	0	0	1	0
Breast carcinoma amplified sequence 2	1	1	1	0	1	0	1	1	0	1
17-beta hydroxysteroid dehydrogenase	0	1	0	0	0	0	0	0	0	1
Uncharacterized protein_E1B7Q6	0	0	0	0	0	0	0	0	0	1
Alpha isoform of regulatory subunit A, protein phosphatase 2	0	1	0	0	1	1	0	0	0	0
Alpha-lactalbumin	0	0	0	0	0	1	0	0	0	0
Angiogenin-2	0	0	0	0	0	1	0	0	0	0
Epididymal secretory protein E1	0	0	0	0	0	1	0	0	0	0
Secretoglobin family 1D member	0	0	0	0	0	1	0	0	0	0
Uncharacterized protein_F1MTC1	0	0	0	0	0	1	0	0	0	0
Uncharacterized protein_F1N739	0	0	0	0	0	1	0	0	0	0
Uncharacterized protein_E1BLY0	0	1	0	0	1	0	0	0	0	0
ETS-related transcription factor Elf-5	0	0	2	0	0	0	0	0	0	0
Lactotransferrin	0	1	0	0	0	0	0	0	0	0
Myosin regulatory light polypeptide 9	0	1	0	0	0	0	0	0	0	0
UDP-N-acteylglucosamine pyrophosphorylase 1	1	0	0	0	0	0	0	0	0	0
Fatty acid-binding protein, heart	0	0	0	0	0	0	0	0	0	0
Heat shock protein HSP 90-alpha	0	0	0	0	0	0	0	0	0	0
Intercellular adhesion molecule 3	0	0	0	0	0	0	0	0	0	0
Progesterone receptor	0	0	0	0	0	0	0	0	0	0
Uncharacterized protein_F1N215	0	0	0	0	0	0	0	0	0	0
Total no. of peptides	1627	2117	1695	1599	1769	1861	1712	1621	1595	1776
														Deluxe milk	Huanquing -for heart
														564	661
														385	418
														202	215
														101	125
														18	24
														Deluxe milk	Huanquing -for heart
														118	137
														58	64
														26	24
														22	29
														22	19
														11	4

## Sheet: Supplementary table s3
Supplementary Table s3: Relative abundances of functional peptides identified by LC–Orbitrap MS/MS in the 10 commercial dairy products. Peptides contributing to antihypertensive, antimicrobial and antioxidant, antithrombotic, immunomodulatory, opioid and calcium-binding activity were identified in 10 commercial dairy products analyzed.
proteinID	peptide	category	protein description	species	intervals	function	Broad function	secondary function	title	authors	abstract	doi	Deluxe Organic Milk	Huanqing for bone	Pure Milk	Original Yoghurt	Xin Yang Dao	Chunzhen (Yoghurt)	Future star for brain	Future star for bone	Deluxe milk	Huanqing for heart
P02668	AIPPKKNQD	Dairy	Kappa-casein	Bos taurus	128-136	ACE-inhibitory	Anti-hypertensive	(1) Cushman and Cheung (1971) 19,9 ÂµM.	(1) Angiotensin I-converting enzyme inhibitory peptides in skim milk fermented with Lactobacillus helveticus 130B4 from camel milk in Inner Mongolia, China.	Quan, Shuang		10.1002/jsfa.3394						2426024
P02663	AMKPWIQPK	Dairy	Alpha-S2-casein	Bos taurus	204-212	ACE-inhibitory	Anti-hypertensive	(1) Cushman and Cheung (1971) 600 ÂµM.	(1) Identification of an Antihypertensive Peptide from Casein Hydrolysate Produced by a Proteinase from Lactobacillus helveticus CP790.	Maeno, Masafumi		10.3168/jds.S0022-0302(96)76487-1		131619646	20645154	2932923		38245738		11984345
P02666	AVPYPQR	Dairy	Beta-casein	Bos taurus	192-198	ACE-inhibitory	Anti-hypertensive	(1) Cushman and Cheung (1971) 15 ÂµM. , (2) Cushman and Cheung (1971) 274 ÂµM.	(1) Angiotensin I-Converting Enzyme Inhibitor Derived from an Enzymatic Hydrolysate of Casein II Isolation and Bradykinin-potentiating Activity on the Uterus and the Ileum of Rats. , (2) Angiotensin I Converting Enzyme Inhibitory Peptides Derived from Bovine Milk Proteins.	Maruyama, Susumu, Pihlanto-Leppala, Anne		10.1080/00021369.1985.10866901, 10.1016/S0958-6946(98)00048-X		127443800			6843152	6441168	14954449
P02666	EMPFPK	Dairy	Beta-casein	Bos taurus	123-128	Bradykinin-Potentiating	Anti-hypertensive	(1) .	(1) Biochemical and Pharmacological Aspects of Two Bradykinin-Potentiating Peptides Obtained from Tryptic Hydrolysis of Casein.	Perpetuo, Elen A		10.1023/B:JOPC.0000008724.98339.ff	24761276	415148480	22424768		7855333		14536582	10586427	17691044	18107570
P18626	ENLLRF	Dairy	Alpha-S1-casein	Capra hircus	33-38	ACE-inhibitory	Anti-hypertensive	(1) Cushman and Cheung (1971) 82,4 ÂµM.	(1) Angiotensin-Converting Enzyme Inhibitory Activity of Peptides Derived from Caprine Kefir.	Quiros, Ana		10.3168/jds.S0022-0302(05)73032-0				27381819
P02666	EPVLGPVRGPFP	Dairy	Beta-casein	Bos taurus	210-221	ACE-inhibitory	Anti-hypertensive	(1) Cushman and Cheung (1971) 790 ÂµM.	(1) Casein Fermentate of Lactobacillus animalisDPC6134 Contains a Range of Novel Propeptide Angiotensin-Converting Enzyme Inhibitors.	Hayes, M		10.1128/AEM.00096-07	35996332	24609046	43024308		45624712		33161164	37546000	32993220	24530894
P02662	FFVAPFPEVFGK	Dairy	Alpha-S1-casein	Bos taurus	38-49	ACE-inhibitory	Anti-hypertensive	(1) Cushman and Cheung (1971) 52 ÂµM. , (2) Cushman and Cheung (1971) 77 ÂµM. , (3) Cushman and Cheung (1971) 18 ÂµM.	(1) Antihypertensive effect of the bovine casein-derived peptide Met-Lys-Pro. , (2) A Peptide Inhibitor of Angiotensin I Converting Enzyme in the Tryptic Hydrolysate of Casein. , (3) Angiotensin-I-converting enzyme inhibitory peptides from tryptic hydrolysate of bovine alphaS2-casein.	Yamada, Akio, Maruyama, Susumu, Tauzin, Jerome		10.1016/j.foodchem.2014.09.098, 10.1080/00021369.1982.10865255, 10.1016/S0014-5793(02)03576-7	4862303		5891923				7557811	5219779	6400359	3082507
P02662	FPEVFGK	Dairy	Alpha-S1-casein	Bos taurus	43-49	ACE-inhibitory	Anti-hypertensive	(1) Cushman and Cheung (1971) 140 ÂµM.	(1) Studies on the Active Site and Antihypertensive Activity of Angiotensin I-Converting Enzyme Inhibitors Derived from Casein.	Maruyama, Susumu		10.1080/00021369.1987.10868244		2674350			7359657		2993985	2293441
P02668	FSDKIAK	Dairy	Kappa-casein	Bos taurus	39-45	ACE-inhibitory	Anti-hypertensive	(1) Cushman and Cheung (1971) 113,6 ÂµM.	(1) Casein hydrolysates as a source of antimicrobial, antioxidant and antihypertensive peptides.	Lopez-Exposito, Ivan		10.1051/lait:2007019				4436018		6691175
P02662	FVAPFPEVFG	Dairy	Alpha-S1-casein	Bos taurus	39-48	ACE-inhibitory	Anti-hypertensive	(1) FAPGG Kit 650 ÂµM.	(1) Identification of Angiotensin-I-Converting Enzyme Inhibitory Peptides Derived from Sodium Caseinate Hydrolysates Produced by Lactobacillus helveticus NCC 2765.	Robert, Marie-Claude		10.1021/jf049510t	59251999	9971761	59207381		2863478		24443792	17394681	35325653	35550688
P02662	GTQYTDAPSFSDIPNPIGSENSEKTTMPLW	Dairy	Alpha-S1-casein	Bos taurus	185-214	ACE-inhibitory	Anti-hypertensive	(1) Cushman and Cheung (1971) 346 ÂµM.	(1) Antihypertensive Effect of the Peptides Derived from Casein by an Extracellular Proteinase from Lactobacillus helveticus CP790.	Yamamoto, Naoyuki		10.3168/jds.S0022-0302(94)77026-0	4489719	10231508	6151105	3403613	36654320	15265111	6067438	5985454	5000232	3594762
P02669	HPHPHLSF	Dairy	Kappa-casein	Ovis aries	119-126	ACE-inhibitory	Anti-hypertensive	(1) Cushman and Cheung (1971) 28,9 ÂµM. , (2) Cushman and Cheung (1971) 28,9 ÂµM.	(1) Changes in arterial blood pressure after single oral administration of milk-casein-derived peptides in spontaneously hypertensive rats. , (2) Identification of novel angiotensin-converting enzyme-inhibitory peptides from ovine milk proteins by CE-MS and chromatographic techniques.	Miguel, Marta, Gomez-Ruiz, Jose A		10.1002/mnfr.200900453, 10.1002/elps.200700324	18221636	5795717	10094227		25212016		20576988	16084262	18406716	30595968
P02662	IGSENSEKTTMP	Dairy	Alpha-S1-casein	Bos taurus	201-212	ACE-inhibitory	Anti-hypertensive	(1) Cushman and Cheung (1971) 773,1 ÂµM.	(1) Casein Fermentate of Lactobacillus animalisDPC6134 Contains a Range of Novel Propeptide Angiotensin-Converting Enzyme Inhibitors.	Hayes, M		10.1128/AEM.00096-07	3209308	32512658	5198970	10225984	218075768		2618177	9051333	2324403	7790251
P02666	KVLPVPQ	Dairy	Beta-casein	Bos taurus	184-190	ACE-inhibitory	Anti-hypertensive	(1) Cushman and Cheung (1971) 1000 ÂµM.	(1) Identification of an Antihypertensive Peptide from Casein Hydrolysate Produced by a Proteinase from Lactobacillus helveticus CP790.	Maeno, Masafumi		10.3168/jds.S0022-0302(96)76487-1		77588071			5706276	10802402	3493121	3766961		9992012
P02754	LDAQSAPLR	Dairy	Beta-lactoglobulin	Bos taurus	48-56	ACE-inhibitory	Anti-hypertensive	(1) Cushman and Cheung (1971) 635 ÂµM.	(1) Angiotensin I-converting enzyme inhibitory properties of whey protein digests: concentration and characterization of active peptides.	Pihlanto-Leppala, Anne		10.1017/S0022029999003982					3123739
P05814	LHLPLP	Dairy	Beta-casein	Homo sapiens	139-144	ACE-inhibitory	Anti-hypertensive	(1) Kasahara and Ashihara (1981) 2,9 ÂµM. , (2) Cushman and Cheung (1971) 1,9 ÂµM. , (3) Cushman and Cheung (1971) 5,5 ÂµM. , (4) Cushman and Cheung (1971) 3,7 ÂµM. , (5) in vivo (rats) 5,4 ÂµM.	(1) Inhibition of Angiotensin-converting Enzyme by Synthetic Peptides of Human beta-Casein. , (2) Antihypertensive effect of the bovine casein-derived peptide Met-Lys-Pro. , (3) Identification of novel antihypertensive peptides in milk fermented with Enterococcus faecalis. , (4) Stability to gastrointestinal enzymes and structureÃ»activity relationship of beta-casein-peptides with antihypertensiv…	Kohmura, Masanori, Yamada, Akio, Quiros, Ana, Quiros, Ana, Miguel, Marta		10.1080/00021369.1989.10869621, 10.1016/j.foodchem.2014.09.098, 10.1016/j.idairyj.2005.12.011, 10.1016/j.peptides.2009.06.031, 10.3168/jds.S0022-0302(06)72372-4	107581098	61603149	60047595		2246495		55831676	89458457	66900862	99689276
P02666	LLYQEPVLGPVRGPFPIIV	Dairy	Beta-casein	Bos taurus	206-224	ACE-inhibitory	Anti-hypertensive	(1) Cushman and Cheung (1971) 21 ÂµM.	(1) Antihypertensive Effect of the Peptides Derived from Casein by an Extracellular Proteinase from Lactobacillus helveticus CP790.	Yamamoto, Naoyuki		10.3168/jds.S0022-0302(94)77026-0	126923508	36334858	46097978		5254166	2594727	53353624	41475050	62427872	50434488
P02666	LNVPGEIVE	Dairy	Beta-casein	Bos taurus	21-29	ACE-inhibitory	Anti-hypertensive	(1) Cushman and Cheung (1971) 300,1 ÂµM.	(1) Production of Angiotensin-I-Converting-Enzyme-Inhibitory Peptides in Fermented Milks Started by Lactobacillus delbrueckii subsp bulgaricus SS1 and Lactococcus lactis subsp cremoris FT4.	Gobbetti, M		10.1128/AEM.66.9.3898-3904.2000	4915921	14023239	14540575	239544504		85610600	7027358	23681464	3895413	15019181
P02666	LVYPFPGP	Dairy	Beta-casein	Bos taurus	73-80	ACE-inhibitory	Anti-hypertensive	(1) Cushman and Cheung (1971) 147 ÂµM.	(1) Fractionation and identification of ACE-inhibitory peptides from alpha-Lactalbumin and beta-casein produced by thermolysin-catalysed hydrolysis.	Otte, Jeanette		10.1016/j.idairyj.2007.04.008	6302146	3985820	4704642				6436935	9877527	8395599	16669899
P02666	LVYPFPGPIPNSLPQ	Dairy	Beta-casein	Bos taurus	73-87	ACE-inhibitory	Anti-hypertensive	(1) Cushman and Cheung (1971) 18 ÂµM.	(1) Peptides from several Italian cheeses inhibitory to proteolytic enzymes of lactic acid bacteria, Pseudomonas fluorescens ATCC 948 and to the angiotensin I-converting enzyme.	Smacchi, Emanuele		10.1016/S0141-0229(97)00261-5										2288908
P02663	MKPWIQPK	Dairy	Alpha-S2-casein	Bos taurus	205-212	ACE-inhibitory	Anti-hypertensive	(1) Cushman and Cheung (1971) 300 ÂµM.	(1) Identification of an Antihypertensive Peptide from Casein Hydrolysate Produced by a Proteinase from Lactobacillus helveticus CP790.	Maeno, Masafumi		10.3168/jds.S0022-0302(96)76487-1		10260080		6652649		19221161
P02666	MPFPKYPVEP	Dairy	Beta-casein	Bos taurus	124-133	ACE-inhibitory	Anti-hypertensive	(1) Cushman and Cheung (1971) 83 ÂµM.	(1) Casein Fermentate of Lactobacillus animalisDPC6134 Contains a Range of Novel Propeptide Angiotensin-Converting Enzyme Inhibitors.	Hayes, M		10.1128/AEM.00096-07	9641146	14069019	9526210		45977948		9902067	9827398	14636724	6377032
P02666	NIPPLTQTPV	Dairy	Beta-casein	Bos taurus	88-97	ACE-inhibitory	Anti-hypertensive	(1) Cushman and Cheung (1971) 173,3 ÂµM.	(1) Production of Angiotensin-I-Converting-Enzyme-Inhibitory Peptides in Fermented Milks Started by Lactobacillus delbrueckii subsp bulgaricus SS1 and Lactococcus lactis subsp cremoris FT4.	Gobbetti, M		10.1128/AEM.66.9.3898-3904.2000				8499307		34016528
P05814	NLHLPLP	Dairy	Beta-casein	Homo sapiens	138-144	ACE-inhibitory	Anti-hypertensive	(1) Kasahara and Ashihara (1981) 51 ÂµM.	(1) Inhibition of Angiotensin-converting Enzyme by Synthetic Peptides of Human beta-Casein.	Kohmura, Masanori		10.1080/00021369.1989.10869621		35946808			14283539			2062247	2954044	37118032
P02666	QEPVLGPVRGPFPIIV	Dairy	Beta-casein	Bos taurus	209-224	ACE-inhibitory	Anti-hypertensive	(1) Cushman and Cheung (1971) 600 ÂµM.	(1) Angiotensin-I-converting enzyme-inhibitory peptides in commercial Wisconsin Cheddar cheeses of different ages.	Lu, Y		10.3168/jds.2015-9569	2200862	117963888	8069876	16468709	346305056		11819542	29810746	3892793	24081128
P02666	RDMPIQAF	Dairy	Beta-casein	Bos taurus	198-205	ACE-inhibitory	Anti-hypertensive	(1) Cushman and Cheung (1971) 209 ÂµM.	(1) Antihypertensive Effect of the Peptides Derived from Casein by an Extracellular Proteinase from Lactobacillus helveticus CP790.	Yamamoto, Naoyuki		10.3168/jds.S0022-0302(94)77026-0						3560655
P02662	RPKHPIKHQ	Dairy	Alpha-S1-casein	Bos taurus	16-24	ACE-inhibitory	Anti-hypertensive	(1) Cushman and Cheung (1971) 13,4 ÂµM.	(1) Isolation and Structural Analysis of Antihypertensive Peptides That Exist Naturally in Gouda Cheese.	Saito, T		10.3168/jds.S0022-0302(00)75013-2	2943116	3197347	5345988	7786967		46938818	8198261	2308349		2989725
P02666	SKVLPVPQ	Dairy	Beta-casein	Bos taurus	183-190	ACE-inhibitory	Anti-hypertensive	(1) Cushman and Cheung (1971) 39 ÂµM.	(1) Antihypertensive Effect of the Peptides Derived from Casein by an Extracellular Proteinase from Lactobacillus helveticus CP790.	Yamamoto, Naoyuki		10.3168/jds.S0022-0302(94)77026-0		44845489	2111991	14912621	22217959	47083774	8126369		5476403
P02666	SQSKVLPVPQ	Dairy	Beta-casein	Bos taurus	181-190	ACE-inhibitory	Anti-hypertensive	(1) Cushman and Cheung (1971) 92 ÂµM.	(1) Casein Fermentate of Lactobacillus animalisDPC6134 Contains a Range of Novel Propeptide Angiotensin-Converting Enzyme Inhibitors.	Hayes, M		10.1128/AEM.00096-07		5575572	3121517	32947586	20837006	87182067				3174889
P02662	TTMPLW	Dairy	Alpha-S1-casein	Bos taurus	209-214	ACE-inhibitory	Anti-hypertensive	(1) Cushman and Cheung (1971) 51 ÂµM. , (2) Cushman and Cheung (1971) 12 ÂµM. , (3) Cushman and Cheung (1971) 16 ÂµM.	(1) Angiotensin I Converting Enzyme Inhibitory Peptides Derived from Bovine Milk Proteins. , (2) Angiotensin-I-converting enzyme inhibitory peptides from tryptic hydrolysate of bovine alphaS2-casein. , (3) Angiotensin I-Converting Enzyme Inhibitory Activity of the C-Terminal Hexapeptide of alphas1- Casein.	Pihlanto-Leppala, Anne, Tauzin, Jerome, Maruyama, Susumu		10.1016/S0958-6946(98)00048-X, 10.1016/S0014-5793(02)03576-7, 10.1080/00021369.1987.10868415	62975352	78476104	91364120		3990189		84203032			49463992
P02666	VLPVPQK	Dairy	Beta-casein	Bos taurus	185-191	ACE-inhibitory	Anti-hypertensive	(1) N/A 15 ÂµM.	(1) Transepithelial transport of milk derived bioactive peptide VLPVPQK.	Vij, Rishika		10.1016/j.foodchem.2015.05.121	16721531	412763578	24949160		8611368	3913368	49557032	34168662	17487048	14870073
P04653	VPSERY	Dairy	Alpha-S1-casein	Ovis aries	101-106	ACE-inhibitory	Anti-hypertensive	(1) Cushman and Cheung (1971) 706,1 ÂµM.	(1) Angiotensin converting enzyme-inhibitory activity of peptides isolated from Manchego cheese Stability under simulated gastrointestinal digestion.	Gomez-Ruiz, Jose A		10.1016/j.idairyj.2004.04.007	22587346	5688293	31809100		16646170	3547581	17784442	17497574	22856760	13929816
P04653	VPSERYL	Dairy	Alpha-S1-casein	Ovis aries	101-107	ACE-inhibitory	Anti-hypertensive	(1) Cushman and Cheung (1971) 249,5 ÂµM.	(1) Angiotensin converting enzyme-inhibitory activity of peptides isolated from Manchego cheese Stability under simulated gastrointestinal digestion.	Gomez-Ruiz, Jose A		10.1016/j.idairyj.2004.04.007	7251778	8797375	5952328	5975807	22145670	20243332	4586635	4449812	5024291	6185708
P02666	YPFPGPIPN	Dairy	Beta-casein	Bos taurus	75-83	ACE-inhibitory	Anti-hypertensive	(1) Cushman and Cheung (1971) 14,8 ÂµM.	(1) Isolation and Structural Analysis of Antihypertensive Peptides That Exist Naturally in Gouda Cheese.	Saito, T		10.3168/jds.S0022-0302(00)75013-2					16999619
P02666	YPVEPFTE	Dairy	Beta-casein	Bos taurus	129-136	Bradykinin-Potentiating	Anti-hypertensive	(1) .	(1) Biochemical and Pharmacological Aspects of Two Bradykinin-Potentiating Peptides Obtained from Tryptic Hydrolysis of Casein.	Perpetuo, Elen A		10.1023/B:JOPC.0000008724.98339.ff		19742256	17673672		19198568		21050552		18955120	21382138
P02666	YQEPVLGPVR	Dairy	Beta-casein	Bos taurus	208-217	ACE-inhibitory	Anti-hypertensive	(1) Cushman and Cheung (1971) 300 ÂµM.	(1) Angiotensin-I-converting enzyme-inhibitory peptides in commercial Wisconsin Cheddar cheeses of different ages.	Lu, Y		10.3168/jds.2015-9569	15404184	16682021	19878728		6777377		14633073	3792370	12114166	35575268
P02666	YQEPVLGPVRGPFPIIV	Dairy	Beta-casein	Bos taurus	208-224	ACE-inhibitory	Anti-hypertensive	(1) Cushman and Cheung (1971) 101 ÂµM.	(1) Antihypertensive Effect of the Peptides Derived from Casein by an Extracellular Proteinase from Lactobacillus helveticus CP790.	Yamamoto, Naoyuki		10.3168/jds.S0022-0302(94)77026-0	27584433	99027946	28531793	70074807	96284840	55657548	64920099	65087505	34865516	150108552
P02668	AVESTVATLEDSPEVIESPPE	Dairy	Kappa-casein	Bos taurus	159-179	Antimicrobial	Antimicrobial	(1) MIC (96 Well) S. mutans.	(1) Kappacin, a Novel Antibacterial Peptide from Bovine Milk.	Malkoski, M		10.1128/AAC.45.8.2309-2315.2001		19647415			4630181	3873528		2603375		30947508
P02666	AVPYPQR	Dairy	Beta-casein	Bos taurus	192-198	Antimicrobial	Antimicrobial	(1) MIC (96 Well) E. coli B. subtilis. , (2) Gram negative.	(1) Identification of novel antibacterial peptides isolated from a commercially available casein hydrolysate by autofocusing technique. , (2) Isolation and identification of some antibacterial peptides in the plasmin-digest of beta-casein.	Elbarbary, Hend A, Sedaghati, Marjaneh		10.1002/biof.1023, 10.1016/j.lwt.2015.12.019		127443800			6843152	6441168	14954449
P02756	DAQSAPLR	Dairy	Beta-lactoglobulin	Capra hircus	51-58	Antimicrobial	Antimicrobial	(1) % Colonies Inhibited E. coli.	(1) Antibacterial peptides derived from caprine whey proteins, by digestion with human gastrointestinal juice.	Almaas, Hilde		10.1017/S0007114511001085					2695529
P02666	EMPFPK	Dairy	Beta-casein	Bos taurus	123-128	Antimicrobial	Antimicrobial	(1) Gram negative.	(1) Isolation and identification of some antibacterial peptides in the plasmin-digest of beta-casein.	Sedaghati, Marjaneh		10.1016/j.lwt.2015.12.019	24761276	415148480	22424768		7855333		14536582	10586427	17691044	18107570
P02668	FSDKIAK	Dairy	Kappa-casein	Bos taurus	39-45	Antimicrobial	Antimicrobial	(1) log(N0/Nf) E. coli L. innocua S. carnosus.	(1) Identification of antibacterial peptides from bovine kappa-casein.	Lopez-Exposito, Ivan		N/A				4436018		6691175
P02756	GLDIQKVAGT	Dairy	Beta-lactoglobulin	Capra hircus	27-36	Antimicrobial	Antimicrobial	(1) % Colonies Inhibited E. coli.	(1) Antibacterial peptides derived from caprine whey proteins, by digestion with human gastrointestinal juice.	Almaas, Hilde		10.1017/S0007114511001085		3075397			12146282
P02662	HIQKEDVPSERYLGYLEQLLRLK	Dairy	Alpha-S1-casein	Bos taurus	95-117	Antimicrobial	Antimicrobial	(1) MIC (96 Well) B. subtilis - 292 E. coli NEB 5Âµ - 292 E. coli ATCC 25922 - 584.	(1) Virtual screening of a milk peptide database for the identification of food-derived antimicrobial peptides.	Liu, Yufang		10.1002/mnfr.201500182	18894618		6154035				9589462	4698186	9751860
P02666	HKEMPFPK	Dairy	Beta-casein	Bos taurus	121-128	Antimicrobial	Antimicrobial	(1) Gram negative.	(1) Isolation and identification of some antibacterial peptides in the plasmin-digest of beta-casein.	Sedaghati, Marjaneh		10.1016/j.lwt.2015.12.019	3902957	203177228	5504148			2079494	2028172	2134779		4555334
P02754	IDALNENK	Dairy	Beta-lactoglobulin	Bos taurus	100-107	Antimicrobial	Antimicrobial	(1) log(N0/Nf) L. monocytogenes S. aureus. , (2) .	(1) Antibacterial activity of peptides extracted from tryptic hydrolyzate of whey protein by nanofiltration. , (2) Plasmin-digest of beta-lactoglobulin with antibacterial properties.	Demers-Mathieu, Veronique, Sedaghati, Marjaneh		10.1016/j.idairyj.2012.09.003, 10.1080/09540105.2014.893998	3746692		4400889				2981166	3104561	2535518
P02662	IKHQGLPQEV	Dairy	Alpha-S1-casein	Bos taurus	21-30	Antimicrobial	Antimicrobial	(1) MIC (96 Well) E. coli B. subtilis.	(1) Identification of novel antibacterial peptides isolated from a commercially available casein hydrolysate by autofocusing technique.	Elbarbary, Hend A		10.1002/biof.1023		9013043
P02663	IQPKTKVIPYVR	Dairy	Alpha-S2-casein	Bos taurus	209-220	Antimicrobial	Antimicrobial	(1) MIC (96 Well) E. coli B. subtilis.	(1) Identification of novel antibacterial peptides isolated from a commercially available casein hydrolysate by autofocusing technique.	Elbarbary, Hend A		10.1002/biof.1023				4863461
P02663	IVLNPWDQVK	Dairy	Alpha-S2-casein	Bos taurus	119-128	Antimicrobial	Antimicrobial	(1) MIC (96 Well) B. subtilis - 1363 E. coli NEB 5Âµ - 681 E. coli ATCC 25922 - 1363.	(1) Virtual screening of a milk peptide database for the identification of food-derived antimicrobial peptides.	Liu, Yufang		10.1002/mnfr.201500182	4357892	3486054	6969178				2997808	3348685	3559615	3750907
P02663	KTVYQHQKAMKPWIQPKTKVIPYVRYL	Dairy	Alpha-S2-casein	Bos taurus	196-222	Antimicrobial	Antimicrobial	(1) MIC (96 Well) B. subtilis L. innocua L. monocytogenes 2310 S. typhimirium.	(1) Isolation and characterisation of antibacterial peptides derived from the f(164 - 207) region of bovine alphaS2-casein.	McCann, KB		10.1016/j.idairyj.2004.06.008						3612909
P02662	LEQLLRLKKY	Dairy	Alpha-S1-casein	Bos taurus	110-119	Antimicrobial	Antimicrobial	(1) MIC (96 Well) B. subtilis - 1266 E. coli NEB 5Âµ - NA E. coli ATCC 25922 - 633.	(1) Virtual screening of a milk peptide database for the identification of food-derived antimicrobial peptides.	Liu, Yufang		10.1002/mnfr.201500182	14408865	2705676	15642204				13550437	15193322	17392514	13861931
P02662	LGYLEQLLRL	Dairy	Alpha-S1-casein	Bos taurus	107-116	Antimicrobial	Antimicrobial	(1) MIC (96 Well) B. subtilis - NA E. coli NEB 5Âµ - NA E. coli ATCC 25922 - 1356.	(1) Virtual screening of a milk peptide database for the identification of food-derived antimicrobial peptides.	Liu, Yufang		10.1002/mnfr.201500182	4114981	7019010	3106838						2306381	2401611
P02668	MAIPPKKNQDKTEIPTINT	Dairy	Kappa-casein	Bos taurus	127-145	Antimicrobial	Antimicrobial	(1) E. coliÃ¡.	(1) Effect of pepsin-treated bovine and goat caseinomacropeptide on Escherichia coli and Lactobacillus rhamnosus in acidic conditions.	Robitaille, G		10.3168/jds.2010-4142		3383435
P02662	RPKHPIKHQGLPQEVLNENLLRF	Dairy	Alpha-S1-casein	Bos taurus	16-38	Antimicrobial	Antimicrobial	(1) In vivo injection Staphylococcus aureus Streptococcus pyogenes Listeria monocytogenes. , (2) MIC (96 Well) E. coli - 0.2 C. sakazakii - 0.5.	(1) Antibacterial and immunostimulating casein-derived substances from milk: Casecidin, isracidin peptides. , (2) Antimicrobial activity of two peptides casecidin 15 and 17, found naturally in bovine colostrum.	Lahov, E, Birkemo, GA		10.1016/0278-6915(95)00097-6, 10.1111/j.1365-2672.2008.03996.x	36994499	34615524	65387743	99800198	35137811	18811289	58504978	53778857	48513097	53606371
P02662	SDIPNPIGSENSEK	Dairy	Alpha-S1-casein	Bos taurus	195-208	Antimicrobial	Antimicrobial	(1) MIC (Agar Diffusion, 96 Well) L. innocua.	(1) Casein-Derived Antimicrobial Peptides Generated by Lactobacillus acidophilus DPC6026.	Hayes, M		10.1128/AEM.72.3.2260-2264.2006		10194401	2303856	5130794	8298569	16762243		2395722	2081878
P02668	TEAVESTVATL	Dairy	Kappa-casein	Bos taurus	157-167	Antimicrobial	Antimicrobial	(1) MIC (96 Well) E. coli B. subtilis.	(1) Identification of novel antibacterial peptides isolated from a commercially available casein hydrolysate by autofocusing technique.	Elbarbary, Hend A		10.1002/biof.1023				5844655
P02663	TKKTKLTEEEKNRL	Dairy	Alpha-S2-casein	Bos taurus	163-176	Antimicrobial	Antimicrobial	(1) MIC (Plate Pour) B. cereus S. aureus L. monocytogenes.	(1) StructureÃ»activity relationships of as-casein peptides with multifunctional biological activities.	Sistla, Srinivas		10.1007/s11010-013-1778-4				27979688		52800282
[truncated: 21 more rows]

## Sheet: Supplementary table s4
			Supplementary Table s4: Relative abundance of OS structures identified in all the samples analyzed by nano LC Chip Q ToF. Abundances represent the sum of all OS isomers for each composition (enumerated in parenthesis). The composition is defined as Hexose_N-Acetylglucosamine_Fucose_NeuAc_NeuGc. Results expressed as the mean (n=3)
[truncated: 26 more rows]
